# Supplementary material for: Divergent DNA methylation dynamics in marsupial and eutherian embryos
Source: Nature. 2025 May 14;642(8069):1073–9. doi: 10.1038/s41586-025-08992-2 (PMC12221971; doi:10.1038/s41586-025-08992-2)
Supplement: Supplementary file 1 — BS-seq library information including sample descriptions, numbers of samples per time point, and sequencing, mapping and coverage statistics. Tab 1 contains information for each individual sequencing library. Tab 2 contains information for in silico-pooled data (per sample and time point). [file 41586_2025_8992_MOESM1_ESM.xlsx]

## Sheet: library_stats
sample_id	species	sample_description	sex	individual_or_pool	number_reads	percentage_bases_written_after_trimming	percentage_reads_mapped	percentage_methylation_CpG_context	percentage_methylation_CHH_context	percentage_alignments_removed_after_deduplication
LEE307A88	opossum	1.5_embryo	female	single_embryo	91065844	96.1	57.4	61.5	2.1	82.17
LEE307A90	opossum	1.5_embryo	male	single_embryo	98788442	95.4	49.5	64	3	87.09
LEE307A96	opossum	1.5_embryo	male	single_embryo	105482014	86.5	53.2	61.3	3.2	90.14
LEE307A92	opossum	1.5_embryo	female	single_embryo	105818412	95.4	54.7	62.1	2.8	90.33
LEE307A89	opossum	1.5_embryo	male	single_embryo	136462982	95.5	52.3	60.5	3.2	92.19
LEE307A102	opossum	1.5_embryo	male	single_embryo	149060666	85.6	46.7	63.9	3.4	91.68
LEE307A93	opossum	1.5_embryo	female	single_embryo	151090924	95.4	43.5	65.4	4.2	93.99
LEE307A91	opossum	1.5_embryo	male	single_embryo	157945350	95.1	56.5	59.9	2.5	88.91
LEE307A94	opossum	1.5_embryo	male	single_embryo	170035198	93.9	48.2	63.4	3.8	94.91
LEE307A98	opossum	1.5_embryo	female	single_embryo	174939704	86.5	49.4	62.4	3.9	94.25
LEE307A97	opossum	1.5_embryo	male	single_embryo	188981788	88.1	54.4	61.8	3.3	92.69
LEE307A81	opossum	2.5_embryo	male	single_embryo	72734250	96.6	56.8	67.9	2.6	86.63
LEE307A79	opossum	2.5_embryo	female	single_embryo	95245202	96.6	53.4	66.9	3.2	93.12
LEE307A85	opossum	2.5_embryo	female	single_embryo	97114014	96.2	56.4	64	2.8	91.13
LEE307A84	opossum	2.5_embryo	female	single_embryo	97229194	96.7	57.3	64	2.8	91.73
LEE307A80	opossum	2.5_embryo	male	single_embryo	98949200	96.3	48.6	65.4	2.6	90.84
LEE307A78	opossum	2.5_embryo	female	single_embryo	102407208	96.2	49	64.4	2.5	90.86
LEE307A82	opossum	2.5_embryo	female	single_embryo	121285508	96.7	55.5	65.6	3	91.46
LEE307A229	opossum	2.5_embryo	NA	embryo_pooled	174413240	98.5	67	65	2	89
LEE307A65	opossum	3.5_embryo	male	single_embryo	120128590	97.9	53.8	64.7	3.4	92.99
LEE307A63	opossum	3.5_embryo	female	single_embryo	141051120	97.7	61.7	65.2	2.7	89.49
LEE307A71	opossum	3.5_embryo	male	single_embryo	167597978	97.9	53.7	64.8	4.2	96.46
LEE307A74	opossum	3.5_embryo	male	single_embryo	169499658	97.8	55.2	66	3.9	95.65
LEE307A70	opossum	3.5_embryo	male	single_embryo	170012042	97.7	57.2	58.5	3	95.01
LEE307A231	opossum	3.5_embryo	NA	embryo_pooled	173925936	98.7	66	59	2	52
LEE307A192	opossum	3.5_embryo	female	single_embryo	180415504	97.2	53.9	64.1	1.8	94.07
LEE307A68	opossum	3.5_embryo	female	single_embryo	181158278	97.8	55.2	62.5	4.7	96.73
LEE307A67	opossum	3.5_embryo	male	single_embryo	185045614	97.8	55	62.2	3.6	95.18
LEE307A73	opossum	3.5_embryo	male	single_embryo	196495552	97.8	58.6	60.9	3.5	94.9
LEE307A56	opossum	4.5_embryo	female	single_embryo	113459966	97.5	55.7	67.7	3.6	93.69
LEE307A55	opossum	4.5_embryo	female	single_embryo	114385622	97.2	42	64.3	6.4	96.07
LEE307A60	opossum	4.5_embryo	female	single_embryo	115052496	97.3	60.7	54.9	4.7	91.54
LEE307A59	opossum	4.5_embryo	male	single_embryo	123251156	97.3	60.7	58.5	3.1	88.83
LEE307A52	opossum	4.5_embryo	male	single_embryo	124702742	97.6	59.1	66.1	2.8	92.69
LEE307A54	opossum	4.5_embryo	female	single_embryo	125115498	97.2	52	65.5	4.5	96.81
LEE307A53	opossum	4.5_embryo	male	single_embryo	126937600	97.5	57.1	65.6	3.9	92.83
LEE307A44	opossum	5.5_embryo	female	single_embryo	160375028	97.3	58.6	56.3	1.8	54.58
LEE307A29	opossum	5.5_embryo	female	single_embryo	199338626	96.8	54.8	50.2	2.8	73.12	l
LEE307A40	opossum	5.5_embryo	male	single_embryo	209345936	97.3	57.3	51.5	2.3	66.79
LEE307A37	opossum	5.5_embryo	male	single_embryo	228898852	97.1	55.8	50.9	2.8	77.24
LEE307A33	opossum	5.5_embryo	male	single_embryo	234581836	97.4	55.5	49.1	2.5	82.99
LEE307A38	opossum	5.5_embryo	male	single_embryo	249189962	96.8	56.4	48.7	2.7	64.98
LEE307A42	opossum	5.5_embryo	male	single_embryo	259178086	97.1	57.8	50.4	2.3	64.53
LEE307A45	opossum	5.5_embryo	female	single_embryo	259351424	96.7	53.1	53.8	3.5	80.55
LEE307A34	opossum	5.5_embryo	male	single_embryo	280803276	97.6	59	48.5	2	68.66
LEE307A41	opossum	5.5_embryo	male	single_embryo	285744938	97.5	59	50.8	2.2	75.21
LEE307A36	opossum	5.5_embryo	female	single_embryo	297802924	96.6	56.4	50.8	2.6	72.26
LEE307A32	opossum	5.5_embryo	male	single_embryo	311666356	97.2	55.6	51.8	3.6	88.36
LEE307A24	opossum	6.5_embryo	male	single_embryo	178039272	87.3	58.8	45.8	2	25.32
LEE307A9	opossum	6.5_embryo	female	single_embryo	196166880	93.2	57.4	44.8	1.2	22.06
LEE307A10	opossum	6.5_embryo	male	single_embryo	210103876	94.3	59.5	42.6	1.5	22.79
LEE307A23	opossum	6.5_embryo	female	single_embryo	212342794	88.2	58.9	45.5	1.9	26.3
LEE307A25	opossum	6.5_embryo	female	single_embryo	220461902	88.3	59.6	42.7	1.9	26.59
LEE307A8	opossum	6.5_embryo	male	single_embryo	236171196	94.5	59.2	41.4	2.2	23.03
LEE307A7	opossum	6.5_embryo	female	single_embryo	237809290	88.8	57.4	43.2	2.8	27.75
LEE307A26	opossum	6.5_embryo	male	single_embryo	255463484	93	60.4	46.4	1.6	23.69
LEE307A173	opossum	7.5_ED	male	dissected_7.5_ED	78509208	97.8	66.5	64.6	2.1	21.73
LEE307A181	opossum	7.5_ED	female	dissected_7.5_ED	81225624	97.6	64.4	57	1.7	20.54
LEE307A183	opossum	7.5_ED	female	dissected_7.5_ED	96440850	97.6	64.6	60.6	2.1	28.23
LEE307A179	opossum	7.5_ED	male	dissected_7.5_ED	96883806	97.6	66.5	60.6	2.2	32.26
LEE307A175	opossum	7.5_ED	male	dissected_7.5_ED	97167064	97.8	66.7	61.7	2	33.89
LEE307A177	opossum	7.5_ED	male	dissected_7.5_ED	103044320	97.7	66.1	59.9	2	26.57
LEE307A21	opossum	7.5_embryo	male	single_embryo	152499148	81.5	59.3	47.1	1.8	18.81
LEE307A1	opossum	7.5_embryo	male	single_embryo	205308496	97.2	65	50.8	3.9	20.89
LEE307A17	opossum	7.5_embryo	male	single_embryo	227334232	78.4	59.9	48.1	1.8	22.24
LEE307A3	opossum	7.5_embryo	male	single_embryo	250547986	95.3	62.8	51.6	1.9	22.64
LEE307A4	opossum	7.5_embryo	female	single_embryo	259796392	97.4	63.9	48.9	2	27.71
LEE307A2	opossum	7.5_embryo	male	single_embryo	279582304	96.6	64.5	52.1	1.8	26.76
LEE307A14	opossum	7.5_embryo	male	single_embryo	295668264	82.6	60.6	46.7	1.9	30.18
LEE307A19	opossum	7.5_embryo	male	single_embryo	319806466	87	61.7	42.5	1.6	30.92
LEE307A13	opossum	7.5_embryo	female	single_embryo	322951240	89.9	61	45.2	1.6	24.27
LEE307A16	opossum	7.5_embryo	female	single_embryo	337856272	80	60.4	48.9	1.8	29.26
LEE307A182	opossum	7.5_TE	female	dissected_7.5_TE	96475600	96.3	64.3	45.5	1.4	18.13
LEE307A184	opossum	7.5_TE	female	dissected_7.5_TE	96480716	97	65.4	45.7	1.5	16.88
LEE307A174	opossum	7.5_TE	male	dissected_7.5_TE	103099824	96.8	66.1	48.7	1.6	17.18
LEE307A180	opossum	7.5_TE	male	dissected_7.5_TE	104651904	96.8	65.2	45.3	1.4	15.21
LEE307A178	opossum	7.5_TE	male	dissected_7.5_TE	105329262	97.7	66	46.9	1.7	21.74
LEE307A176	opossum	7.5_TE	male	dissected_7.5_TE	105961060	97.6	65.8	48.1	1.4	22.16
LEE62A14	opossum	brain	male	adult_tissue	200254520	93.8	61.9	68.4	1.5	23.67
LEE62A8	opossum	brain	female	adult_tissue	201993022	90.1	57.6	65.5	1.9	30.83
LEE62A11	opossum	brain	male	adult_tissue	205434532	93.3	63.1	69.7	1.6	56.4
LEE62A15	opossum	brain	female	adult_tissue	205623286	95.4	60.8	68.1	2	39.99
LEE73A1	mouse	brain	male	adult_tissue	206698936	91.5	57.4	68.9	2.8	31.17
LEE62A7	opossum	brain	male	adult_tissue	208937604	93.7	60.9	68.7	1.7	23.87
LEE73A5	mouse	brain	male	adult_tissue	212509872	90.2	55.4	69.1	3	24.68
LEE73A3	mouse	brain	male	adult_tissue	222637534	92	53.2	70.8	2.5	24.73
LEE62A9	opossum	brain	female	adult_tissue	223265050	94.3	61.6	68.1	1.5	24.08
LEE73A7	mouse	brain	female	adult_tissue	280394102	91	55.7	66.2	2.7	27.89
LEE73A9	mouse	brain	female	adult_tissue	330589482	91.6	53.6	66.8	2.4	25.1
LEE73A11	mouse	brain	female	adult_tissue	349669120	91.7	55.1	65.6	2.6	31.3
LEE62A10	opossum	liver	female	adult_tissue	198846600	93.5	54.3	61	1.9	73.7
LEE62A16	opossum	liver	female	adult_tissue	200762004	95.9	63.2	66.5	1.1	60.77
LEE62A2	opossum	liver	male	adult_tissue	202729910	91.7	57.8	64	1.3	35.36
LEE62A13	opossum	liver	male	adult_tissue	206133846	92.2	58.7	61.5	1.1	41.68
LEE62A5	opossum	liver	female	adult_tissue	209631620	94.4	56.5	61.5	1.4	75.39
LEE73A4	mouse	liver	male	adult_tissue	255642248	92.1	54.8	70.3	1.3	29.67
LEE73A8	mouse	liver	female	adult_tissue	265268862	90.4	56.2	66.3	1.4	28.22
LEE62A3	opossum	liver	male	adult_tissue	268034356	93.2	61	69.5	1.1	43.66
LEE73A12	mouse	liver	female	adult_tissue	269019838	92.7	56.6	66.7	1.5	30.97
LEE73A2	mouse	liver	male	adult_tissue	274160268	92.1	56.6	70.8	1.4	36.93
LEE73A10	mouse	liver	female	adult_tissue	296061746	93	56.6	67.7	1.2	32.14
LEE73A6	mouse	liver	male	adult_tissue	363935682	91.9	54.5	69.2	1.5	29.24
LEE307A105	opossum	oocyte	NA	single_oocyte	47719018	96.7	25.3	70.1	4.4	81.98
LEE307A106	opossum	oocyte	NA	single_oocyte	52445784	95.6	20.8	67.4	9.1	83.78
LEE307A109	opossum	oocyte	NA	single_oocyte	53553340	96.9	26.4	71.7	4.4	80.2
LEE307A111	opossum	oocyte	NA	single_oocyte	76380314	96.8	26.2	72.1	6	93.62
LEE307A108	opossum	oocyte	NA	single_oocyte	77704458	97.3	34.4	67.7	3.7	85.94
LEE307A112	opossum	oocyte	NA	single_oocyte	89466462	96.4	18.3	69.5	7.8	93.48
LEE307A110	opossum	oocyte	NA	single_oocyte	90137800	97	24.7	69.8	7.4	93.56
LEE307A107	opossum	oocyte	NA	single_oocyte	92083694	97.1	29	70.9	7.1	87.78
LEE307A232	opossum	oocyte	NA	oocyte_pooled	131900184	98.4	53	70	3	83
LEE307A230	opossum	oocyte	NA	oocyte_pooled	132774376	98.8	51	69	3	86
LEE307A113	opossum	sperm	NA	single_sperm	74273026	96.6	18.4	71.7	4.8	95.18
LEE307A140	opossum	sperm	NA	sperm_pooled	80737660	96.1	61	68	5.6	97.84
LEE307A234	opossum	sperm	NA	sperm_pooled	99970700	95.5	71	70	1	87
LEE307A233	opossum	sperm	NA	sperm_pooled	114392558	96.4	71	72	1	73
LEE307A114	opossum	sperm	NA	single_sperm	114527368	96.7	15.7	67.1	5.1	94.12
LEE307A237	opossum	sperm	NA	sperm_pooled	124608876	96.8	70	71	1	59
LEE307A161	opossum	sperm	NA	sperm_pooled	128598684	97.5	61.9	76	3	94.33
LEE307A236	opossum	sperm	NA	sperm_pooled	131227244	96.9	71	73	2	54
LEE307A235	opossum	sperm	NA	sperm_pooled	136395344	97	70	72	1	68
LEE307A163	opossum	sperm	NA	sperm_pooled	136673228	97.3	65.5	75.9	1.4	79.79
LEE307A141	opossum	sperm	NA	sperm_pooled	138044704	95.6	62.4	69.8	5.8	98.1
LEE307A134	opossum	sperm	NA	sperm_pooled	142648376	97	62.2	71.4	5.9	98.24
LEE307A240	opossum	sperm	NA	sperm_pooled	145999478	96.7	70	72	1	70
LEE307A138	opossum	sperm	NA	sperm_pooled	148475848	97	51	71.4	5	98.31
LEE307A238	opossum	sperm	NA	sperm_pooled	155601122	96.8	70	72	1	59
LEE307A239	opossum	sperm	NA	sperm_pooled	162098664	96.9	70	71	2	75
LEE62A18	opossum	spleen	male	adult_tissue	202113488	91.7	59	54.6	1.2	39.94
LEE62A17	opossum	spleen	female	adult_tissue	206531870	95.7	60.7	55.4	1.2	36.27
LEE62A6	opossum	spleen	male	adult_tissue	209307760	90	56.9	54.7	1.3	29.22
LEE62A4	opossum	spleen	male	adult_tissue	210188946	94.1	62.2	54	0.9	26.24
LEE62A1	opossum	spleen	female	adult_tissue	215094862	95.2	67.2	60.5	1	41.4
LEE62A12	opossum	spleen	female	adult_tissue	331246282	85.1	58	49.2	1.1	22.46

## Sheet: in_silico_pool_info
sample	n_samples_contributing	number_CpGs_captured	coverage_level_>=	perc_cover
1.5_embryo		11374900	1	67.34149256937079
2.5_embryo		10078446	1	59.66624730061844
3.5_embryo		12910456	1	76.43226549606489
4.5_embryo		8287140	1	49.0614
5.5_embryo		14520859	1	85.96614637925441
6.5_embryo		15452579	1	91.48209952668726
7.5_ED		14406876	1	85.29134613067775
7.5_embryo		15475758	1	91.61932345448139
7.5_TE		14625960	1	86.58836356011167
brain		14092353	1	83.42931233104906
liver		14004697	1	82.91037274717046
oocyte		9220189	1	54.585208576048515
sperm		14068860	1	83.29022946571115
spleen		14153627	1	83.7921
1.5_embryo		8036324	2	47.57651082040775
2.5_embryo		6365200	2	37.68315048946003
3.5_embryo		10400563	2	61.573238971927026
4.5_embryo		4575332	2	27.086803917432622
5.5_embryo		13540182	2	80.16035881993935
6.5_embryo		15051408	2	89.10709368790653
7.5_ED		13254041	2	78.46635166160895
7.5_embryo		15071506	2	89.22607753107519
7.5_TE		13653135	2	80.82906127975772
brain		13772342	2	81.53478856568701
liver		13548340	2	80.20865567497815
oocyte		5566328	2	32.953681847812334
sperm		12723529	2	75.32562339973747
spleen		13858175	2	82.04293565548181
1.5_embryo		5537695	3	32.78416924051567
2.5_embryo		3915075	3	23.177961478433158
3.5_embryo		8339242	3	49.36984089329882
4.5_embryo		2466446	3	14.601812322020791
5.5_embryo		12745445	3	75.45537013607364
6.5_embryo		14706242	3	87.06364771262768
7.5_ED		12249268	3	72.51791136644992
7.5_embryo		14746917	3	87.30445116674676
7.5_TE		12804417	3	75.8045
brain		13491389	3	79.87149531811187
liver		13101091	3	77.56085963192207
oocyte		3367005	3	19.933286638874563
sperm		11663338	3	69.04909838865045
spleen		13603251	3	80.5337
1.5_embryo		3744233	4	22.166545529850186
2.5_embryo		2366127	4	14.007905457515019
3.5_embryo		6649266	4	39.36487326752497
4.5_embryo		1331612	4	7.883387071823486
5.5_embryo		12081576	4	71.5251
6.5_embryo		14359954	4	85.01355929173059
7.5_ED		11334055	4	67.09968268409743
7.5_embryo		14449170	4	85.5417
7.5_TE		12023650	4	71.18221145959217
brain		13212131	4	78.21823678116321
liver		12642669	4	74.84691738129692
oocyte		2061239	4	12.202912623600847
sperm		10745633	4	63.616116609612874
spleen		13348968	4	79.02833689797436
1.5_embryo	11 individual embryos	2488233	5	14.730795354716363
2.5_embryo	7 individual embryos and 1 pooled litter	1405083	5	8.318348856152511
3.5_embryo	9 individual embryos and 1 pooled litter	5264150	5	31.1647
4.5_embryo	7 individual embryos	720082	5	4.26302
5.5_embryo	12 individual embryos	11494704	5	68.05075420470655
6.5_embryo	8 individual embryos	14003156	5	82.9012
7.5_ED	10 individual embryos	10491557	5	62.11194012752903
7.5_embryo	6 individual dissected embryonic disks	14162344	5	83.8437
7.5_TE	6 individual dissected trophectoderms	11298469	5	66.889
brain	6	12927647	5	76.53403936649539
liver	6	12175594	5	72.08174778491903
oocyte	8 individual oocytes and 2 pooled litters	1277611	5	7.563691255575554
sperm	2 individual double-headed sperm and 14 pooled sperm samples (containing approximately 50-200 sperm each)	9907612	5	58.65487871350156
spleen	6	13088256	5	77.48487407977412
