# Supplementary material for: Divergent DNA methylation dynamics in marsupial and eutherian embryos
Source: Nature. 2025 May 14;642(8069):1073–9. doi: 10.1038/s41586-025-08992-2 (PMC12221971; doi:10.1038/s41586-025-08992-2)
Supplement: Supplementary file 3 — Information about gamete DMRs identified as potential imprinted regions. Tab 1 contains information including genomic position, methylation level at different time points, and nearest annotated gene. Tab 2 contains information about the number of gamete DMRs retaining intermediate methylation levels in different time points, broken down by gamete of origin. [file 41586_2025_8992_MOESM3_ESM.xlsx]

## Sheet: DMRs_putative_imprints
position	chr	start	end	sperm_meth	oocyte_meth	E3.5_embryo_meth	E7.5_ED_meth	E7.5_TE_meth	female_brain_meth	female_liver_meth	female_spleen_meth	meth_state	nearest_gene_id	nearest_gene_name	distance_to_nearest_gene_bp
chr1.39523401.39523500	chr1	39523401	39523500	0	100	43.75	53.1915	33.9623	58.3333	57.1429	43.4211	oocyte_high	ENSMODG00000029374	NA	17028
chr1.432129701.432129800	chr1	432129701	432129800	5.625	100	48.2143	47.5676	45.8861	59.596	42.8571	44.1718	oocyte_high	ENSMODG00000012680	NA	461
chr1.432129901.432130000	chr1	432129901	432130000	5.07614	100	55.5556	50	53.1847	53.2808	44.9541	43.0693	oocyte_high	ENSMODG00000012680	NA	661
chr1.497718401.497718500	chr1	497718401	497718500	3.73832	100	56.7568	42.4528	30.5389	56.3107	59.7222	50	oocyte_high	ENSMODG00000016258	PREX1	12036
chr1.706934501.706934600	chr1	706934501	706934600	0	100	50	56.3218	26.9231	58.8235	55.1724	42.8571	oocyte_high	ENSMODG00000014688	NA	54882
chr2.107304001.107304100	chr2	107304001	107304100	2	100	55.5556	58.3333	53.7879	58.7629	40	45.2055	oocyte_high	ENSMODG00000000996	PPFIA4	186
chr2.338812201.338812300	chr2	338812201	338812300	19.4444	100	52	45.4545	50.7937	51.5625	51.6129	50.9091	oocyte_high	ENSMODG00000018383	RWDD2A	0
chr2.37920501.37920600	chr2	37920501	37920600	2.09424	100	59.2105	42.7984	38.9091	58.5551	55.102	42.9752	oocyte_high	ENSMODG00000003888	NA	0
chr2.522394701.522394800	chr2	522394701	522394800	0.833333	90	51.5464	46.114	34.9153	45.0593	52.8	44.1441	oocyte_high	ENSMODG00000023141	NA	0
chr2.522647901.522648000	chr2	522647901	522648000	12.5683	100	48.2759	50.9434	60.5839	53.5088	54.2169	51.7241	oocyte_high	ENSMODG00000008841	NA	0
chr2.539171301.539171400	chr2	539171301	539171400	1.38249	100	60	52.5424	50	53.8462	40.3361	42.6471	oocyte_high	ENSMODG00000003088	DGKD	26239
chr3.238922501.238922600	chr3	238922501	238922600	2.15517	100	52	53.5484	46.2428	54.4974	51.5625	43.0622	oocyte_high	ENSMODG00000020348	NA	23445
chr3.238923101.238923200	chr3	238923101	238923200	0	100	47.619	49.0385	28.8043	52.669	52.381	45.3608	oocyte_high	ENSMODG00000020348	NA	24045
chr3.371336501.371336600	chr3	371336501	371336600	5.26316	100	51.1628	50.3145	28.2609	48.366	57.2414	41.0853	oocyte_high	ENSMODG00000005434	DPYS	0
chr3.49842201.49842300	chr3	49842201	49842300	7.25389	100	54.5455	53.5503	49.7006	49.8721	58.0189	56.8765	oocyte_high	ENSMODG00000031121	NA	0
chr3.499576701.499576800	chr3	499576701	499576800	5.71429	94.4444	45.1613	54.1436	51.2195	59.4059	56.7901	53.8043	oocyte_high	ENSMODG00000025647	NA	0
chr3.499626401.499626500	chr3	499626401	499626500	2.32558	100	46.4286	47.5	55.2381	54.1667	44.4444	49.3421	oocyte_high	ENSMODG00000000422	NA	2729
chr3.514514301.514514400	chr3	514514301	514514400	9.57447	100	45.098	42.3077	27.6074	52.9101	41.6058	51.1521	oocyte_high	ENSMODG00000010070	MRPL40	0
chr3.525547901.525548000	chr3	525547901	525548000	13.2075	93.3333	58	58	38.5542	53.271	56.25	58.6667	oocyte_high	ENSMODG00000010885	NA	42511
chr3.526133701.526133800	chr3	526133701	526133800	4.37956	100	49.0196	57.8947	51.4851	54.0541	53.6765	57.8125	oocyte_high	ENSMODG00000029789	NA	0
chr3.526490301.526490400	chr3	526490301	526490400	3.40909	100	52.1739	50.6173	54.0816	53.3333	42.6471	51.1905	oocyte_high	ENSMODG00000023383	NA	23866
chr3.836301.836400	chr3	836301	836400	3.125	100	45.4545	50	51.7241	51.1628	55.8824	60	oocyte_high	ENSMODG00000019240	AUH	0
chr5.110495701.110495800	chr5	110495701	110495800	18.9189	100	56.4103	41.791	36.8421	57.0652	49.5495	51.7857	oocyte_high	ENSMODG00000028980	NA	0
chr5.98055601.98055700	chr5	98055601	98055700	1.72414	100	40.9091	52.0833	40.9091	58.8832	45	47.5771	oocyte_high	ENSMODG00000035009	NA	0
chr6.109872801.109872900	chr6	109872801	109872900	2.51572	100	44.4444	54.8673	42.2078	50.6897	54.7297	47.5921	oocyte_high	ENSMODG00000005065	NA	0
chr6.27378601.27378700	chr6	27378601	27378700	6.43564	100	54.0816	46.988	41.9355	59.3373	58.9744	54	oocyte_high	ENSMODG00000002665	RNF38	7931
chr6.288070001.288070100	chr6	288070001	288070100	1.15607	88.8889	47.7064	44.4181	37.225	47.4766	50.2165	59.7241	oocyte_high	ENSMODG00000013356	NA	0
chr6.291686701.291686800	chr6	291686701	291686800	1.76471	100	52.3256	52.0115	53.8462	53.75	46.4455	45	oocyte_high	ENSMODG00000024032	NA	273
chr6.291749501.291749600	chr6	291749501	291749600	0	85	50.7042	57.3333	61.3636	56.6667	48.4375	58.3333	oocyte_high	ENSMODG00000024032	NA	0
chr6.291749601.291749700	chr6	291749601	291749700	3.75	93.0693	51.8868	50.3937	51.495	56.2945	49.1228	43.1755	oocyte_high	ENSMODG00000024032	NA	0
chr7.260452101.260452200	chr7	260452101	260452200	4.65116	94.7368	50	55.5556	20.5479	49.0196	51.2195	49.2958	oocyte_high	ENSMODG00000016643	DERL2	0
chr7.69480201.69480300	chr7	69480201	69480300	1.75439	100	45.8333	49.0566	24.5614	53.5088	49.1803	46.0317	oocyte_high	ENSMODG00000002479	MRPS9	17081
chr8.16215601.16215700	chr8	16215601	16215700	2.69058	83.3333	53.012	55.3648	38.4314	59.8131	51.8868	50.4298	oocyte_high	ENSMODG00000006126	PARVG	0
chr8.16482201.16482300	chr8	16482201	16482300	4	100	60	45.098	40.9091	53.3333	60	54.1667	oocyte_high	ENSMODG00000006239	SULT4A1	0
chr8.214081601.214081700	chr8	214081601	214081700	1.72414	94.1176	40	48.9796	34.2466	50	42	57.732	oocyte_high	ENSMODG00000034380	NA	0
chr8.214081701.214081800	chr8	214081701	214081800	3.0303	100	50	52.3364	39.6694	49.5798	45.2381	48.1752	oocyte_high	ENSMODG00000034380	NA	0
chr8.214081801.214081900	chr8	214081801	214081900	2.46914	100	52.381	48.6486	46.3636	59.3333	55.4054	50.7576	oocyte_high	ENSMODG00000034380	NA	0
chr8.262760201.262760300	chr8	262760201	262760300	1.21951	100	56.962	57.7287	49.0909	44.051	40.8408	46.6667	oocyte_high	ENSMODG00000010447	NA	1001
chr8.302097001.302097100	chr8	302097001	302097100	3.26087	100	44.4444	58.4746	38.0282	45.509	57.5472	46.7033	oocyte_high	ENSMODG00000032665	NA	132745
chr8.310307901.310308000	chr8	310307901	310308000	4.87805	100	50	45.6897	23.1884	58.6735	42.0635	48.6239	oocyte_high	ENSMODG00000014114	PHF14	30225
chr8.7458001.7458100	chr8	7458001	7458100	3.125	100	56.5217	40.3315	36.9369	51.7442	50.4425	49.0683	oocyte_high	ENSMODG00000025433	ZBED4	0
chr8.80659501.80659600	chr8	80659501	80659600	0.884956	86.6667	45.8333	54.1667	33.3333	41.5584	50	50.2304	oocyte_high	ENSMODG00000027964	NA	0
chrUn.15961001.15961100	chrUn	15961001	15961100	0	94.6429	54.9296	44.9799	31.0769	51.1737	40.4624	45.6204	oocyte_high	ENSMODG00000030606	NA	9038
chrUn.30677901.30678000	chrUn	30677901	30678000	0	100	59.5238	46.8085	47.8261	43.4959	43.6782	42.5197	oocyte_high	ENSMODG00000025443	NA	0
chrUn.30758001.30758100	chrUn	30758001	30758100	1.18343	96.1538	53.1915	51.5337	37.6426	50	53.0488	40.9742	oocyte_high	ENSMODG00000002152	NA	0
chrUn.34848701.34848800	chrUn	34848701	34848800	2.5974	100	52.8926	54.7786	62.3874	52.1739	55.6351	51.5818	oocyte_high	ENSMODG00000021160	NA	41488
chrUn.40343001.40343100	chrUn	40343001	40343100	1.9802	97.619	45.7143	51.497	50.3497	40.5128	40	52.451	oocyte_high	ENSMODG00000022744	NA	275
chrUn.43913801.43913900	chrUn	43913801	43913900	2.65957	93.1818	50	41.5663	38.9685	50.3597	47.9339	41.4414	oocyte_high	ENSMODG00000029259	NA	33283
chrUn.45722701.45722800	chrUn	45722701	45722800	3.84615	83.871	45.1613	53.0303	37.6	57.7778	48.6957	40.4082	oocyte_high	ENSMODG00000019412	NA	0
chrUn.48000601.48000700	chrUn	48000601	48000700	1.92308	100	58.0247	54.7826	50.2155	58.5014	55.1402	53.6932	oocyte_high	ENSMODG00000018665	NA	1136
chrUn.50486201.50486300	chrUn	50486201	50486300	1.07914	100	48.1132	43.2692	39.9621	49.5726	54.4355	47.6695	oocyte_high	ENSMODG00000030830	NA	0
chrUn.5288601.5288700	chrUn	5288601	5288700	5.98291	100	47.0588	46.4567	51.7007	45.9916	44.5652	49.5192	oocyte_high	ENSMODG00000015698	NA	0
chrUn.5288701.5288800	chrUn	5288701	5288800	6.60377	100	56.25	40.3846	48.731	50.3067	50.9804	45.5882	oocyte_high	ENSMODG00000015698	NA	0
chrUn.53463901.53464000	chrUn	53463901	53464000	0.952381	83.871	54.5455	41	34.507	41.1111	47.3684	50.7692	oocyte_high	ENSMODG00000005578	NA	0
chrUn.8483301.8483400	chrUn	8483301	8483400	6.66667	100	58.1395	57.8125	34.6154	47.3684	54.2373	50	oocyte_high	ENSMODG00000019804	APOD	0
chrX.42315801.42315900	chrX	42315801	42315900	0	81.8182	58.3333	50	75	47.3684	54.5455	40	oocyte_high	ENSMODG00000028430	NA	8697
chrX.63976701.63976800	chrX	63976701	63976800	4.87805	100	60	60	70.0637	55.1724	57.037	45.5497	oocyte_high	ENSMODG00000017482	NA	34
chrX.64609901.64610000	chrX	64609901	64610000	2.95858	100	53.8462	52.8796	56.0976	57.0406	43.2343	48.2966	oocyte_high	ENSMODG00000034638	NA	53462
chr1.411665301.411665400	chr1	411665301	411665400	97.2973	12.5	50	44.4444	20.5128	47.3684	51.7241	51.1628	sperm_high	ENSMODG00000019618	BRINP1	206201
chr1.439840101.439840200	chr1	439840101	439840200	100	12.5	46.1538	45	8.69565	51.7241	50	55.5556	sperm_high	ENSMODG00000013071	SNX20	3942
chr1.441243001.441243100	chr1	441243001	441243100	90	0	50	43.75	25	60	47.0588	44	sperm_high	ENSMODG00000033269	NA	21772
chr2.14529501.14529600	chr2	14529501	14529600	100	10	40.7407	42.2222	38.7097	56	52.6316	45.614	sperm_high	ENSMODG00000012064	ZNF326	84709
chr2.23474801.23474900	chr2	23474801	23474900	96	0	55	45.7143	43.7768	52.7344	44.6602	42.7586	sperm_high	ENSMODG00000029388	NA	1744
chr2.256800501.256800600	chr2	256800501	256800600	93.75	0	44.4444	40	6.66667	57.1429	56.25	51.8519	sperm_high	ENSMODG00000004907	NA	40415
chr2.280015801.280015900	chr2	280015801	280015900	100	0	41.1765	47.3684	5	45.8333	41.6667	45.4545	sperm_high	ENSMODG00000013170	NA	39031
chr2.413162801.413162900	chr2	413162801	413162900	95.2381	0	50	52.7778	38.4615	50	43.4783	45	sperm_high	ENSMODG00000033039	NA	0
chr2.506821001.506821100	chr2	506821001	506821100	100	0	60	55.5556	26.9231	44.4444	40	45.1613	sperm_high	ENSMODG00000019312	DHRS13	774
chr3.162990101.162990200	chr3	162990101	162990200	93.5484	0	50	50	46.3415	50	45.4545	55	sperm_high	ENSMODG00000007112	NA	0
chr3.326625001.326625100	chr3	326625001	326625100	100	0	50	56.5217	19.0476	40.625	45.8333	51.3514	sperm_high	ENSMODG00000030565	NA	0
chr3.457842401.457842500	chr3	457842401	457842500	100	0	42.8571	47.8261	20.5882	43.75	45	53.5714	sperm_high	ENSMODG00000005614	CNN2	1363
chr3.515628001.515628100	chr3	515628001	515628100	100	0	40	54.5455	6.81818	56.25	46.1538	46.9388	sperm_high	ENSMODG00000035587	NA	261194
chr3.521610501.521610600	chr3	521610501	521610600	89.2857	0	55.5556	57.7778	40	51.0638	58.8235	42.1053	sperm_high	ENSMODG00000023473	NA	0
chr4.239736901.239737000	chr4	239736901	239737000	97.9167	0	55.5556	55	55.5556	59.5745	51.6129	46.5116	sperm_high	ENSMODG00000031133	NA	134799
chr4.402479801.402479900	chr4	402479801	402479900	98.2906	12.5	41.6667	47.3684	57.8313	56	42.268	51.0638	sperm_high	ENSMODG00000029397	NA	0
chr4.417379401.417379500	chr4	417379401	417379500	80.7018	0	59.2593	53.3333	46.7532	46.9388	54.1667	44.1176	sperm_high	ENSMODG00000033389	NA	130610
chr4.4176701.4176800	chr4	4176701	4176800	87.5	0	50	48.4375	23.913	51.6129	56.25	51.8519	sperm_high	ENSMODG00000025413	KCNJ15	0
chr5.23076401.23076500	chr5	23076401	23076500	100	0	44.4444	42.8571	7.84314	57.8947	57.6923	58.3333	sperm_high	ENSMODG00000025521	NA	9661
chr5.238485801.238485900	chr5	238485801	238485900	87.5	0	45.4545	47.8261	45.4545	52.6316	57.1429	46.1538	sperm_high	ENSMODG00000005402	NA	2866
chr5.239155401.239155500	chr5	239155401	239155500	100	0	50	52.7778	30.2326	53.6585	51.8519	52.9412	sperm_high	ENSMODG00000005655	GAK	41952
chr5.251107701.251107800	chr5	251107701	251107800	100	0	50	47.3684	25	52	54.5455	54.5455	sperm_high	ENSMODG00000008440	GALNT18	10256
chr6.154919701.154919800	chr6	154919701	154919800	100	0	50	60	58.209	53.4884	56.25	44.4444	sperm_high	ENSMODG00000016933	CACNA1H	0
chr6.247395601.247395700	chr6	247395601	247395700	96.5517	9.09091	43.75	46.3768	34.5679	48.3333	55.1724	46.2963	sperm_high	ENSMODG00000028708	NA	0
chr6.259274601.259274700	chr6	259274601	259274700	100	0	45.4545	48	6.66667	42.1053	57.1429	41.6667	sperm_high	ENSMODG00000032503	NA	43515
chr7.255999101.255999200	chr7	255999101	255999200	95.7895	7.69231	50	48.3333	28.777	47.3118	48.3146	40.0881	sperm_high	ENSMODG00000030286	NA	0
chr8.4937101.4937200	chr8	4937101	4937200	100	0	52.381	51.9231	40	45	42.8571	52.0833	sperm_high	ENSMODG00000031678	NA	178655

## Sheet: DMR_direction
DMR_definition	hypermethylated_in_oocyte	hypermethylated_in_sperm	total
all_DMRs_gametes	22921	20800	43721
E3.5_intermediate_methylation	7566	4530	12096
E7.5_ED_intermediate_methylation	1459	1154	2613
E7.5_TE_intermediate_methylation	3036	850	3886
brain_liver_spleen_intermediate_methylation	58	27	85
