# Supplementary material for: Divergent DNA methylation dynamics in marsupial and eutherian embryos
Source: Nature. 2025 May 14;642(8069):1073–9. doi: 10.1038/s41586-025-08992-2 (PMC12221971; doi:10.1038/s41586-025-08992-2)
Supplement: Supplementary file 4 — Sources of publicly available sequencing data used in this study. Tab 1 contains information for BS-seq datasets. Tab 2 contains information for RNA-seq datasets [file 41586_2025_8992_MOESM4_ESM.xlsx]

## Sheet: BS-seq_data_sources
Organism	Series	Sample Name	Sample	SRX	SRR	Authors	Paper
Cow	GSE163620	bovine_FGO_DNAme_rep1	GSM4982814	SRX9710879	SRR13281271	10.1126/sciadv.abi6178	Evolutionary epigenomic analyses in mammalian early embryos reveal species-specific innovations and conserved principles of imprinting.
Rat	DRA006642	Rat MII Oocyte replicate 1	DRA006642	DRR126422	DRR126422	10.1038/s41467-018-05841-x	LTR retrotransposons transcribed in oocytes drive species-specific and heritable changes in DNA methylation
Rat	DRA006642	Rat MII Oocyte replicate 2	DRA006642	DRR126423	DRR126423	10.1038/s41467-018-05841-x	LTR retrotransposons transcribed in oocytes drive species-specific and heritable changes in DNA methylation
Rat	DRA006642	Rat MII Oocyte replicate 3	DRA006642	DRR126424	DRR126424	10.1038/s41467-018-05841-x	LTR retrotransposons transcribed in oocytes drive species-specific and heritable changes in DNA methylation
Rat	DRA006642	Rat MII Oocyte replicate 4	DRA006642	DRR126425	DRR126425	10.1038/s41467-018-05841-x	LTR retrotransposons transcribed in oocytes drive species-specific and heritable changes in DNA methylation
Mouse	DRA000570	Wild type GV oocyte	DRA000570	DRR003599	DRR003599	10.1371/journal.pgen.1003439	Mouse Oocyte Methylomes at Base Resolution Reveal Genome-Wide Accumulation of Non-CpG Methylation and Role of DNA Methyltransferases
Mouse	DRA000570	Wild type GV oocyte	DRA000570	DRR003600	DRR003600	10.1371/journal.pgen.1003439	Mouse Oocyte Methylomes at Base Resolution Reveal Genome-Wide Accumulation of Non-CpG Methylation and Role of DNA Methyltransferases
Mouse	DRA000570	Wild type GV oocyte	DRA000570	DRR003601	DRR003601	10.1371/journal.pgen.1003439	Mouse Oocyte Methylomes at Base Resolution Reveal Genome-Wide Accumulation of Non-CpG Methylation and Role of DNA Methyltransferases
Mouse	DRA000570	Wild type GV oocyte	DRA000570	DRR003602	DRR003602	10.1371/journal.pgen.1003439	Mouse Oocyte Methylomes at Base Resolution Reveal Genome-Wide Accumulation of Non-CpG Methylation and Role of DNA Methyltransferases
Mouse	DRA000570	Wild type GV oocyte	DRA000570	DRR003603	DRR003603	10.1371/journal.pgen.1003439	Mouse Oocyte Methylomes at Base Resolution Reveal Genome-Wide Accumulation of Non-CpG Methylation and Role of DNA Methyltransferases
Mouse	DRA000570	Wild type GV oocyte	DRA000570	DRR003604	DRR003604	10.1371/journal.pgen.1003439	Mouse Oocyte Methylomes at Base Resolution Reveal Genome-Wide Accumulation of Non-CpG Methylation and Role of DNA Methyltransferases
Human	GSE71985	MII rep1	GSM1849306	SRX1143381	SRR2156465	10.1016/j.stemcr.2017.05.026	Genome-wide, Single-Cell DNA Methylomics Reveals Increased Non-CpG Methylation during Human Oocyte Maturation
Human	GSE71985	MII rep2	GSM1849321	SRX1143396	SRR2156480	10.1016/j.stemcr.2017.05.026	Genome-wide, Single-Cell DNA Methylomics Reveals Increased Non-CpG Methylation during Human Oocyte Maturation
Human	GSE71985	MII rep3	GSM1849322	SRX1143397	SRR2156481	10.1016/j.stemcr.2017.05.026	Genome-wide, Single-Cell DNA Methylomics Reveals Increased Non-CpG Methylation during Human Oocyte Maturation
Human	GSE71985	MII rep4	GSM1849323	SRX1143398	SRR2156482	10.1016/j.stemcr.2017.05.026	Genome-wide, Single-Cell DNA Methylomics Reveals Increased Non-CpG Methylation during Human Oocyte Maturation
Human	GSE71985	MII rep5	GSM2042051	SRX1535163	SRR3106765	10.1016/j.stemcr.2017.05.026	Genome-wide, Single-Cell DNA Methylomics Reveals Increased Non-CpG Methylation during Human Oocyte Maturation
Human	GSE71985	MII rep6	GSM2042052	SRX1535164	SRR3106766	10.1016/j.stemcr.2017.05.026	Genome-wide, Single-Cell DNA Methylomics Reveals Increased Non-CpG Methylation during Human Oocyte Maturation
Human	GSE71985	MII rep7	GSM2042053	SRX1535165	SRR3106766	10.1016/j.stemcr.2017.05.026	Genome-wide, Single-Cell DNA Methylomics Reveals Increased Non-CpG Methylation during Human Oocyte Maturation
Human	GSE71985	MII rep8	GSM2042054	SRX1535166	SRR3106768	10.1016/j.stemcr.2017.05.026	Genome-wide, Single-Cell DNA Methylomics Reveals Increased Non-CpG Methylation during Human Oocyte Maturation
Human	GSE71985	MII rep9	GSM2042055	SRX1535167	SRR3106769	10.1016/j.stemcr.2017.05.026	Genome-wide, Single-Cell DNA Methylomics Reveals Increased Non-CpG Methylation during Human Oocyte Maturation
Human	GSE71985	MII rep10	GSM2042056	SRX1535168	SRR3106770	10.1016/j.stemcr.2017.05.026	Genome-wide, Single-Cell DNA Methylomics Reveals Increased Non-CpG Methylation during Human Oocyte Maturation

## Sheet: RNA-seq_data_sources
Organism	Series	Sample Name	Sample	SRX	SRR	Authors	Paper
Cow	GSE163620	bovine_IVM_MII_Smartseq_rep1	GSM4982861	SRX9710958	SRR13281320	10.1126/sciadv.abi6178	The conservation and divergence of epigenitic reprogramming during mammalian early development
Cow	GSE163620	bovine_IVM_MII_Smartseq_rep2	GSM4982862	SRX9710959	SRR13281321	10.1126/sciadv.abi6178	The conservation and divergence of epigenitic reprogramming during mammalian early development
Cow	GSE163620	bovine_IVM_MII_Smartseq_rep3	GSM4982863	SRX9710960	SRR13281322	10.1126/sciadv.abi6178	The conservation and divergence of epigenitic reprogramming during mammalian early development
Rat	GSE163620	rat_MII_Smartseq_rep1	GSM4982971	SRX9710987	SRR13281430	10.1126/sciadv.abi6178	The conservation and divergence of epigenitic reprogramming during mammalian early development
Rat	GSE163620	rat_MII_Smartseq_rep2	GSM4982972	SRX9710988	SRR13281431	10.1126/sciadv.abi6178	The conservation and divergence of epigenitic reprogramming during mammalian early development
Rat	GSE163620	rat_MII_Smartseq_rep3	GSM4982973	SRX9710989	SRR13281432	10.1126/sciadv.abi6178	The conservation and divergence of epigenitic reprogramming during mammalian early development
Rat	GSE163620	rat_MII_Smartseq_rep4	GSM4982974	SRX9710990	SRR13281433	10.1126/sciadv.abi6178	The conservation and divergence of epigenitic reprogramming during mammalian early development
Mouse	GSE71434	RNA-Seq MII_oocyte_rep1	GSM1845295	SRX1134832	SRR2147256	10.1038/nature19361	Allelic reprogramming of the histone modification H3K4me3 in early mammalian development
Mouse	GSE71434	RNA-Seq MII_oocyte_rep2	GSM1845296	SRX1134833	SRR2147257	10.1038/nature19361	Allelic reprogramming of the histone modification H3K4me3 in early mammalian development
Human	GSE101571	Human_GV_RNA-Seq_re1 (bulk)	GSM2706233	SRX3013859	SRR5837345	10.1038/s41586-018-0080-8	Chromatin analysis in human early development reveals epigenetic transition during ZGA
Human	GSE101571	Human_GV_RNA-Seq_re2 (bulk)	GSM2706234	SRX3013860	SRR5837346	10.1038/s41586-018-0080-8	Chromatin analysis in human early development reveals epigenetic transition during ZGA
Human	GSE101571	Human_MII_RNA-Seq_re1 (bulk)	GSM2706235	SRX3013861	SRR5837347	10.1038/s41586-018-0080-8	Chromatin analysis in human early development reveals epigenetic transition during ZGA
Human	GSE101571	Human_MII_RNA-Seq_re2 (bulk)	GSM2706236	SRX3013862	SRR5837348	10.1038/s41586-018-0080-8	Chromatin analysis in human early development reveals epigenetic transition during ZGA
Opossum	E-MTAB-7515	SM146_S6_L005	SM146_S6_L005	SAMEA5232384	ERS3039812	10.1038/s41586-020-2629-6	A single-cell transcriptome atlas of marsupial embryogenesis and X inactivation
Opossum	E-MTAB-7515	SM147_S7_L005	SM147_S7_L005	SAMEA5232385	ERS3039813	10.1038/s41586-020-2629-6	A single-cell transcriptome atlas of marsupial embryogenesis and X inactivation
Opossum	E-MTAB-7515	SM148_S1_L001	SM148_S1_L001	SAMEA5232386	ERS3039814	10.1038/s41586-020-2629-6	A single-cell transcriptome atlas of marsupial embryogenesis and X inactivation
Opossum	E-MTAB-7515	SM149_S2_L001	SM149_S2_L001	SAMEA5232387	ERS3039815	10.1038/s41586-020-2629-6	A single-cell transcriptome atlas of marsupial embryogenesis and X inactivation
Opossum	E-MTAB-7515	SM151_S3_L001	SM151_S3_L001	SAMEA5232388	ERS3039816	10.1038/s41586-020-2629-6	A single-cell transcriptome atlas of marsupial embryogenesis and X inactivation
Opossum	E-MTAB-7515	SM152_S4_L001	SM152_S4_L001	SAMEA5232389	ERS3039817	10.1038/s41586-020-2629-6	A single-cell transcriptome atlas of marsupial embryogenesis and X inactivation
Opossum	E-MTAB-7515	SM155_S5_L001	SM155_S5_L001	SAMEA5232390	ERS3039818	10.1038/s41586-020-2629-6	A single-cell transcriptome atlas of marsupial embryogenesis and X inactivation
Opossum	E-MTAB-7515	SM158_S6_L001	SM158_S6_L001	SAMEA5232391	ERS3039819	10.1038/s41586-020-2629-6	A single-cell transcriptome atlas of marsupial embryogenesis and X inactivation
Opossum	E-MTAB-7515	SM159_S8_L006	SM159_S8_L006	SAMEA5232392	ERS3039820	10.1038/s41586-020-2629-6	A single-cell transcriptome atlas of marsupial embryogenesis and X inactivation
