# Supplementary material for: Divergent DNA methylation dynamics in marsupial and eutherian embryos
Source: Nature. 2025 May 14;642(8069):1073–9. doi: 10.1038/s41586-025-08992-2 (PMC12221971; doi:10.1038/s41586-025-08992-2)
Supplement: Supplementary file 6 — Source Data Fig. 1 [file 41586_2025_8992_MOESM6_ESM.xlsx]

## Sheet: Fig1C
file	mean_percent	sd	timepoint_plot_placement
oocyte	65.0476	42.7136	gamete
sperm	76.7056	37.3738	gamete
1.5_embryo	62.4683	36.3193	E1.5
2.5_embryo	62.7269	40.2256	E2.5
3.5_embryo	60.3987	37.0175	E3.5
4.5_embryo	64.0507	36.2806	E4.5
5.5_embryo	53.5296	30.2579	E5.5
6.5_embryo	44.9293	28.2665	E6.5
7.5_embryo	48.7664	28.5092	E7.5
7.5_ED	62.4563	32.4545	E7.5
7.5_TE	46.6608	31.7754	E7.5
brain	72.3184	31.3191	adult
liver	69.755	32.7094	adult
spleen	55.0664	29.0238	adult

## Sheet: Fig1D
staining_condition	antibody_signal_quantified	ratio_maternal_paternal_pronucleus
5meC_H3K9me3	5meC	0.88915
5meC_H3K9me4	5meC	0.74302
5meC_H3K9me5	5meC	1.12049
5meC_H3K9me6	5meC	0.95552
5meC_H3K9me7	5meC	1.11691
5meC_H3K9me8	5meC	0.90187
5meC_H3K9me9	5meC	0.7849
5meC_H3K9me10	5meC	0.76253
5meC_H3K9me11	H3K9me3	0.76568
5meC_H3K9me12	H3K9me3	0.85871
5meC_H3K9me13	H3K9me3	0.89782
5meC_H3K9me14	H3K9me3	0.933
5meC_H3K9me15	H3K9me3	0.81183
5meC_H3K9me16	H3K9me3	0.66552
5meC_H3K9me17	H3K9me3	0.54498
5meC_H3K9me18	H3K9me3	0.59404
5hmC_H3K9me3	5hmC	0.7391
5hmC_H3K9me4	5hmC	1.0618
5hmC_H3K9me5	5hmC	0.8101
5hmC_H3K9me6	H3K9me3	0.4686
5hmC_H3K9me7	H3K9me3	0.637
5hmC_H3K9me8	H3K9me3	0.4019
H3_H3K9me3	H3	0.9447
H3_H3K9me4	H3	1.0425
H3_H3K9me5	H3	1.0995
H3_H3K9me6	H3	1.0628
H3_H3K9me7	H3	1.0313
H3_H3K9me8	H3	0.9041
H3_H3K9me9	H3	1.1751
H3_H3K9me10	H3K9me3	0.628
H3_H3K9me11	H3K9me3	0.6668
H3_H3K9me12	H3K9me3	0.8085
H3_H3K9me13	H3K9me3	0.6419
H3_H3K9me14	H3K9me3	0.6031
H3_H3K9me15	H3K9me3	0.6751
H3_H3K9me16	H3K9me3	0.9606
