# Supplementary material for: Divergent DNA methylation dynamics in marsupial and eutherian embryos
Source: Nature. 2025 May 14;642(8069):1073–9. doi: 10.1038/s41586-025-08992-2 (PMC12221971; doi:10.1038/s41586-025-08992-2)
Supplement: Supplementary file 7 — Source Data Fig. 2 [file 41586_2025_8992_MOESM7_ESM.xlsx]

## Sheet: Fig2A
inferred_cell_type	timepoint	CpG_meth_rate
TE	E7.5	0.422
EPI	E6.5	0.471
TE	E6.5	0.25
TE	E6.5	0.455
EPI	E7.5	0.48
TE	E6.5	0.423
EPI	E7.5	0.5
TE	E6.5	0.415
TE	E6.5	0.475
EPI	E7.5	0.562
TE	E6.5	0.443
TE	E6.5	0.446
TE	E7.5	0.471
EPI	E6.5	0.538
EPI	E6.5	0.578
EPI	E6.5	0.536
EPI	E7.5	0.575
EPI	E6.5	0.522
EPI	E7.5	0.538
TE	E7.5	0.442
TE	E6.5	0.465
TE	E6.5	0.456
EPI	E6.5	0.501
EPI	E6.5	0.506
TE	E6.5	0.513
TE	E6.5	0.464
EPI	E6.5	0.544
TE	E6.5	0.479
EPI	E6.5	0.468
EPI	E7.5	0.501
EPI	E7.5	0.621
TE	E7.5	0.392
EPI	E7.5	0.555
EPI	E7.5	0.603
TE	E7.5	0.4
TE	E7.5	0.365
unknown	E5.5	0.538
unknown	E5.5	0.561
unknown	E5.5	0.535
unknown	E5.5	0.519
unknown	E5.5	0.521
EPI	E7.5	0.642
unknown	E5.5	0.519
unknown	E5.5	0.516
unknown	E5.5	0.517
unknown	E5.5	0.62
unknown	E5.5	0.538
unknown	E5.5	0.525
unknown	E5.5	0.502
unknown	E5.5	0.517
unknown	E5.5	0.541
TE	E7.5	0.416
unknown	E5.5	0.523
unknown	E5.5	0.548
unknown	E5.5	0.558
unknown	E5.5	0.55
unknown	E5.5	0.515
unknown	E5.5	0.572
unknown	E5.5	0.553
unknown	E5.5	0.563
unknown	E5.5	0.542
unknown	E5.5	0.521
unknown	E5.5	0.538
unknown	E5.5	0.572
unknown	E5.5	0.572
unknown	E5.5	0.552
unknown	E5.5	0.543
EPI	E7.5	0.577
unknown	E5.5	0.55
unknown	E5.5	0.557
unknown	E5.5	0.576
unknown	E5.5	0.496
unknown	E5.5	0.551
unknown	E5.5	0.568
unknown	E5.5	0.561
unknown	E5.5	0.641
EPI	E7.5	0.468
unknown	E5.5	0.516
unknown	E5.5	0.516
unknown	E5.5	0.569
unknown	E5.5	0.496
unknown	E5.5	0.53
unknown	E5.5	0.608
unknown	E5.5	0.534
unknown	E5.5	0.507
TE	E7.5	0.418
unknown	E5.5	0.525
unknown	E5.5	0.474
unknown	E5.5	0.552
unknown	E5.5	0.491
unknown	E5.5	0.578
unknown	E5.5	0.564
unknown	E5.5	0.582
unknown	E5.5	0.545
EPI	E7.5	0.518
unknown	E5.5	0.564
unknown	E5.5	0.555
unknown	E5.5	0.478
unknown	E5.5	0.544
EPI	E7.5	0.61
unknown	E5.5	0.554
EPI	E7.5	0.522
TE	E7.5	0.422
EPI	E7.5	0.373
EPI	E7.5	0.581
EPI	E7.5	0.529
TE	E7.5	0.462
TE	E7.5	0.46
EPI	E7.5	0.66
TE	E7.5	0.431
EPI	E7.5	0.47
EPI	E7.5	0.567
EPI	E7.5	0.519
TE	E7.5	0.405
EPI	E6.5	0.503
EPI	E6.5	0.436
EPI	E6.5	0.476
TE	E6.5	0.426
EPI	E6.5	0.462
EPI	E6.5	0.417
EPI	E6.5	0.475
EPI	E6.5	0.446
EPI	E7.5	0.601
EPI	E6.5	0.394
EPI	E7.5	0.605
TE	E6.5	0.413
EPI	E6.5	0.442
TE	E6.5	0.475
TE	E7.5	0.464
EPI	E6.5	0.455
TE	E6.5	0.39
TE	E6.5	0.508
TE	E6.5	0.44
TE	E6.5	0.496

## Sheet: Fig2B
group	group_name	seqnames	start	end	width	strand	ID	num.mark	seg.mean	startRow	endRow	seg.group
1	7.5_ED	chr1	106	701	596	*	meth	23	0.562964	1	24	3
1	7.5_ED	chr1	706	21756	21051	*	meth	874	0.057783	25	899	1
1	7.5_ED	chr1	21783	95488	73706	*	meth	398	0.6478632661541056	900	1298	3
1	7.5_ED	chr1	95903	96339	437	*	meth	7	0.22879100066600067	1299	1306	2
1	7.5_ED	chr1	98365	143187	44823	*	meth	942	0.8007312077052955	1307	2249	3
1	7.5_ED	chr1	143203	144486	1284	*	meth	47	0.041988	2250	2297	1
1	7.5_ED	chr1	144534	174293	29760	*	meth	341	0.7670331981512927	2298	2639	3
1	7.5_ED	chr1	174317	176099	1783	*	meth	119	0.033649	2640	2759	1
1	7.5_ED	chr1	176330	216748	40419	*	meth	910	0.8582096317570976	2760	3670	3
1	7.5_ED	chr1	216760	217471	712	*	meth	24	0.099431	3671	3695	2
1	7.5_ED	chr1	217516	907451	689936	*	meth	4627	0.7665908148476301	3696	8323	3
1	7.5_ED	chr1	907511	907754	244	*	meth	5	0.12777777777777777	8324	8329	2
1	7.5_ED	chr1	907789	985909	78121	*	meth	565	0.7522105750304275	8330	8895	3
1	7.5_ED	chr1	985938	986247	310	*	meth	5	0.29978354978354976	8896	8901	2
1	7.5_ED	chr1	986572	1395624	409053	*	meth	2654	0.7926847498438165	8902	11556	3
1	7.5_ED	chr1	1396211	1396289	79	*	meth	8	0.1873644510899413	11557	11565	2
1	7.5_ED	chr1	1396340	1527091	130752	*	meth	1271	0.8199191359059939	11566	12837	3
1	7.5_ED	chr1	1527486	1527640	155	*	meth	5	0.2529411764705882	12838	12843	2
1	7.5_ED	chr1	1527647	1742042	214396	*	meth	1364	0.748402	12844	14208	3
1	7.5_ED	chr1	1745400	1747810	2411	*	meth	144	0.0406574	14209	14353	1
1	7.5_ED	chr1	1748403	2498711	750309	*	meth	7688	0.7652381558832984	14354	22042	3
1	7.5_ED	chr1	2498930	2499926	997	*	meth	72	0.0552386	22043	22115	1
1	7.5_ED	chr1	2499929	2519260	19332	*	meth	554	0.7832281134678695	22116	22670	3
1	7.5_ED	chr1	2519452	2521087	1636	*	meth	82	0.0905257	22671	22753	2
1	7.5_ED	chr1	2521104	2696654	175551	*	meth	2175	0.8072742153879587	22754	24929	3
1	7.5_ED	chr1	2696665	2699138	2474	*	meth	148	0.047679105697113026	24930	25078	1
1	7.5_ED	chr1	2699149	3291440	592292	*	meth	9502	0.8399456103996666	25079	34581	3
1	7.5_ED	chr1	3291445	3292710	1266	*	meth	6	0.23176753460004693	34582	34588	2
1	7.5_ED	chr1	3292930	3348396	55467	*	meth	285	0.6848001832392323	34589	34874	3
1	7.5_ED	chr1	3348527	3349661	1135	*	meth	67	0.0840595	34875	34942	2
1	7.5_ED	chr1	3349666	3445471	95806	*	meth	630	0.71926	34943	35573	3
1	7.5_ED	chr1	3445519	3446182	664	*	meth	50	0.0757648	35574	35624	2
1	7.5_ED	chr1	3446217	3492694	46478	*	meth	766	0.7353136382320773	35625	36391	3
1	7.5_ED	chr1	3492773	3493076	304	*	meth	20	0.14569669748241176	36392	36412	2
1	7.5_ED	chr1	3494303	3544178	49876	*	meth	1564	0.8387166669601768	36413	37977	3
1	7.5_ED	chr1	3544353	3546134	1782	*	meth	62	0.18692382263409335	37978	38040	2
1	7.5_ED	chr1	3546245	3554919	8675	*	meth	244	0.8757586778413774	38041	38285	3
1	7.5_ED	chr1	3555013	3555561	549	*	meth	43	0.22720499690524013	38286	38329	2
1	7.5_ED	chr1	3555564	3636498	80935	*	meth	1723	0.8543371506755869	38330	40053	3
1	7.5_ED	chr1	3636505	3638716	2212	*	meth	130	0.0599077	40054	40184	1
1	7.5_ED	chr1	3638750	3642329	3580	*	meth	39	0.5560398277681359	40185	40224	3
1	7.5_ED	chr1	3642346	3644259	1914	*	meth	43	0.083682	40225	40268	2
1	7.5_ED	chr1	3644274	3896595	252322	*	meth	4571	0.8114958652991168	40269	44840	3
1	7.5_ED	chr1	3896997	3900231	3235	*	meth	7	0.3514384920634921	44841	44848	2
1	7.5_ED	chr1	3900245	4538406	638162	*	meth	5671	0.7724210016257081	44849	50520	3
1	7.5_ED	chr1	4538451	4538591	141	*	meth	6	0.34978650978650977	50521	50527	2
1	7.5_ED	chr1	4538599	4669409	130811	*	meth	1088	0.7773373803649919	50528	51616	3
1	7.5_ED	chr1	4669436	4670470	1035	*	meth	48	0.18933872870653015	51617	51665	2
1	7.5_ED	chr1	4672204	4774101	101898	*	meth	1489	0.8019995024253878	51666	53155	3
1	7.5_ED	chr1	4774839	4775548	710	*	meth	23	0.034356	53156	53179	1
1	7.5_ED	chr1	4775798	4781716	5919	*	meth	23	0.52334	53180	53203	3
1	7.5_ED	chr1	4782019	4782823	805	*	meth	9	0.0652744	53204	53213	1
1	7.5_ED	chr1	4783064	4799390	16327	*	meth	39	0.5348413377081855	53214	53253	3
1	7.5_ED	chr1	4799903	4800718	816	*	meth	6	0.011904761904761904	53254	53260	1
1	7.5_ED	chr1	4801782	4815297	13516	*	meth	7	0.4517194256761151	53261	53268	3
1	7.5_ED	chr1	4815350	4828777	13428	*	meth	289	0.044714	53269	53558	1
1	7.5_ED	chr1	4829598	4859269	29672	*	meth	37	0.448779	53559	53596	3
1	7.5_ED	chr1	4859366	4865160	5795	*	meth	36	0.0967194	53597	53633	2
1	7.5_ED	chr1	4865308	4891148	25841	*	meth	59	0.4700116789029447	53634	53693	3
1	7.5_ED	chr1	4891294	4896629	5336	*	meth	8	0.10143336070060208	53694	53702	2
1	7.5_ED	chr1	4896664	4929772	33109	*	meth	113	0.6270731812086234	53703	53816	3
1	7.5_ED	chr1	4929983	4934038	4056	*	meth	8	0.2235890652557319	53817	53825	2
1	7.5_ED	chr1	4934481	5047953	113473	*	meth	595	0.6814946123111794	53826	54421	3
1	7.5_ED	chr1	5049464	5050567	1104	*	meth	9	0.24208358090711032	54422	54431	2
1	7.5_ED	chr1	5050703	5117437	66735	*	meth	307	0.6994837549633578	54432	54739	3
1	7.5_ED	chr1	5117836	5120975	3140	*	meth	134	0.046139741884263646	54740	54874	1
1	7.5_ED	chr1	5121054	5171109	50056	*	meth	370	0.6562673012675322	54875	55245	3
1	7.5_ED	chr1	5171312	5175934	4623	*	meth	24	0.13026580586721792	55246	55270	2
1	7.5_ED	chr1	5176123	5346685	170563	*	meth	877	0.6504833393839655	55271	56148	3
1	7.5_ED	chr1	5347758	5350369	2612	*	meth	23	0.20359242221854115	56149	56172	2
1	7.5_ED	chr1	5351172	5373823	22652	*	meth	56	0.5536807827298154	56173	56229	3
1	7.5_ED	chr1	5374148	5380540	6393	*	meth	29	0.0628053	56230	56259	1
1	7.5_ED	chr1	5380722	5401268	20547	*	meth	30	0.4359531005048083	56260	56290	2
1	7.5_ED	chr1	5403198	5420993	17796	*	meth	197	0.0386178	56291	56488	1
1	7.5_ED	chr1	5422261	5453150	30890	*	meth	132	0.467383	56489	56621	3
1	7.5_ED	chr1	5453191	5463141	9951	*	meth	18	0.22057147657834156	56622	56640	2
1	7.5_ED	chr1	5463223	5480207	16985	*	meth	92	0.5221389650761035	56641	56733	3
1	7.5_ED	chr1	5480228	5481498	1271	*	meth	46	0.061470150919883844	56734	56780	1
1	7.5_ED	chr1	5481639	5521725	40087	*	meth	512	0.8272415852845468	56781	57293	3
1	7.5_ED	chr1	5521875	5523313	1439	*	meth	66	0.029842610256985747	57294	57360	1
1	7.5_ED	chr1	5523498	5531985	8488	*	meth	91	0.7051124096125821	57361	57452	3
1	7.5_ED	chr1	5532004	5533513	1510	*	meth	118	0.060651717542296875	57453	57571	1
1	7.5_ED	chr1	5533633	5560799	27167	*	meth	134	0.7741352213477302	57572	57706	3
1	7.5_ED	chr1	5561807	5564151	2345	*	meth	135	0.022125154213635968	57707	57842	1
1	7.5_ED	chr1	5564171	5597426	33256	*	meth	785	0.8307169901412869	57843	58628	3
1	7.5_ED	chr1	5597467	5602385	4919	*	meth	152	0.0556148	58629	58781	1
1	7.5_ED	chr1	5602478	5604603	2126	*	meth	30	0.3025812384813986	58782	58813	2
1	7.5_ED	chr1	5604658	5613460	8803	*	meth	85	0.6400736394597895	58814	58899	3
1	7.5_ED	chr1	5613488	5613994	507	*	meth	40	0.20786613382371658	58900	58940	2
1	7.5_ED	chr1	5614002	5626493	12492	*	meth	105	0.6225800834395049	58941	59046	3
1	7.5_ED	chr1	5626499	5627960	1462	*	meth	72	0.0728748	59047	59119	2
1	7.5_ED	chr1	5627995	5659764	31770	*	meth	937	0.8361169629649841	59120	60057	3
1	7.5_ED	chr1	5659808	5660906	1099	*	meth	53	0.0529261	60058	60111	1
1	7.5_ED	chr1	5660945	5695698	34754	*	meth	142	0.6910728925762929	60112	60254	3
1	7.5_ED	chr1	5695785	5699565	3781	*	meth	119	0.0326456	60255	60374	1
1	7.5_ED	chr1	5699766	5732660	32895	*	meth	207	0.7951561007362311	60375	60582	3
1	7.5_ED	chr1	5732700	5738448	5749	*	meth	134	0.0639905	60583	60717	1
1	7.5_ED	chr1	5738555	5756510	17956	*	meth	118	0.5995643626861499	60718	60836	3
1	7.5_ED	chr1	5756688	5757783	1096	*	meth	14	0.2625771604938272	60837	60852	2
1	7.5_ED	chr1	5758498	5761813	3316	*	meth	30	0.055247911315024066	60853	60883	1
1	7.5_ED	chr1	5761858	5765521	3664	*	meth	14	0.2945760583174771	60884	60898	2
1	7.5_ED	chr1	5765551	5767477	1927	*	meth	94	0.0308359	60899	60993	1
1	7.5_ED	chr1	5768136	5910801	142666	*	meth	963	0.7156529359372842	60994	61957	3
1	7.5_ED	chr1	5911420	5918194	6775	*	meth	6	0.22653651204071373	61958	61964	2
1	7.5_ED	chr1	5918570	5930406	11837	*	meth	46	0.5800611212390955	61965	62011	3
1	7.5_ED	chr1	5931491	5933525	2035	*	meth	58	0.0949219	62012	62070	2
1	7.5_ED	chr1	5933561	6102686	169126	*	meth	930	0.6378053344794201	62071	63001	3
1	7.5_ED	chr1	6102766	6103766	1001	*	meth	30	0.15909003316521858	63002	63032	2
1	7.5_ED	chr1	6103966	6296122	192157	*	meth	489	0.541695	63033	63522	3
1	7.5_ED	chr1	6296166	6307419	11254	*	meth	14	0.2479466669514844	63523	63538	2
1	7.5_ED	chr1	6308256	6316195	7940	*	meth	161	0.0584419	63539	63700	1
1	7.5_ED	chr1	6316233	6341937	25705	*	meth	74	0.4867026970676183	63701	63775	3
1	7.5_ED	chr1	6343047	6347576	4530	*	meth	8	0.16562765847079572	63776	63784	2
1	7.5_ED	chr1	6347944	6368849	20906	*	meth	70	0.6325215082257336	63785	63855	3
1	7.5_ED	chr1	6369214	6372334	3121	*	meth	5	0.2009364996433962	63856	63861	2
1	7.5_ED	chr1	6372494	6443496	71003	*	meth	402	0.6128697812072259	63862	64264	3
1	7.5_ED	chr1	6443905	6447011	3107	*	meth	10	0.1905019129477334	64265	64275	2
1	7.5_ED	chr1	6447209	6729475	282267	*	meth	902	0.5852355184710133	64276	65178	3
1	7.5_ED	chr1	6729674	6731270	1597	*	meth	9	0.3239510489510489	65179	65188	2
1	7.5_ED	chr1	6731469	6773917	42449	*	meth	182	0.598215	65189	65371	3
1	7.5_ED	chr1	6773934	6778759	4826	*	meth	141	0.032278	65372	65513	1
1	7.5_ED	chr1	6778762	6868689	89928	*	meth	742	0.7452366150729288	65514	66256	3
1	7.5_ED	chr1	6868765	6870608	1844	*	meth	61	0.0352471	66257	66318	1
1	7.5_ED	chr1	6870680	6985062	114383	*	meth	459	0.6306507575916684	66319	66778	3
1	7.5_ED	chr1	6985067	6989937	4871	*	meth	27	0.19796271110299246	66779	66806	2
1	7.5_ED	chr1	6990964	7035245	44282	*	meth	291	0.6322228393039074	66807	67098	3
1	7.5_ED	chr1	7035298	7035671	374	*	meth	9	0.125741	67099	67108	2
1	7.5_ED	chr1	7035678	7122077	86400	*	meth	347	0.6596347467742361	67109	67456	3
1	7.5_ED	chr1	7122079	7123292	1214	*	meth	55	0.1632274877029053	67457	67512	2
1	7.5_ED	chr1	7123346	7132273	8928	*	meth	48	0.619163	67513	67561	3
1	7.5_ED	chr1	7132354	7134938	2585	*	meth	56	0.0613014	67562	67618	1
1	7.5_ED	chr1	7135028	7225008	89981	*	meth	334	0.7331410889250888	67619	67953	3
1	7.5_ED	chr1	7227063	7230186	3124	*	meth	167	0.0216612	67954	68121	1
1	7.5_ED	chr1	7230258	7434662	204405	*	meth	1187	0.8018646253271594	68122	69309	3
1	7.5_ED	chr1	7434670	7434934	265	*	meth	19	0.14155104379782724	69310	69329	2
1	7.5_ED	chr1	7434941	7510970	76030	*	meth	2406	0.8426020134168363	69330	71736	3
1	7.5_ED	chr1	7511006	7511856	851	*	meth	35	0.19631002298081862	71737	71772	2
1	7.5_ED	chr1	7511861	7538960	27100	*	meth	242	0.7103046441375402	71773	72015	3
1	7.5_ED	chr1	7539007	7540746	1740	*	meth	125	0.0504102	72016	72141	1
1	7.5_ED	chr1	7540793	7618855	78063	*	meth	706	0.7732652122141013	72142	72848	3
1	7.5_ED	chr1	7618873	7620104	1232	*	meth	54	0.0986959	72849	72903	2
1	7.5_ED	chr1	7620110	7639421	19312	*	meth	48	0.5431158336690916	72904	72952	3
1	7.5_ED	chr1	7639514	7640409	896	*	meth	50	0.11592018787772464	72953	73003	2
1	7.5_ED	chr1	7640442	7743564	103123	*	meth	626	0.7182449534229451	73004	73630	3
1	7.5_ED	chr1	7745282	7746996	1715	*	meth	106	0.0283029	73631	73737	1
1	7.5_ED	chr1	7750648	7792152	41505	*	meth	188	0.7013342768860464	73738	73926	3
1	7.5_ED	chr1	7792284	7793702	1419	*	meth	111	0.037795125035511405	73927	74038	1
1	7.5_ED	chr1	7793912	8207090	413179	*	meth	1382	0.7766203835069293	74039	75421	3
1	7.5_ED	chr1	8207153	8216184	9032	*	meth	401	0.048976	75422	75823	1
1	7.5_ED	chr1	8216313	8216846	534	*	meth	9	0.4262920412920413	75824	75833	2
1	7.5_ED	chr1	8217651	8226425	8775	*	meth	179	0.0548704	75834	76013	1
1	7.5_ED	chr1	8227395	8269107	41713	*	meth	107	0.4902579104992878	76014	76121	3
1	7.5_ED	chr1	8269171	8274622	5452	*	meth	100	0.0475385	76122	76222	1
1	7.5_ED	chr1	8275268	8332786	57519	*	meth	196	0.7192766487786946	76223	76419	3
1	7.5_ED	chr1	8332976	8333943	968	*	meth	10	0.18800760642865907	76420	76430	2
1	7.5_ED	chr1	8334168	8363781	29614	*	meth	666	0.841512	76431	77097	3
1	7.5_ED	chr1	8369810	8370618	809	*	meth	46	0.0879014	77098	77144	2
1	7.5_ED	chr1	8370656	8384435	13780	*	meth	98	0.575957	77145	77243	3
1	7.5_ED	chr1	8384465	8385991	1527	*	meth	36	0.1793829911479467	77244	77280	2
1	7.5_ED	chr1	8387766	8455807	68042	*	meth	547	0.6572435127008631	77281	77828	3
1	7.5_ED	chr1	8455845	8456583	739	*	meth	26	0.22604053520887737	77829	77855	2
1	7.5_ED	chr1	8456627	8504525	47899	*	meth	306	0.6546035014051694	77856	78162	3
1	7.5_ED	chr1	8504729	8508444	3716	*	meth	65	0.0755892	78163	78228	2
1	7.5_ED	chr1	8508528	8551405	42878	*	meth	185	0.6349823243559535	78229	78414	3
1	7.5_ED	chr1	8551477	8552344	868	*	meth	33	0.19615856802271048	78415	78448	2
1	7.5_ED	chr1	8552359	8632084	79726	*	meth	342	0.721918	78449	78791	3
1	7.5_ED	chr1	8632108	8634473	2366	*	meth	106	0.020936945648596494	78792	78898	1
1	7.5_ED	chr1	8634526	8635300	775	*	meth	18	0.5195933436561961	78899	78917	3
1	7.5_ED	chr1	8638485	8639948	1464	*	meth	15	0.14905518022046155	78918	78933	2
1	7.5_ED	chr1	8639997	8714642	74646	*	meth	204	0.7779610007821488	78934	79138	3
1	7.5_ED	chr1	8714708	8717098	2391	*	meth	134	0.024851591929103842	79139	79273	1
1	7.5_ED	chr1	8717103	8739379	22277	*	meth	90	0.5534184656821368	79274	79364	3
1	7.5_ED	chr1	8739430	8740723	1294	*	meth	7	0.2739583333333333	79365	79372	2
1	7.5_ED	chr1	8741520	8845992	104473	*	meth	286	0.5915100628581759	79373	79659	3
1	7.5_ED	chr1	8846254	8848281	2028	*	meth	39	0.0624455	79660	79699	1
1	7.5_ED	chr1	8849921	8874120	24200	*	meth	85	0.6045383839343462	79700	79785	3
1	7.5_ED	chr1	8877026	8878516	1491	*	meth	61	0.026946	79786	79847	1
1	7.5_ED	chr1	8879330	8884472	5143	*	meth	35	0.5212723479364346	79848	79883	3
1	7.5_ED	chr1	8884888	8886485	1598	*	meth	37	0.1051193315530001	79884	79921	2
1	7.5_ED	chr1	8886578	8900411	13834	*	meth	105	0.7490927268551059	79922	80027	3
1	7.5_ED	chr1	8900435	8902420	1986	*	meth	5	0.2927609427609428	80028	80033	2
1	7.5_ED	chr1	8902567	8939699	37133	*	meth	208	0.7012153110158218	80034	80242	3
1	7.5_ED	chr1	8939827	8942803	2977	*	meth	69	0.023245613584175782	80243	80312	1
1	7.5_ED	chr1	8942845	8978970	36126	*	meth	92	0.7217121531511267	80313	80405	3
1	7.5_ED	chr1	8979137	8980702	1566	*	meth	100	0.0477064	80406	80506	1
1	7.5_ED	chr1	8980775	8999419	18645	*	meth	335	0.7581507636833104	80507	80842	3
1	7.5_ED	chr1	8999626	9001781	2156	*	meth	64	0.0563206	80843	80907	1
1	7.5_ED	chr1	9001812	9041565	39754	*	meth	120	0.8377497047925172	80908	81028	3
1	7.5_ED	chr1	9041736	9043811	2076	*	meth	107	0.0245842	81029	81136	1
1	7.5_ED	chr1	9043841	9138839	94999	*	meth	430	0.651636	81137	81567	3
1	7.5_ED	chr1	9138908	9143948	5041	*	meth	189	0.0420253	81568	81757	1
1	7.5_ED	chr1	9144006	9191929	47924	*	meth	264	0.6351119578434442	81758	82022	3
1	7.5_ED	chr1	9192925	9198384	5460	*	meth	92	0.0468613	82023	82115	1
1	7.5_ED	chr1	9200068	9234712	34645	*	meth	222	0.7457238299609213	82116	82338	3
1	7.5_ED	chr1	9234740	9239733	4994	*	meth	175	0.0364931	82339	82514	1
1	7.5_ED	chr1	9240288	9262035	21748	*	meth	102	0.621676	82515	82617	3
1	7.5_ED	chr1	9263435	9265094	1660	*	meth	31	0.079021	82618	82649	2
1	7.5_ED	chr1	9266063	9406304	140242	*	meth	822	0.6934822072931659	82650	83472	3
1	7.5_ED	chr1	9406561	9409078	2518	*	meth	135	0.018967	83473	83608	1
1	7.5_ED	chr1	9409306	9443173	33868	*	meth	76	0.6414107646707208	83609	83685	3
1	7.5_ED	chr1	9443438	9445380	1943	*	meth	84	0.026267820784264366	83686	83770	1
1	7.5_ED	chr1	9446977	9518525	71549	*	meth	214	0.6565568601544944	83771	83985	3
1	7.5_ED	chr1	9518540	9520585	2046	*	meth	35	0.057977965903919085	83986	84021	1
1	7.5_ED	chr1	9520639	9525473	4835	*	meth	18	0.2799567475325174	84022	84040	2
1	7.5_ED	chr1	9525519	9528140	2622	*	meth	92	0.0227866	84041	84133	1
1	7.5_ED	chr1	9528650	9846237	317588	*	meth	1768	0.6980566555258579	84134	85902	3
1	7.5_ED	chr1	9847386	9852809	5424	*	meth	28	0.16617035809447878	85903	85931	2
1	7.5_ED	chr1	9853106	9867034	13929	*	meth	41	0.6337770663391732	85932	85973	3
1	7.5_ED	chr1	9867679	9870495	2817	*	meth	170	0.0833535	85974	86144	2
1	7.5_ED	chr1	9870647	9907945	37299	*	meth	150	0.7119404089848085	86145	86295	3
1	7.5_ED	chr1	9908984	9911606	2623	*	meth	97	0.024193543013438075	86296	86393	1
1	7.5_ED	chr1	9912722	9924747	12026	*	meth	33	0.6561706757294993	86394	86427	3
1	7.5_ED	chr1	9924764	9928501	3738	*	meth	91	0.029308961266850973	86428	86519	1
1	7.5_ED	chr1	9928698	10319900	391203	*	meth	990	0.7478401369185643	86520	87510	3
1	7.5_ED	chr1	10319911	10320937	1027	*	meth	34	0.20063967755460185	87511	87545	2
1	7.5_ED	chr1	10320960	10345877	24918	*	meth	106	0.6937306007549818	87546	87652	3
1	7.5_ED	chr1	10346004	10349808	3805	*	meth	44	0.33109720120523883	87653	87699	2
1	7.5_ED	chr1	10349813	10506809	156997	*	meth	503	0.6928970445089061	87700	88203	3
1	7.5_ED	chr1	10508167	10512652	4486	*	meth	160	0.020146466760530723	88204	88364	1
1	7.5_ED	chr1	10512797	10523001	10205	*	meth	40	0.6018186719226891	88365	88405	3
1	7.5_ED	chr1	10523732	10525184	1453	*	meth	18	0.11058087803240157	88406	88424	2
1	7.5_ED	chr1	10526975	10566535	39561	*	meth	163	0.6748272738193564	88425	88588	3
1	7.5_ED	chr1	10566752	10568096	1345	*	meth	8	0.19835045129162776	88589	88597	2
1	7.5_ED	chr1	10569622	10670685	101064	*	meth	568	0.6898900508424592	88598	89166	3
1	7.5_ED	chr1	10670826	10674597	3772	*	meth	5	0.25466200466200467	89167	89172	2
1	7.5_ED	chr1	10675111	10676978	1868	*	meth	11	0.6916335978835979	89173	89184	3
1	7.5_ED	chr1	10677227	10677563	337	*	meth	5	0.0706925	89185	89190	2
1	7.5_ED	chr1	10682026	10752313	70288	*	meth	325	0.7426684689354034	89191	89516	3
1	7.5_ED	chr1	10752491	10752850	360	*	meth	15	0.11818977903244393	89517	89532	2
1	7.5_ED	chr1	10754031	10778417	24387	*	meth	63	0.7226531895481791	89533	89596	3
1	7.5_ED	chr1	10778901	10781864	2964	*	meth	23	0.21560029936094177	89597	89620	2
1	7.5_ED	chr1	10783754	10792293	8540	*	meth	35	0.6639224474483678	89621	89656	3
1	7.5_ED	chr1	10792914	10794030	1117	*	meth	35	0.0664071	89657	89692	1
1	7.5_ED	chr1	10794185	10850750	56566	*	meth	332	0.7197637199541984	89693	90025	3
1	7.5_ED	chr1	10851538	10857051	5514	*	meth	198	0.0211206	90026	90224	1
1	7.5_ED	chr1	10859360	11030831	171472	*	meth	455	0.7684736987149423	90225	90680	3
1	7.5_ED	chr1	11031078	11031374	297	*	meth	6	0.24505119626823482	90681	90687	2
1	7.5_ED	chr1	11031417	11055560	24144	*	meth	69	0.704636	90688	90757	3
1	7.5_ED	chr1	11057034	11069119	12086	*	meth	256	0.0474975	90758	91014	1
1	7.5_ED	chr1	11069379	11098726	29348	*	meth	57	0.5997189945625306	91015	91072	3
1	7.5_ED	chr1	11099147	11100567	1421	*	meth	5	0.17559523809523808	91073	91078	2
1	7.5_ED	chr1	11100891	11168337	67447	*	meth	157	0.5952358701771049	91079	91236	3
1	7.5_ED	chr1	11169180	11173178	3999	*	meth	8	0.23952140452140452	91237	91245	2
1	7.5_ED	chr1	11173235	11238955	65721	*	meth	148	0.5712941461705578	91246	91394	3
1	7.5_ED	chr1	11239393	11242602	3210	*	meth	10	0.3128066378066378	91395	91405	2
1	7.5_ED	chr1	11243293	11353050	109758	*	meth	281	0.6471713029699855	91406	91687	3
1	7.5_ED	chr1	11353128	11356882	3755	*	meth	9	0.22219421101774042	91688	91697	2
1	7.5_ED	chr1	11357210	12270853	913644	*	meth	1070	0.631728	91698	92768	3
1	7.5_ED	chr1	12273304	12286524	13221	*	meth	8	0.18736129146548935	92769	92777	2
1	7.5_ED	chr1	12289061	13039482	750422	*	meth	750	0.6791864013027283	92778	93528	3
1	7.5_ED	chr1	13043385	13048091	4707	*	meth	6	0.27566718995290423	93529	93535	2
1	7.5_ED	chr1	13048273	13267682	219410	*	meth	282	0.6186846537363578	93536	93818	3
1	7.5_ED	chr1	13268001	13269547	1547	*	meth	12	0.2118669084613357	93819	93831	2
1	7.5_ED	chr1	13270092	13407980	137889	*	meth	174	0.6129700786913488	93832	94006	3
1	7.5_ED	chr1	13408850	13409175	326	*	meth	5	0.19707977207977206	94007	94012	2
1	7.5_ED	chr1	13409762	13532407	122646	*	meth	302	0.6865667956262126	94013	94315	3
1	7.5_ED	chr1	13532868	13536006	3139	*	meth	77	0.0300621	94316	94393	1
1	7.5_ED	chr1	13537338	13685824	148487	*	meth	243	0.7574420437834904	94394	94637	3
1	7.5_ED	chr1	13685890	13691120	5231	*	meth	113	0.022063557587350794	94638	94751	1
1	7.5_ED	chr1	13692288	13978706	286419	*	meth	448	0.6348016331781403	94752	95200	3
1	7.5_ED	chr1	13981700	13988280	6581	*	meth	7	0.1361607142857143	95201	95208	2
1	7.5_ED	chr1	13988641	14434169	445529	*	meth	583	0.6878454220142641	95209	95792	3
1	7.5_ED	chr1	14434340	14435937	1598	*	meth	58	0.0331037	95793	95851	1
1	7.5_ED	chr1	14436107	14495822	59716	*	meth	108	0.8072627287310689	95852	95960	3
1	7.5_ED	chr1	14496193	14498141	1949	*	meth	93	0.026882214811708972	95961	96054	1
1	7.5_ED	chr1	14498937	14553790	54854	*	meth	177	0.736107	96055	96232	3
1	7.5_ED	chr1	14554307	14555068	762	*	meth	15	0.2580910622672513	96233	96248	2
1	7.5_ED	chr1	14555086	14586312	31227	*	meth	75	0.8053985568297775	96249	96324	3
1	7.5_ED	chr1	14587744	14589315	1572	*	meth	97	0.0283634	96325	96422	1
1	7.5_ED	chr1	14590517	14822383	231867	*	meth	775	0.7427408903869878	96423	97198	3
1	7.5_ED	chr1	14822431	14824215	1785	*	meth	51	0.0476015	97199	97250	1
1	7.5_ED	chr1	14824421	14836332	11912	*	meth	64	0.5715627809005372	97251	97315	3
1	7.5_ED	chr1	14836358	14837492	1135	*	meth	20	0.1430106661207564	97316	97336	2
1	7.5_ED	chr1	14839309	14927366	88058	*	meth	437	0.758072	97337	97774	3
1	7.5_ED	chr1	14927911	14929856	1946	*	meth	146	0.0453025	97775	97921	1
1	7.5_ED	chr1	14929900	15041804	111905	*	meth	266	0.7989862701430303	97922	98188	3
1	7.5_ED	chr1	15041942	15043460	1519	*	meth	84	0.021941239882468648	98189	98273	1
1	7.5_ED	chr1	15045737	15097936	52200	*	meth	139	0.6625086298280394	98274	98413	3
1	7.5_ED	chr1	15098319	15100624	2306	*	meth	66	0.021700245486955504	98414	98480	1
1	7.5_ED	chr1	15101105	15118814	17710	*	meth	29	0.4982926436022411	98481	98510	3
1	7.5_ED	chr1	15118920	15120770	1851	*	meth	73	0.022633777071723538	98511	98584	1
1	7.5_ED	chr1	15121557	15247109	125553	*	meth	196	0.7326672772125514	98585	98781	3
1	7.5_ED	chr1	15247222	15256497	9276	*	meth	142	0.0485177	98782	98924	1
1	7.5_ED	chr1	15256857	15335035	78179	*	meth	405	0.7142013225099331	98925	99330	3
1	7.5_ED	chr1	15337914	15345125	7212	*	meth	23	0.13265746875081913	99331	99354	2
1	7.5_ED	chr1	15345780	15375822	30043	*	meth	105	0.7420698345974148	99355	99460	3
1	7.5_ED	chr1	15375970	15378550	2581	*	meth	83	0.0260467	99461	99544	1
1	7.5_ED	chr1	15378651	15380815	2165	*	meth	44	0.25464228040678216	99545	99589	2
1	7.5_ED	chr1	15380909	15382095	1187	*	meth	55	0.044875050630993216	99590	99645	1
1	7.5_ED	chr1	15382138	15396113	13976	*	meth	148	0.7512409746386184	99646	99794	3
1	7.5_ED	chr1	15396259	15398294	2036	*	meth	139	0.044592	99795	99934	1
1	7.5_ED	chr1	15398316	15420947	22632	*	meth	134	0.6348663114386466	99935	100069	3
1	7.5_ED	chr1	15421074	15424314	3241	*	meth	7	0.15170454545454545	100070	100077	2
1	7.5_ED	chr1	15425871	15447017	21147	*	meth	58	0.6653245319043976	100078	100136	3
1	7.5_ED	chr1	15447565	15448494	930	*	meth	14	0.12223850498075305	100137	100151	2
1	7.5_ED	chr1	15448527	15465671	17145	*	meth	99	0.5600227016053921	100152	100251	3
1	7.5_ED	chr1	15465704	15467631	1928	*	meth	51	0.10383901208574399	100252	100303	2
1	7.5_ED	chr1	15468771	15527715	58945	*	meth	256	0.7672302187795088	100304	100560	3
1	7.5_ED	chr1	15527836	15529219	1384	*	meth	44	0.0304376	100561	100605	1
1	7.5_ED	chr1	15529276	15533522	4247	*	meth	17	0.32488752442214736	100606	100623	2
1	7.5_ED	chr1	15534128	15534746	619	*	meth	16	0.00904977	100624	100640	1
1	7.5_ED	chr1	15535246	15539870	4625	*	meth	15	0.6843913408451452	100641	100656	3
1	7.5_ED	chr1	15539934	15541582	1649	*	meth	61	0.0225875	100657	100718	1
1	7.5_ED	chr1	15542961	15608507	65547	*	meth	184	0.7506981260647063	100719	100903	3
1	7.5_ED	chr1	15608758	15622300	13543	*	meth	335	0.0388463	100904	101239	1
1	7.5_ED	chr1	15622987	15643313	20327	*	meth	37	0.6136212251303094	101240	101277	3
1	7.5_ED	chr1	15643719	15645962	2244	*	meth	5	0.1834374775551246	101278	101283	2
1	7.5_ED	chr1	15646265	15665726	19462	*	meth	26	0.5418020163733908	101284	101310	3
1	7.5_ED	chr1	15666053	15673948	7896	*	meth	23	0.11284536541889484	101311	101334	2
1	7.5_ED	chr1	15674691	15712589	37899	*	meth	134	0.6824211080810711	101335	101469	3
1	7.5_ED	chr1	15712610	15715540	2931	*	meth	94	0.0547804	101470	101564	1
1	7.5_ED	chr1	15715583	16104887	389305	*	meth	706	0.6526173113844271	101565	102271	3
1	7.5_ED	chr1	16104907	16105595	689	*	meth	21	0.18101901940834747	102272	102293	2
1	7.5_ED	chr1	16105767	16143506	37740	*	meth	79	0.640445	102294	102373	3
1	7.5_ED	chr1	16144551	16146009	1459	*	meth	25	0.15710995687779047	102374	102399	2
1	7.5_ED	chr1	16146067	16230314	84248	*	meth	159	0.6456649660737278	102400	102559	3
1	7.5_ED	chr1	16230933	16240304	9372	*	meth	18	0.2699902436744542	102560	102578	2
1	7.5_ED	chr1	16240354	16291076	50723	*	meth	78	0.600257	102579	102657	3
1	7.5_ED	chr1	16294153	16296947	2795	*	meth	5	0.2318181818181818	102658	102663	2
1	7.5_ED	chr1	16297127	16354528	57402	*	meth	147	0.7703023908601219	102664	102811	3
1	7.5_ED	chr1	16356621	16359342	2722	*	meth	74	0.0641965	102812	102886	1
1	7.5_ED	chr1	16362215	16391469	29255	*	meth	76	0.7861324151629445	102887	102963	3
1	7.5_ED	chr1	16393025	16400533	7509	*	meth	129	0.033316683917782544	102964	103093	1
1	7.5_ED	chr1	16400587	16418472	17886	*	meth	80	0.801219	103094	103174	3
1	7.5_ED	chr1	16418593	16421971	3379	*	meth	56	0.028949065989827473	103175	103231	1
1	7.5_ED	chr1	16422759	16445968	23210	*	meth	96	0.7130182701444785	103232	103328	3
1	7.5_ED	chr1	16447203	16448839	1637	*	meth	8	0.08968	103329	103337	2
1	7.5_ED	chr1	16451946	16546860	94915	*	meth	197	0.6583573690447463	103338	103535	3
1	7.5_ED	chr1	16547640	16552728	5089	*	meth	8	0.2812433018573369	103536	103544	2
1	7.5_ED	chr1	16553238	16786996	233759	*	meth	267	0.5913477693060563	103545	103812	3
1	7.5_ED	chr1	16788798	16814363	25566	*	meth	9	0.24858225108225107	103813	103822	2
1	7.5_ED	chr1	16816550	17371162	554613	*	meth	710	0.6661449650592792	103823	104533	3
1	7.5_ED	chr1	17371208	17373187	1980	*	meth	50	0.053870064224065116	104534	104584	1
1	7.5_ED	chr1	17373455	17457195	83741	*	meth	237	0.7267360417033027	104585	104822	3
1	7.5_ED	chr1	17457478	17459583	2106	*	meth	53	0.043309497766972974	104823	104876	1
1	7.5_ED	chr1	17463466	17677685	214220	*	meth	462	0.6808015837685966	104877	105339	3
1	7.5_ED	chr1	17678570	17685116	6547	*	meth	6	0.25065371493942923	105340	105346	2
1	7.5_ED	chr1	17685755	17758158	72404	*	meth	110	0.6734395046933747	105347	105457	3
1	7.5_ED	chr1	17758719	17761568	2850	*	meth	4	0.23904761904761904	105458	105462	2
1	7.5_ED	chr1	17763342	17923811	160470	*	meth	195	0.6785145628341883	105463	105658	3
1	7.5_ED	chr1	17927151	17929564	2414	*	meth	5	0.36278073778073777	105659	105664	2
1	7.5_ED	chr1	17929589	17997077	67489	*	meth	88	0.6954243607059931	105665	105753	3
1	7.5_ED	chr1	17997650	17998734	1085	*	meth	18	0.0791617	105754	105772	2
1	7.5_ED	chr1	18000134	18255627	255494	*	meth	322	0.6008815677770184	105773	106095	3
1	7.5_ED	chr1	18256057	18261991	5935	*	meth	168	0.031334170138326796	106096	106264	1
1	7.5_ED	chr1	18263643	18327015	63373	*	meth	120	0.6314376851942877	106265	106385	3
1	7.5_ED	chr1	18327237	18333768	6532	*	meth	6	0.19220779220779222	106386	106392	2
1	7.5_ED	chr1	18333855	18630844	296990	*	meth	387	0.6583738579365769	106393	106780	3
1	7.5_ED	chr1	18631113	18633597	2485	*	meth	5	0.18518518518518517	106781	106786	2
1	7.5_ED	chr1	18639777	18984567	344791	*	meth	528	0.6442140123875619	106787	107315	3
1	7.5_ED	chr1	18987411	18994671	7261	*	meth	4	0.23523809523809525	107316	107320	2
1	7.5_ED	chr1	18995019	19038650	43632	*	meth	61	0.6136853030953201	107321	107382	3
1	7.5_ED	chr1	19039149	19047373	8225	*	meth	6	0.2603174603174603	107383	107389	2
1	7.5_ED	chr1	19047568	19068885	21318	*	meth	59	0.6913195040499776	107390	107449	3
1	7.5_ED	chr1	19071286	19077630	6345	*	meth	4	0.18803418803418803	107450	107454	2
1	7.5_ED	chr1	19078029	19107961	29933	*	meth	70	0.5926749557233463	107455	107525	3
1	7.5_ED	chr1	19108147	19108660	514	*	meth	10	0.12171918990100808	107526	107536	2
1	7.5_ED	chr1	19108840	19289832	180993	*	meth	407	0.6584423816514341	107537	107944	3
1	7.5_ED	chr1	19289912	19297617	7706	*	meth	202	0.020937110648279605	107945	108147	1
1	7.5_ED	chr1	19297891	19395145	97255	*	meth	222	0.7916575023490083	108148	108370	3
1	7.5_ED	chr1	19395190	19396492	1303	*	meth	51	0.062701	108371	108422	1
1	7.5_ED	chr1	19398656	19527185	128530	*	meth	453	0.7738084833640381	108423	108876	3
1	7.5_ED	chr1	19527627	19530742	3116	*	meth	90	0.0206515	108877	108967	1
1	7.5_ED	chr1	19531350	19532156	807	*	meth	26	0.8494955595907571	108968	108994	3
1	7.5_ED	chr1	19532182	19532277	96	*	meth	5	0.23809523809523808	108995	109000	2
1	7.5_ED	chr1	19532342	19542626	10285	*	meth	55	0.7476337524576329	109001	109056	3
1	7.5_ED	chr1	19543783	19545474	1692	*	meth	36	0.033280816957287546	109057	109093	1
1	7.5_ED	chr1	19545554	19916591	371038	*	meth	1114	0.6680982902209852	109094	110208	3
1	7.5_ED	chr1	19916925	19922233	5309	*	meth	89	0.0361089	110209	110298	1
1	7.5_ED	chr1	19922975	20209711	286737	*	meth	1238	0.8217934271731024	110299	111537	3
1	7.5_ED	chr1	20209909	20210948	1040	*	meth	35	0.0923097	111538	111573	2
1	7.5_ED	chr1	20210967	20225586	14620	*	meth	162	0.703702	111574	111736	3
1	7.5_ED	chr1	20226126	20227102	977	*	meth	4	0.22614718614718615	111737	111741	2
1	7.5_ED	chr1	20227254	20260193	32940	*	meth	83	0.6223025019551062	111742	111825	3
1	7.5_ED	chr1	20260469	20261582	1114	*	meth	44	0.059816086079325426	111826	111870	1
1	7.5_ED	chr1	20261819	20302327	40509	*	meth	84	0.5368353144154455	111871	111955	3
1	7.5_ED	chr1	20302744	20303805	1062	*	meth	5	0.0965761	111956	111961	2
1	7.5_ED	chr1	20303880	20343019	39140	*	meth	130	0.5928817905429625	111962	112092	3
1	7.5_ED	chr1	20343033	20344103	1071	*	meth	115	0.0638979	112093	112208	1
1	7.5_ED	chr1	20344182	20344258	77	*	meth	11	0.2849206349206349	112209	112220	2
1	7.5_ED	chr1	20344374	20345710	1337	*	meth	77	0.037507	112221	112298	1
1	7.5_ED	chr1	20345866	20485997	140132	*	meth	237	0.5981266391303105	112299	112536	3
1	7.5_ED	chr1	20487576	20488603	1028	*	meth	37	0.13871527320101898	112537	112574	2
1	7.5_ED	chr1	20489653	20665028	175376	*	meth	554	0.8040999180145542	112575	113129	3
1	7.5_ED	chr1	20666880	20669856	2977	*	meth	110	0.024248392130833026	113130	113240	1
1	7.5_ED	chr1	20671389	20722185	50797	*	meth	150	0.7033107527067178	113241	113391	3
1	7.5_ED	chr1	20726293	20728466	2174	*	meth	74	0.0283423	113392	113466	1
1	7.5_ED	chr1	20728878	20928557	199680	*	meth	595	0.6704393566911608	113467	114062	3
1	7.5_ED	chr1	20928793	20930673	1881	*	meth	126	0.029288948885595762	114063	114189	1
1	7.5_ED	chr1	20934643	20960966	26324	*	meth	44	0.6195680894803701	114190	114234	3
1	7.5_ED	chr1	20961271	20965318	4048	*	meth	5	0.0968615	114235	114240	2
1	7.5_ED	chr1	20968105	21050802	82698	*	meth	118	0.6338608252586693	114241	114359	3
1	7.5_ED	chr1	21051144	21055140	3997	*	meth	5	0.33839869281045754	114360	114365	2
1	7.5_ED	chr1	21055283	21058581	3299	*	meth	5	0.7125	114366	114371	3
1	7.5_ED	chr1	21060859	21063115	2257	*	meth	5	0.17777777777777778	114372	114377	2
1	7.5_ED	chr1	21063410	21129714	66305	*	meth	163	0.607478	114378	114541	3
1	7.5_ED	chr1	21129763	21133948	4186	*	meth	6	0.22673160173160173	114542	114548	2
1	7.5_ED	chr1	21134934	21262996	128063	*	meth	200	0.5724678364841063	114549	114749	3
1	7.5_ED	chr1	21263119	21263283	165	*	meth	5	0.15638528138528138	114750	114755	2
1	7.5_ED	chr1	21263371	21491015	227645	*	meth	466	0.6450974668319778	114756	115222	3
1	7.5_ED	chr1	21492927	21496396	3470	*	meth	7	0.0656863	115223	115230	1
1	7.5_ED	chr1	21497124	21563025	65902	*	meth	181	0.641841	115231	115412	3
1	7.5_ED	chr1	21565079	21567005	1927	*	meth	88	0.0859795	115413	115501	2
1	7.5_ED	chr1	21567034	21658815	91782	*	meth	325	0.7062118874158247	115502	115827	3
1	7.5_ED	chr1	21659619	21666781	7163	*	meth	83	0.1404394019592605	115828	115911	2
1	7.5_ED	chr1	21666815	21713339	46525	*	meth	256	0.6783423492543587	115912	116168	3
1	7.5_ED	chr1	21713531	21716544	3014	*	meth	4	0.2763980463980464	116169	116173	2
1	7.5_ED	chr1	21716664	21756359	39696	*	meth	88	0.6990230423633569	116174	116262	3
1	7.5_ED	chr1	21756610	21769679	13070	*	meth	383	0.049215287304605955	116263	116646	1
1	7.5_ED	chr1	21769750	21818883	49134	*	meth	92	0.5855970824707791	116647	116739	3
1	7.5_ED	chr1	21819277	21821113	1837	*	meth	53	0.0964984	116740	116793	2
1	7.5_ED	chr1	21821139	21918549	97411	*	meth	323	0.6694926310896803	116794	117117	3
1	7.5_ED	chr1	21919222	21921716	2495	*	meth	9	0.2316740342990343	117118	117127	2
1	7.5_ED	chr1	21922811	21938789	15979	*	meth	46	0.6748750828705463	117128	117174	3
1	7.5_ED	chr1	21939863	21941939	2077	*	meth	36	0.0315771	117175	117211	1
1	7.5_ED	chr1	21942012	21959708	17697	*	meth	29	0.63047	117212	117241	3
1	7.5_ED	chr1	21959744	21961849	2106	*	meth	30	0.052758050947703874	117242	117272	1
1	7.5_ED	chr1	21961881	22039649	77769	*	meth	189	0.5902331641595456	117273	117462	3
1	7.5_ED	chr1	22040019	22040721	703	*	meth	9	0.15128899835796386	117463	117472	2
1	7.5_ED	chr1	22042704	22062460	19757	*	meth	46	0.6285204319277947	117473	117519	3
1	7.5_ED	chr1	22062500	22067001	4502	*	meth	5	0.1865079365079365	117520	117525	2
1	7.5_ED	chr1	22067910	22077513	9604	*	meth	32	0.7216751418034069	117526	117558	3
1	7.5_ED	chr1	22078752	22079424	673	*	meth	5	0.11438492063492063	117559	117564	2
1	7.5_ED	chr1	22079611	22083456	3846	*	meth	6	0.6401803751803752	117565	117571	3
1	7.5_ED	chr1	22083903	22084624	722	*	meth	8	0.1277898027898028	117572	117580	2
1	7.5_ED	chr1	22085014	22115464	30451	*	meth	63	0.6643339656666862	117581	117644	3
1	7.5_ED	chr1	22115522	22118542	3021	*	meth	15	0.22271454036159918	117645	117660	2
1	7.5_ED	chr1	22118843	22327059	208217	*	meth	457	0.6684118955663417	117661	118118	3
1	7.5_ED	chr1	22327715	22328457	743	*	meth	30	0.029322548263642233	118119	118149	1
1	7.5_ED	chr1	22330192	22363894	33703	*	meth	19	0.6611868686868687	118150	118169	3
1	7.5_ED	chr1	22371684	22390861	19178	*	meth	21	0.11172438672438673	118170	118191	2
1	7.5_ED	chr1	22390871	22415884	25014	*	meth	13	0.7041934606010236	118192	118205	3
1	7.5_ED	chr1	22421514	22421613	100	*	meth	10	0.013612056392805057	118206	118216	1
1	7.5_ED	chr1	22423464	22801679	378216	*	meth	1101	0.6774938692166267	118217	119318	3
1	7.5_ED	chr1	22802073	22806260	4188	*	meth	105	0.035101084414182575	119319	119424	1
1	7.5_ED	chr1	22806424	22817207	10784	*	meth	32	0.49432417138253393	119425	119457	3
1	7.5_ED	chr1	22817700	22819604	1905	*	meth	5	0.19444444444444445	119458	119463	2
1	7.5_ED	chr1	22819673	22870838	51166	*	meth	139	0.72493	119464	119603	3
1	7.5_ED	chr1	22870951	22873182	2232	*	meth	104	0.042285066397417456	119604	119708	1
1	7.5_ED	chr1	22873653	22921508	47856	*	meth	130	0.6869852499204621	119709	119839	3
1	7.5_ED	chr1	22921538	22926002	4465	*	meth	77	0.052825850076577655	119840	119917	1
1	7.5_ED	chr1	22926153	22967161	41009	*	meth	108	0.7415262938005752	119918	120026	3
1	7.5_ED	chr1	22967196	22968563	1368	*	meth	7	0.3428030303030303	120027	120034	2
1	7.5_ED	chr1	22968756	22984483	15728	*	meth	360	0.8617551488233083	120035	120395	3
1	7.5_ED	chr1	22984486	22986457	1972	*	meth	63	0.04352	120396	120459	1
1	7.5_ED	chr1	22986789	22989615	2827	*	meth	28	0.5872287275341012	120460	120488	3
1	7.5_ED	chr1	23037153	23037789	637	*	meth	9	0.0824012	120489	120498	2
1	7.5_ED	chr1	23038049	23120136	82088	*	meth	698	0.8842160081712425	120499	121197	3
1	7.5_ED	chr1	23120223	23126606	6384	*	meth	86	0.032797896404380085	121198	121284	1
1	7.5_ED	chr1	23127708	23146927	19220	*	meth	87	0.7134033179790414	121285	121372	3
1	7.5_ED	chr1	23147318	23152853	5536	*	meth	142	0.0353312	121373	121515	1
1	7.5_ED	chr1	23152879	23178901	26023	*	meth	53	0.58546	121516	121569	3
1	7.5_ED	chr1	23178913	23183168	4256	*	meth	7	0.31754658385093165	121570	121577	2
1	7.5_ED	chr1	23183249	23199439	16191	*	meth	64	0.6202505631873955	121578	121642	3
1	7.5_ED	chr1	23199508	23205568	6061	*	meth	65	0.1756225770658217	121643	121710	2
1	7.5_ED	chr1	23205822	23220353	14532	*	meth	57	0.6486659112155594	121711	121768	3
1	7.5_ED	chr1	23220679	23222259	1581	*	meth	6	0.12156862745098039	121769	121775	2
1	7.5_ED	chr1	23222456	23246404	23949	*	meth	150	0.5067440253570626	121776	121926	3
1	7.5_ED	chr1	23246413	23248281	1869	*	meth	131	0.024937407300058365	121927	122058	1
1	7.5_ED	chr1	23248321	23312579	64259	*	meth	1084	0.7904113443643509	122059	123143	3
1	7.5_ED	chr1	23312993	23313940	948	*	meth	31	0.0453838	123144	123175	1
1	7.5_ED	chr1	23314042	23325870	11829	*	meth	46	0.4927214146643038	123176	123222	3
1	7.5_ED	chr1	23325987	23328219	2233	*	meth	73	0.037077809714604705	123223	123296	1
1	7.5_ED	chr1	23328225	23336066	7842	*	meth	48	0.54376	123297	123345	3
1	7.5_ED	chr1	23336095	23339640	3546	*	meth	218	0.0671198	123346	123564	1
1	7.5_ED	chr1	23339659	23349807	10149	*	meth	379	0.7581979617482936	123565	123944	3
1	7.5_ED	chr1	23349814	23350935	1122	*	meth	82	0.08372	123945	124027	2
1	7.5_ED	chr1	23350937	23373858	22922	*	meth	145	0.7676180272994014	124028	124173	3
1	7.5_ED	chr1	23374233	23375585	1353	*	meth	52	0.026044	124174	124226	1
1	7.5_ED	chr1	23375914	23381086	5173	*	meth	17	0.6038508796309308	124227	124244	3
1	7.5_ED	chr1	23381733	23384957	3225	*	meth	83	0.0519427	124245	124328	1
1	7.5_ED	chr1	23384974	23405189	20216	*	meth	176	0.7788288590570285	124329	124505	3
1	7.5_ED	chr1	23405443	23406649	1207	*	meth	78	0.0234163	124506	124584	1
1	7.5_ED	chr1	23407791	23430246	22456	*	meth	44	0.7393965563555613	124585	124629	3
1	7.5_ED	chr1	23430626	23432688	2063	*	meth	141	0.024710248306452885	124630	124771	1
1	7.5_ED	chr1	23432821	23494532	61712	*	meth	136	0.6592357363631238	124772	124908	3
1	7.5_ED	chr1	23496299	23506517	10219	*	meth	163	0.048166169092565804	124909	125072	1
1	7.5_ED	chr1	23507547	23561287	53741	*	meth	83	0.5323581956329064	125073	125156	3
1	7.5_ED	chr1	23561388	23564486	3099	*	meth	66	0.028174665989191015	125157	125223	1
1	7.5_ED	chr1	23565030	23593136	28107	*	meth	64	0.6945293713630432	125224	125288	3
1	7.5_ED	chr1	23593913	23598978	5066	*	meth	49	0.0488473	125289	125338	1
1	7.5_ED	chr1	23599067	23824703	225637	*	meth	504	0.6982399982157204	125339	125843	3
1	7.5_ED	chr1	23824768	23826661	1894	*	meth	6	0.2727272727272727	125844	125850	2
1	7.5_ED	chr1	23826772	23892655	65884	*	meth	180	0.7565066670243349	125851	126031	3
1	7.5_ED	chr1	23892734	23895859	3126	*	meth	15	0.0942922	126032	126047	2
1	7.5_ED	chr1	23896883	24008649	111767	*	meth	350	0.765331	126048	126398	3
1	7.5_ED	chr1	24008659	24010037	1379	*	meth	7	0.15416666666666667	126399	126406	2
1	7.5_ED	chr1	24011196	24112470	101275	*	meth	277	0.8061979539585543	126407	126684	3
1	7.5_ED	chr1	24112683	24118274	5592	*	meth	188	0.0383513	126685	126873	1
1	7.5_ED	chr1	24118499	24134726	16228	*	meth	238	0.8734758660526576	126874	127112	3
1	7.5_ED	chr1	24137188	24140811	3624	*	meth	15	0.12480609668109668	127113	127128	2
1	7.5_ED	chr1	24140946	24206190	65245	*	meth	438	0.7746812196318406	127129	127567	3
1	7.5_ED	chr1	24206343	24210842	4500	*	meth	13	0.15615864955150668	127568	127581	2
1	7.5_ED	chr1	24211093	24233661	22569	*	meth	97	0.6541662012053843	127582	127679	3
1	7.5_ED	chr1	24233680	24234836	1157	*	meth	34	0.0457872	127680	127714	1
1	7.5_ED	chr1	24235545	24241839	6295	*	meth	114	0.8559702676763897	127715	127829	3
1	7.5_ED	chr1	24245101	24250552	5452	*	meth	58	0.0844133	127830	127888	2
1	7.5_ED	chr1	24250648	24305094	54447	*	meth	273	0.7683117035447101	127889	128162	3
1	7.5_ED	chr1	24306349	24307664	1316	*	meth	51	0.0665307	128163	128214	1
1	7.5_ED	chr1	24308288	24378675	70388	*	meth	205	0.7985004334352941	128215	128420	3
1	7.5_ED	chr1	24378804	24389871	11068	*	meth	318	0.0265007	128421	128739	1
1	7.5_ED	chr1	24390014	24473951	83938	*	meth	354	0.7286559358492729	128740	129094	3
1	7.5_ED	chr1	24474809	24480561	5753	*	meth	15	0.0782314	129095	129110	2
1	7.5_ED	chr1	24481028	24516395	35368	*	meth	103	0.7441202244128243	129111	129214	3
1	7.5_ED	chr1	24518219	24520924	2706	*	meth	82	0.014065904667244136	129215	129297	1
1	7.5_ED	chr1	24522197	24550190	27994	*	meth	107	0.6640195163276029	129298	129405	3
1	7.5_ED	chr1	24550236	24551179	944	*	meth	85	0.052414980372154966	129406	129491	1
1	7.5_ED	chr1	24551555	24560905	9351	*	meth	40	0.6805261387027964	129492	129532	3
1	7.5_ED	chr1	24561012	24562846	1835	*	meth	84	0.0465023	129533	129617	1
1	7.5_ED	chr1	24563240	24579295	16056	*	meth	212	0.7822621739501793	129618	129830	3
1	7.5_ED	chr1	24579402	24582052	2651	*	meth	91	0.046488392524913255	129831	129922	1
1	7.5_ED	chr1	24582508	24593232	10725	*	meth	61	0.41065309772952907	129923	129984	2
1	7.5_ED	chr1	24593267	24594048	782	*	meth	40	0.0620358	129985	130025	1
1	7.5_ED	chr1	24596106	24620189	24084	*	meth	242	0.7921759463746229	130026	130268	3
1	7.5_ED	chr1	24621744	24628519	6776	*	meth	40	0.17555026035657312	130269	130309	2
1	7.5_ED	chr1	24628833	24675439	46607	*	meth	346	0.8332192740392433	130310	130656	3
1	7.5_ED	chr1	24675618	24677618	2001	*	meth	57	0.0837024	130657	130714	2
1	7.5_ED	chr1	24677774	24711656	33883	*	meth	213	0.6317497516393759	130715	130928	3
1	7.5_ED	chr1	24711687	24713741	2055	*	meth	57	0.028168519231020102	130929	130986	1
1	7.5_ED	chr1	24714854	24771631	56778	*	meth	180	0.6227249372332663	130987	131167	3
1	7.5_ED	chr1	24772074	24777737	5664	*	meth	30	0.0974769	131168	131198	2
1	7.5_ED	chr1	24778328	24782305	3978	*	meth	14	0.5939349728608041	131199	131213	3
1	7.5_ED	chr1	24782352	24784221	1870	*	meth	49	0.0512237	131214	131263	1
1	7.5_ED	chr1	24785916	24883119	97204	*	meth	991	0.821577	131264	132255	3
1	7.5_ED	chr1	24883605	24885217	1613	*	meth	47	0.0657164	132256	132303	1
1	7.5_ED	chr1	24885313	24896818	11506	*	meth	15	0.5768853848357525	132304	132319	3
1	7.5_ED	chr1	24897708	24898864	1157	*	meth	8	0.20570987654320988	132320	132328	2
1	7.5_ED	chr1	24899853	24908059	8207	*	meth	18	0.47217185707490417	132329	132347	3
1	7.5_ED	chr1	24908130	24914069	5940	*	meth	41	0.13168498655736674	132348	132389	2
1	7.5_ED	chr1	24914118	24985921	71804	*	meth	178	0.541331	132390	132568	3
1	7.5_ED	chr1	24986077	24986626	550	*	meth	4	0.1393939393939394	132569	132573	2
1	7.5_ED	chr1	24987195	25029405	42211	*	meth	139	0.558494	132574	132713	3
1	7.5_ED	chr1	25029627	25031410	1784	*	meth	9	0.15992174492174493	132714	132723	2
1	7.5_ED	chr1	25031513	25037231	5719	*	meth	13	0.6226231704803133	132724	132737	3
1	7.5_ED	chr1	25037997	25039516	1520	*	meth	51	0.0776695	132738	132789	2
1	7.5_ED	chr1	25040687	25183059	142373	*	meth	392	0.6281130485583262	132790	133182	3
1	7.5_ED	chr1	25183088	25184310	1223	*	meth	41	0.1080561150465531	133183	133224	2
1	7.5_ED	chr1	25184346	25248821	64476	*	meth	281	0.6176033212675048	133225	133506	3
1	7.5_ED	chr1	25249062	25251432	2371	*	meth	5	0.29168956043956046	133507	133512	2
1	7.5_ED	chr1	25251649	25384178	132530	*	meth	418	0.617809	133513	133931	3
1	7.5_ED	chr1	25384402	25393438	9037	*	meth	192	0.0567688	133932	134124	1
1	7.5_ED	chr1	25393952	25568842	174891	*	meth	1124	0.6851324714137693	134125	135249	3
1	7.5_ED	chr1	25568905	25571651	2747	*	meth	6	0.1932591218305504	135250	135256	2
1	7.5_ED	chr1	25572850	25582735	9886	*	meth	46	0.5946655045362311	135257	135303	3
1	7.5_ED	chr1	25582771	25583585	815	*	meth	49	0.0623165	135304	135353	1
1	7.5_ED	chr1	25584267	25703106	118840	*	meth	470	0.6417667963294172	135354	135824	3
1	7.5_ED	chr1	25703209	25705450	2242	*	meth	125	0.0259262	135825	135950	1
1	7.5_ED	chr1	25705455	25802307	96853	*	meth	395	0.6590908992726265	135951	136346	3
1	7.5_ED	chr1	25803176	25805349	2174	*	meth	7	0.3048611111111111	136347	136354	2
1	7.5_ED	chr1	25806552	26093615	287064	*	meth	3590	0.8171974127693906	136355	139945	3
1	7.5_ED	chr1	26093630	26095239	1610	*	meth	102	0.062429460288867006	139946	140048	1
1	7.5_ED	chr1	26095265	26126216	30952	*	meth	808	0.8576956950786705	140049	140857	3
1	7.5_ED	chr1	26127475	26128698	1224	*	meth	44	0.0529155	140858	140902	1
1	7.5_ED	chr1	26128717	26135663	6947	*	meth	31	0.7107708798096026	140903	140934	3
1	7.5_ED	chr1	26136032	26138236	2205	*	meth	102	0.0355265	140935	141037	1
1	7.5_ED	chr1	26138421	26252899	114479	*	meth	1066	0.7918995211111399	141038	142104	3
1	7.5_ED	chr1	26253009	26256817	3809	*	meth	154	0.0287012	142105	142259	1
1	7.5_ED	chr1	26258199	26407249	149051	*	meth	1869	0.8374323829619329	142260	144129	3
1	7.5_ED	chr1	26410372	26414052	3681	*	meth	121	0.0638472	144130	144251	1
1	7.5_ED	chr1	26414069	26490716	76648	*	meth	919	0.7517102391353195	144252	145171	3
1	7.5_ED	chr1	26490726	26491332	607	*	meth	13	0.25591993207539426	145172	145185	2
1	7.5_ED	chr1	26491401	26712739	221339	*	meth	2395	0.7765220216331081	145186	147581	3
1	7.5_ED	chr1	26712747	26713103	357	*	meth	13	0.19631091302917927	147582	147595	2
1	7.5_ED	chr1	26713362	26855132	141771	*	meth	1231	0.6979596996200477	147596	148827	3
1	7.5_ED	chr1	26855150	26855409	260	*	meth	11	0.17981355105643532	148828	148839	2
1	7.5_ED	chr1	26855473	26863023	7551	*	meth	22	0.5936237382324159	148840	148862	3
1	7.5_ED	chr1	26863281	26865554	2274	*	meth	124	0.0274789	148863	148987	1
1	7.5_ED	chr1	26865673	26944119	78447	*	meth	1267	0.8734785041344035	148988	150255	3
1	7.5_ED	chr1	26944608	26946446	1839	*	meth	102	0.0452613	150256	150358	1
1	7.5_ED	chr1	26946516	27004715	58200	*	meth	1096	0.8619515390324367	150359	151455	3
1	7.5_ED	chr1	27004728	27006616	1889	*	meth	134	0.031110345129354414	151456	151590	1
1	7.5_ED	chr1	27009846	27113277	103432	*	meth	1062	0.7597277801067739	151591	152653	3
1	7.5_ED	chr1	27113299	27113417	119	*	meth	7	0.25090484696462956	152654	152661	2
1	7.5_ED	chr1	27113430	27434657	321228	*	meth	3696	0.7729042277363323	152662	156358	3
1	7.5_ED	chr1	27434707	27437730	3024	*	meth	98	0.055104684953341206	156359	156457	1
1	7.5_ED	chr1	27437822	27489282	51461	*	meth	462	0.7164006602383396	156458	156920	3
1	7.5_ED	chr1	27489334	27489685	352	*	meth	5	0.2361111111111111	156921	156926	2
1	7.5_ED	chr1	27489748	27529537	39790	*	meth	195	0.7286163773433111	156927	157122	3
1	7.5_ED	chr1	27530088	27533016	2929	*	meth	11	0.29259259259259257	157123	157134	2
1	7.5_ED	chr1	27533098	27626231	93134	*	meth	692	0.7373058229470921	157135	157827	3
1	7.5_ED	chr1	27626282	27627038	757	*	meth	5	0.10576923076923077	157828	157833	2
1	7.5_ED	chr1	27627451	27648892	21442	*	meth	120	0.6506528581568213	157834	157954	3
1	7.5_ED	chr1	27649196	27651499	2304	*	meth	67	0.10162050982069812	157955	158022	2
1	7.5_ED	chr1	27651564	27668286	16723	*	meth	80	0.7018907230118092	158023	158103	3
1	7.5_ED	chr1	27668510	27669314	805	*	meth	6	0.1453625049898342	158104	158110	2
1	7.5_ED	chr1	27669574	27813791	144218	*	meth	1003	0.6777158377182473	158111	159114	3
1	7.5_ED	chr1	27813889	27814634	746	*	meth	39	0.10551697282955275	159115	159154	2
1	7.5_ED	chr1	27814703	27896460	81758	*	meth	532	0.6524833925806166	159155	159687	3
1	7.5_ED	chr1	27896518	27897207	690	*	meth	30	0.13903694342942885	159688	159718	2
1	7.5_ED	chr1	27897216	27900449	3234	*	meth	49	0.46102460922826477	159719	159768	3
1	7.5_ED	chr1	27900461	27901365	905	*	meth	41	0.0747576	159769	159810	2
1	7.5_ED	chr1	27901422	27938970	37549	*	meth	151	0.6701820961822087	159811	159962	3
1	7.5_ED	chr1	27940271	27941087	817	*	meth	6	0.19802102659245516	159963	159969	2
1	7.5_ED	chr1	27941548	27995329	53782	*	meth	419	0.735513	159970	160389	3
1	7.5_ED	chr1	27995441	27997083	1643	*	meth	123	0.0465561	160390	160513	1
1	7.5_ED	chr1	27997728	28150049	152322	*	meth	3496	0.8868488859411763	160514	164010	3
1	7.5_ED	chr1	28150198	28156880	6683	*	meth	160	0.0489941	164011	164171	1
1	7.5_ED	chr1	28156904	28157036	133	*	meth	3	0.4474537037037037	164172	164175	3
1	7.5_ED	chr1	28157089	28159984	2896	*	meth	12	0.21387669909937115	164176	164188	2
1	7.5_ED	chr1	28160815	28228984	68170	*	meth	379	0.8087995816571278	164189	164568	3
1	7.5_ED	chr1	28231325	28232776	1452	*	meth	123	0.0407087	164569	164692	1
1	7.5_ED	chr1	28234409	28344887	110479	*	meth	431	0.8131308188763615	164693	165124	3
1	7.5_ED	chr1	28346936	28349622	2687	*	meth	7	0.3514255320740043	165125	165132	2
1	7.5_ED	chr1	28350040	28373903	23864	*	meth	99	0.7365241273691435	165133	165232	3
1	7.5_ED	chr1	28373967	28376468	2502	*	meth	147	0.030103616601759354	165233	165380	1
1	7.5_ED	chr1	28377389	28423374	45986	*	meth	98	0.7162712360119866	165381	165479	3
1	7.5_ED	chr1	28425610	28431744	6135	*	meth	76	0.033273	165480	165556	1
1	7.5_ED	chr1	28431826	28460954	29129	*	meth	42	0.6374632199851242	165557	165599	3
1	7.5_ED	chr1	28461011	28466469	5459	*	meth	78	0.028635	165600	165678	1
1	7.5_ED	chr1	28467706	28508205	40500	*	meth	86	0.7690494656014122	165679	165765	3
1	7.5_ED	chr1	28508702	28510942	2241	*	meth	111	0.0380983	165766	165877	1
1	7.5_ED	chr1	28511099	28548701	37603	*	meth	338	0.8696918876125631	165878	166216	3
1	7.5_ED	chr1	28550252	28552337	2086	*	meth	122	0.0461231	166217	166339	1
1	7.5_ED	chr1	28552397	28595738	43342	*	meth	672	0.8174376278462779	166340	167012	3
1	7.5_ED	chr1	28595782	28599197	3416	*	meth	150	0.012453466975005788	167013	167163	1
1	7.5_ED	chr1	28599203	28605996	6794	*	meth	26	0.40645060511217174	167164	167190	2
1	7.5_ED	chr1	28606053	28608228	2176	*	meth	114	0.0330869	167191	167305	1
1	7.5_ED	chr1	28608322	28660465	52144	*	meth	438	0.7484861762516988	167306	167744	3
1	7.5_ED	chr1	28660547	28666991	6445	*	meth	36	0.086363	167745	167781	2
1	7.5_ED	chr1	28667002	28708419	41418	*	meth	213	0.6817372996753279	167782	167995	3
1	7.5_ED	chr1	28708479	28711714	3236	*	meth	90	0.0415606	167996	168086	1
1	7.5_ED	chr1	28711751	28810824	99074	*	meth	281	0.7311214233073468	168087	168368	3
1	7.5_ED	chr1	28810974	28813734	2761	*	meth	72	0.0398932	168369	168441	1
1	7.5_ED	chr1	28813916	28939217	125302	*	meth	591	0.8735620541223006	168442	169033	3
1	7.5_ED	chr1	28939382	28941961	2580	*	meth	193	0.040181020780770696	169034	169227	1
1	7.5_ED	chr1	28941990	28956826	14837	*	meth	44	0.7263423571089475	169228	169272	3
1	7.5_ED	chr1	28956920	28957654	735	*	meth	9	0.22150156606678345	169273	169282	2
1	7.5_ED	chr1	28957689	28965821	8133	*	meth	17	0.6943339503633621	169283	169300	3
1	7.5_ED	chr1	28966023	28969046	3024	*	meth	11	0.15516381766381768	169301	169312	2
1	7.5_ED	chr1	28969505	29031675	62171	*	meth	137	0.6491213368497736	169313	169450	3
1	7.5_ED	chr1	29034377	29035605	1229	*	meth	53	0.035480823106041066	169451	169504	1
1	7.5_ED	chr1	29036026	29097010	60985	*	meth	132	0.6694819669259985	169505	169637	3
1	7.5_ED	chr1	29100321	29105631	5311	*	meth	41	0.11554312075888418	169638	169679	2
1	7.5_ED	chr1	29105782	29994694	888913	*	meth	1706	0.6470344781392104	169680	171386	3
1	7.5_ED	chr1	29995710	30000248	4539	*	meth	59	0.15344161732087427	171387	171446	2
1	7.5_ED	chr1	30000419	30205044	204626	*	meth	300	0.6923991754667728	171447	171747	3
1	7.5_ED	chr1	30205232	30208400	3169	*	meth	4	0.319048	171748	171752	2
1	7.5_ED	chr1	30208419	31805639	1597221	*	meth	1459	0.6949173483657529	171753	173212	3
1	7.5_ED	chr1	31805698	31812112	6415	*	meth	5	0.3279882154882155	173213	173218	2
1	7.5_ED	chr1	31815869	33961435	2145567	*	meth	2243	0.6685514748904382	173219	175462	3
1	7.5_ED	chr1	33962042	33964161	2120	*	meth	10	0.16272499430394166	175463	175473	2
1	7.5_ED	chr1	33966748	34128271	161524	*	meth	888	0.6965307122224584	175474	176362	3
1	7.5_ED	chr1	34128299	34130242	1944	*	meth	9	0.16236385836385836	176363	176372	2
1	7.5_ED	chr1	34130661	34159865	29205	*	meth	200	0.7499290084664854	176373	176573	3
1	7.5_ED	chr1	34159983	34162074	2092	*	meth	87	0.0877566	176574	176661	2
1	7.5_ED	chr1	34162090	34242959	80870	*	meth	708	0.8037793646480864	176662	177370	3
1	7.5_ED	chr1	34244301	34246947	2647	*	meth	51	0.0746899	177371	177422	2
1	7.5_ED	chr1	34249242	34369166	119925	*	meth	320	0.7216394398546057	177423	177743	3
1	7.5_ED	chr1	34369199	34373296	4098	*	meth	152	0.0370748	177744	177896	1
1	7.5_ED	chr1	34373974	34510363	136390	*	meth	1050	0.8207805649221995	177897	178947	3
1	7.5_ED	chr1	34511629	34513453	1825	*	meth	118	0.0342867	178948	179066	1
1	7.5_ED	chr1	34513620	34548041	34422	*	meth	209	0.6913365289889207	179067	179276	3
1	7.5_ED	chr1	34548101	34548192	92	*	meth	6	0.0992481	179277	179283	2
1	7.5_ED	chr1	34548219	34574756	26538	*	meth	244	0.6278673940645544	179284	179528	3
1	7.5_ED	chr1	34576060	34576609	550	*	meth	12	0.17719129591003846	179529	179541	2
1	7.5_ED	chr1	34576906	34664059	87154	*	meth	582	0.7673176683948681	179542	180124	3
1	7.5_ED	chr1	34664215	34664861	647	*	meth	28	0.15369550493417017	180125	180153	2
1	7.5_ED	chr1	34664927	34782381	117455	*	meth	797	0.7015800526156838	180154	180951	3
1	7.5_ED	chr1	34782599	34784753	2155	*	meth	18	0.0837067	180952	180970	2
1	7.5_ED	chr1	34785454	34794968	9515	*	meth	103	0.7414029455721518	180971	181074	3
1	7.5_ED	chr1	34794994	34799324	4331	*	meth	305	0.048585984898006376	181075	181380	1
1	7.5_ED	chr1	34799401	34807374	7974	*	meth	191	0.7835608063353715	181381	181572	3
1	7.5_ED	chr1	34807391	34809688	2298	*	meth	221	0.043857899418836624	181573	181794	1
1	7.5_ED	chr1	34810581	35072009	261429	*	meth	1250	0.7527029041505682	181795	183045	3
1	7.5_ED	chr1	35072512	35076369	3858	*	meth	16	0.22516948571935783	183046	183062	2
1	7.5_ED	chr1	35076442	35320364	243923	*	meth	825	0.6720852509353951	183063	183888	3
1	7.5_ED	chr1	35320416	35322161	1746	*	meth	69	0.030686745373398997	183889	183958	1
1	7.5_ED	chr1	35322172	35400111	77940	*	meth	143	0.5488851599669775	183959	184102	3
1	7.5_ED	chr1	35400229	35401584	1356	*	meth	72	0.030645011240085247	184103	184175	1
1	7.5_ED	chr1	35401807	35407468	5662	*	meth	21	0.5840244019669857	184176	184197	3
1	7.5_ED	chr1	35407672	35409571	1900	*	meth	20	0.0677638	184198	184218	2
1	7.5_ED	chr1	35409606	35590413	180808	*	meth	1392	0.8095698626039247	184219	185611	3
1	7.5_ED	chr1	35590517	35590766	250	*	meth	15	0.091083	185612	185627	2
1	7.5_ED	chr1	35590833	35731455	140623	*	meth	922	0.8127433264594399	185628	186550	3
1	7.5_ED	chr1	35731505	35740533	9029	*	meth	106	0.0321412	186551	186657	1
1	7.5_ED	chr1	35741128	35824944	83817	*	meth	209	0.7195259547154502	186658	186867	3
1	7.5_ED	chr1	35825262	35830263	5002	*	meth	22	0.16647181321094365	186868	186890	2
1	7.5_ED	chr1	35830339	36065253	234915	*	meth	1070	0.7337285633711512	186891	187961	3
1	7.5_ED	chr1	36065828	36067091	1264	*	meth	31	0.0747383	187962	187993	2
1	7.5_ED	chr1	36067106	36283548	216443	*	meth	571	0.7021601543583884	187994	188565	3
1	7.5_ED	chr1	36283572	36285568	1997	*	meth	78	0.0498883	188566	188644	1
1	7.5_ED	chr1	36286067	36395370	109304	*	meth	475	0.7575934660516427	188645	189120	3
1	7.5_ED	chr1	36395433	36395601	169	*	meth	8	0.2666793990323402	189121	189129	2
1	7.5_ED	chr1	36395609	36598957	203349	*	meth	739	0.7083232212526844	189130	189869	3
1	7.5_ED	chr1	36599858	36601583	1726	*	meth	44	0.10226158133738786	189870	189914	2
1	7.5_ED	chr1	36601687	36749710	148024	*	meth	400	0.7313559378444467	189915	190315	3
1	7.5_ED	chr1	36750840	36753698	2859	*	meth	79	0.0211056	190316	190395	1
1	7.5_ED	chr1	36755875	36837496	81622	*	meth	340	0.7818864696853987	190396	190736	3
1	7.5_ED	chr1	36837622	36838478	857	*	meth	9	0.10106060606060606	190737	190746	2
1	7.5_ED	chr1	36838480	36841740	3261	*	meth	17	0.6085739514661084	190747	190764	3
1	7.5_ED	chr1	36843514	36846034	2521	*	meth	110	0.046208131946006044	190765	190875	1
1	7.5_ED	chr1	36846120	36982949	136830	*	meth	610	0.7803961389014723	190876	191486	3
1	7.5_ED	chr1	36984260	36989377	5118	*	meth	35	0.17917917784511353	191487	191522	2
1	7.5_ED	chr1	36989444	37019516	30073	*	meth	317	0.8491105790247346	191523	191840	3
1	7.5_ED	chr1	37021741	37026174	4434	*	meth	87	0.0304469	191841	191928	1
1	7.5_ED	chr1	37026922	37073101	46180	*	meth	106	0.6616627910490211	191929	192035	3
1	7.5_ED	chr1	37073148	37075979	2832	*	meth	98	0.0423761	192036	192134	1
1	7.5_ED	chr1	37076096	37080629	4534	*	meth	31	0.47236274171581794	192135	192166	3
1	7.5_ED	chr1	37080662	37081672	1011	*	meth	19	0.196264	192167	192186	2
1	7.5_ED	chr1	37081976	37220343	138368	*	meth	459	0.6660854080083698	192187	192646	3
1	7.5_ED	chr1	37220640	37226138	5499	*	meth	42	0.0592653	192647	192689	1
1	7.5_ED	chr1	37226292	37402148	175857	*	meth	462	0.6107357514911098	192690	193152	3
1	7.5_ED	chr1	37402960	37405939	2980	*	meth	4	0.14285714285714285	193153	193157	2
1	7.5_ED	chr1	37405962	37448730	42769	*	meth	244	0.682452	193158	193402	3
1	7.5_ED	chr1	37448816	37459140	10325	*	meth	55	0.20808966409064752	193403	193460	2
1	7.5_ED	chr1	37459747	37710982	251236	*	meth	1115	0.7113136394715923	193461	194576	3
1	7.5_ED	chr1	37711101	37715377	4277	*	meth	106	0.024316623044902872	194577	194683	1
1	7.5_ED	chr1	37715379	37854163	138785	*	meth	1296	0.8264967112743014	194684	195980	3
1	7.5_ED	chr1	37857686	37858436	751	*	meth	19	0.18511363636363637	195981	196000	2
1	7.5_ED	chr1	37858448	37903075	44628	*	meth	177	0.670778	196001	196178	3
1	7.5_ED	chr1	37903242	37906279	3038	*	meth	96	0.0422253	196179	196275	1
1	7.5_ED	chr1	37906294	37996670	90377	*	meth	3354	0.8829246415946159	196276	199630	3
1	7.5_ED	chr1	37996746	37997700	955	*	meth	75	0.0465501	199631	199706	1
1	7.5_ED	chr1	37997708	38006039	8332	*	meth	149	0.6274667402573139	199707	199856	3
1	7.5_ED	chr1	38006055	38010029	3975	*	meth	218	0.0662741	199857	200075	1
1	7.5_ED	chr1	38010044	38017768	7725	*	meth	64	0.7189216184890483	200076	200140	3
1	7.5_ED	chr1	38017860	38019834	1975	*	meth	42	0.0639917	200141	200183	1
1	7.5_ED	chr1	38020084	38021729	1646	*	meth	44	0.7112671171861773	200184	200228	3
1	7.5_ED	chr1	38021748	38022357	610	*	meth	20	0.13313364171771094	200229	200249	2
1	7.5_ED	chr1	38022861	38037423	14563	*	meth	225	0.6865946178208733	200250	200475	3
1	7.5_ED	chr1	38037439	38040208	2770	*	meth	135	0.21255900695038127	200476	200613	2
1	7.5_ED	chr1	38040215	38397585	357371	*	meth	2125	0.7671172167256063	200614	202739	3
1	7.5_ED	chr1	38397684	38399944	2261	*	meth	13	0.15442868718368574	202740	202753	2
1	7.5_ED	chr1	38400181	38436703	36523	*	meth	228	0.7231690968389383	202754	202982	3
1	7.5_ED	chr1	38436714	38438178	1465	*	meth	25	0.0330441	202983	203008	1
1	7.5_ED	chr1	38439821	38451281	11461	*	meth	76	0.7093037956715778	203009	203085	3
1	7.5_ED	chr1	38451324	38454833	3510	*	meth	43	0.15356341350523786	203086	203129	2
1	7.5_ED	chr1	38454872	38500591	45720	*	meth	563	0.7925017266135554	203130	203693	3
1	7.5_ED	chr1	38500705	38503247	2543	*	meth	157	0.045791569888872084	203694	203851	1
1	7.5_ED	chr1	38503283	38537837	34555	*	meth	224	0.7650870562853869	203852	204076	3
1	7.5_ED	chr1	38538884	38541635	2752	*	meth	71	0.1134356933454168	204077	204148	2
1	7.5_ED	chr1	38541849	38888560	346712	*	meth	1373	0.7333803757605657	204149	205522	3
1	7.5_ED	chr1	38889007	38894074	5068	*	meth	4	0.12857142857142856	205523	205527	2
1	7.5_ED	chr1	38894123	39124385	230263	*	meth	620	0.7038244924403878	205528	206148	3
1	7.5_ED	chr1	39124475	39125591	1117	*	meth	55	0.035341099255465934	206149	206204	1
1	7.5_ED	chr1	39125691	39640391	514701	*	meth	6536	0.8056987442427095	206205	212741	3
1	7.5_ED	chr1	39640427	39645846	5420	*	meth	280	0.0374262	212742	213022	1
1	7.5_ED	chr1	39646098	39695815	49718	*	meth	418	0.7991230653520102	213023	213441	3
1	7.5_ED	chr1	39695878	39699590	3713	*	meth	181	0.0511047	213442	213623	1
1	7.5_ED	chr1	39699800	39728222	28423	*	meth	1151	0.8612169313238411	213624	214775	3
1	7.5_ED	chr1	39728240	39728763	524	*	meth	17	0.1778110685482616	214776	214794	2
1	7.5_ED	chr1	39728782	39730402	1621	*	meth	97	0.046067339964154984	214795	214892	1
1	7.5_ED	chr1	39730436	39786250	55815	*	meth	1313	0.7700781930921106	214893	216206	3
1	7.5_ED	chr1	39786303	39787681	1379	*	meth	55	0.10111908657749726	216207	216262	2
1	7.5_ED	chr1	39787739	39914152	126414	*	meth	1182	0.8081030090839908	216263	217445	3
1	7.5_ED	chr1	39914177	39915759	1583	*	meth	129	0.0260623	217446	217575	1
1	7.5_ED	chr1	39916226	39926519	10294	*	meth	52	0.6904278815748742	217576	217628	3
1	7.5_ED	chr1	39926568	39929002	2435	*	meth	130	0.0330576	217629	217759	1
1	7.5_ED	chr1	39929061	39972132	43072	*	meth	273	0.7419025291959384	217760	218033	3
1	7.5_ED	chr1	39972902	39973899	998	*	meth	44	0.11487443653935514	218034	218078	2
1	7.5_ED	chr1	39973941	39980993	7053	*	meth	35	0.7266606223483911	218079	218114	3
1	7.5_ED	chr1	39981006	39982664	1659	*	meth	20	0.1246425182796283	218115	218135	2
1	7.5_ED	chr1	39983732	40005725	21994	*	meth	119	0.7572881419271523	218136	218255	3
1	7.5_ED	chr1	40005757	40010312	4556	*	meth	127	0.0446829	218256	218383	1
1	7.5_ED	chr1	40010370	40173769	163400	*	meth	2267	0.8093875079704393	218384	220651	3
1	7.5_ED	chr1	40173976	40175644	1669	*	meth	99	0.060546191860091664	220652	220751	1
1	7.5_ED	chr1	40175658	40277883	102226	*	meth	1241	0.8360016294965767	220752	221993	3
1	7.5_ED	chr1	40278410	40278829	420	*	meth	18	0.11475942472181001	221994	222012	2
1	7.5_ED	chr1	40280398	40606798	326401	*	meth	1533	0.7082732123855617	222013	223546	3
1	7.5_ED	chr1	40607430	40607790	361	*	meth	9	0.2577287581699347	223547	223557	2
1	7.5_ED	chr1	40607798	40609791	1994	*	meth	157	0.0519204	223558	223715	1
1	7.5_ED	chr1	40609872	40627135	17264	*	meth	177	0.6370021695493016	223716	223893	3
1	7.5_ED	chr1	40627176	40628046	871	*	meth	24	0.17264471785524416	223894	223918	2
1	7.5_ED	chr1	40628195	40711809	83615	*	meth	261	0.6978506691329179	223919	224180	3
1	7.5_ED	chr1	40713042	40721098	8057	*	meth	243	0.040639182454554106	224181	224424	1
1	7.5_ED	chr1	40721208	40737307	16100	*	meth	132	0.7531781397079381	224425	224557	3
1	7.5_ED	chr1	40737489	40741577	4089	*	meth	6	0.1987108129965273	224558	224564	2
1	7.5_ED	chr1	40741654	41665588	923935	*	meth	2072	0.6909466852977808	224565	226637	3
1	7.5_ED	chr1	41665634	41666740	1107	*	meth	12	0.1814422756730449	226638	226650	2
1	7.5_ED	chr1	41667033	41977498	310466	*	meth	1479	0.693244	226651	228130	3
1	7.5_ED	chr1	41981803	41983700	1898	*	meth	133	0.0833175	228131	228264	2
1	7.5_ED	chr1	41983720	42038001	54282	*	meth	352	0.7984209045059958	228265	228617	3
1	7.5_ED	chr1	42038058	42041298	3241	*	meth	8	0.14762479871175524	228618	228626	2
1	7.5_ED	chr1	42041314	42042500	1187	*	meth	2	0.5222222222222221	228627	228629	3
1	7.5_ED	chr1	42045626	42048041	2416	*	meth	42	0.0676417	228630	228672	2
1	7.5_ED	chr1	42050592	43545133	1494542	*	meth	3145	0.7236498158766289	228673	231818	3
1	7.5_ED	chr1	43545287	43547644	2358	*	meth	6	0.2622100122100122	231819	231825	2
1	7.5_ED	chr1	43552589	44672278	1119690	*	meth	1027	0.6764548044562236	231826	232853	3
1	7.5_ED	chr1	44672987	44680095	7109	*	meth	91	0.0809026	232854	232945	2
1	7.5_ED	chr1	44681077	45922942	1241866	*	meth	1339	0.7305531169404595	232946	234285	3
1	7.5_ED	chr1	45924280	45936144	11865	*	meth	6	0.35626895919658186	234286	234292	2
1	7.5_ED	chr1	45937587	46325903	388317	*	meth	397	0.7101929383714213	234293	234690	3
1	7.5_ED	chr1	46326329	46328768	2440	*	meth	7	0.2696969696969697	234691	234698	2
1	7.5_ED	chr1	46332456	46760655	428200	*	meth	736	0.6992130322151358	234699	235435	3
1	7.5_ED	chr1	46760775	46763376	2602	*	meth	5	0.29223646723646723	235436	235441	2
1	7.5_ED	chr1	46766330	47288938	522609	*	meth	1627	0.7059328900891116	235442	237069	3
1	7.5_ED	chr1	47289194	47298504	9311	*	meth	154	0.027713171302926266	237070	237224	1
1	7.5_ED	chr1	47298737	47299998	1262	*	meth	15	0.2923590310496775	237225	237240	2
1	7.5_ED	chr1	47300073	47301350	1278	*	meth	83	0.026073302713490412	237241	237324	1
1	7.5_ED	chr1	47301625	47354208	52584	*	meth	367	0.7422178964110385	237325	237692	3
1	7.5_ED	chr1	47358842	47362266	3425	*	meth	159	0.0403233	237693	237852	1
1	7.5_ED	chr1	47362311	47432897	70587	*	meth	736	0.8041373723963171	237853	238589	3
1	7.5_ED	chr1	47433761	47436264	2504	*	meth	118	0.050828	238590	238708	1
1	7.5_ED	chr1	47436998	47545846	108849	*	meth	859	0.7418326391491842	238709	239568	3
1	7.5_ED	chr1	47545894	47548460	2567	*	meth	165	0.0451803	239569	239734	1
1	7.5_ED	chr1	47548484	47920780	372297	*	meth	4008	0.7838928097882361	239735	243743	3
1	7.5_ED	chr1	47921088	47929695	8608	*	meth	7	0.17637844611528822	243744	243751	2
1	7.5_ED	chr1	47931050	48194773	263724	*	meth	635	0.6267913758391159	243752	244387	3
1	7.5_ED	chr1	48194927	48197635	2709	*	meth	154	0.0384081	244388	244542	1
1	7.5_ED	chr1	48204126	48300268	96143	*	meth	808	0.7573197957844979	244543	245351	3
1	7.5_ED	chr1	48300449	48302396	1948	*	meth	72	0.0923201	245352	245424	2
1	7.5_ED	chr1	48302413	48371387	68975	*	meth	558	0.7345192375282387	245425	245983	3
1	7.5_ED	chr1	48371830	48376348	4519	*	meth	162	0.0329762	245984	246146	1
1	7.5_ED	chr1	48376574	48472082	95509	*	meth	188	0.6007049351303618	246147	246335	3
1	7.5_ED	chr1	48473015	48477475	4461	*	meth	8	0.29949114066761123	246336	246344	2
1	7.5_ED	chr1	48477723	48589169	111447	*	meth	315	0.6513407416914805	246345	246660	3
1	7.5_ED	chr1	48589180	48589998	819	*	meth	18	0.057724872035610185	246661	246679	1
1	7.5_ED	chr1	48590078	48590893	816	*	meth	8	0.7296953681757603	246680	246688	3
1	7.5_ED	chr1	48591272	48591821	550	*	meth	5	0.17089947089947088	246689	246694	2
1	7.5_ED	chr1	48591834	48648785	56952	*	meth	223	0.6881680591984559	246695	246918	3
1	7.5_ED	chr1	48649016	48652188	3173	*	meth	180	0.0334278	246919	247099	1
1	7.5_ED	chr1	48652516	48700155	47640	*	meth	166	0.6991797879108632	247100	247266	3
1	7.5_ED	chr1	48700182	48701204	1023	*	meth	49	0.11133181557657396	247267	247316	2
1	7.5_ED	chr1	48701769	48817201	115433	*	meth	878	0.6472045039460917	247317	248195	3
1	7.5_ED	chr1	48817383	48819722	2340	*	meth	46	0.0980323	248196	248242	2
1	7.5_ED	chr1	48819765	48832254	12490	*	meth	44	0.7242605413302345	248243	248287	3
1	7.5_ED	chr1	48832318	48835351	3034	*	meth	132	0.0482158	248288	248420	1
1	7.5_ED	chr1	48836396	48956123	119728	*	meth	161	0.6979485341406279	248421	248582	3
1	7.5_ED	chr1	48956675	48959515	2841	*	meth	65	0.042949	248583	248648	1
1	7.5_ED	chr1	48960401	49013750	53350	*	meth	329	0.7928231729840949	248649	248978	3
1	7.5_ED	chr1	49013878	49022459	8582	*	meth	195	0.0799467	248979	249174	2
1	7.5_ED	chr1	49022510	49055572	33063	*	meth	153	0.7071998152517845	249175	249328	3
1	7.5_ED	chr1	49055582	49056207	626	*	meth	10	0.17406898656898656	249329	249339	2
1	7.5_ED	chr1	49062112	49098091	35980	*	meth	173	0.7276462589843689	249340	249513	3
1	7.5_ED	chr1	49098477	49099825	1349	*	meth	45	0.0679256	249514	249559	2
1	7.5_ED	chr1	49100454	49119977	19524	*	meth	115	0.6867409795779058	249560	249675	3
1	7.5_ED	chr1	49119982	49120316	335	*	meth	19	0.1956862259687337	249676	249695	2
1	7.5_ED	chr1	49120322	49127896	7575	*	meth	75	0.7230886358247733	249696	249771	3
1	7.5_ED	chr1	49128066	49129109	1044	*	meth	50	0.031985146085492105	249772	249822	1
1	7.5_ED	chr1	49129112	49142506	13395	*	meth	482	0.8426373321534416	249823	250305	3
1	7.5_ED	chr1	49142530	49143929	1400	*	meth	82	0.049370361414772045	250306	250388	1
1	7.5_ED	chr1	49143956	49165375	21420	*	meth	64	0.6512650649752552	250389	250453	3
1	7.5_ED	chr1	49165473	49168944	3472	*	meth	32	0.15232975896943274	250454	250486	2
1	7.5_ED	chr1	49169260	49411693	242434	*	meth	707	0.7561286189337127	250487	251194	3
1	7.5_ED	chr1	49411827	49413188	1362	*	meth	70	0.0387144	251195	251265	1
1	7.5_ED	chr1	49413222	49525216	111995	*	meth	205	0.6913396398989273	251266	251471	3
1	7.5_ED	chr1	49525803	49530388	4586	*	meth	126	0.0302795	251472	251598	1
1	7.5_ED	chr1	49530624	49619827	89204	*	meth	304	0.684331	251599	251903	3
1	7.5_ED	chr1	49620548	49622619	2072	*	meth	55	0.0415287	251904	251959	1
1	7.5_ED	chr1	49622805	49890906	268102	*	meth	842	0.6651396239868044	251960	252802	3
1	7.5_ED	chr1	49892016	49894669	2654	*	meth	69	0.0270334	252803	252872	1
1	7.5_ED	chr1	49894786	49997923	103138	*	meth	362	0.7388664916097573	252873	253235	3
1	7.5_ED	chr1	49999830	50001383	1554	*	meth	119	0.016644932013304775	253236	253355	1
1	7.5_ED	chr1	50007367	50065741	58375	*	meth	95	0.7484002120366338	253356	253451	3
1	7.5_ED	chr1	50065904	50068134	2231	*	meth	126	0.0195164	253452	253578	1
1	7.5_ED	chr1	50068813	50074853	6041	*	meth	44	0.6714263371516275	253579	253623	3
1	7.5_ED	chr1	50074857	50076111	1255	*	meth	57	0.0621558	253624	253681	1
1	7.5_ED	chr1	50076134	50077913	1780	*	meth	38	0.44535915912922125	253682	253720	3
1	7.5_ED	chr1	50077937	50078382	446	*	meth	6	0.2785098097209899	253721	253727	2
1	7.5_ED	chr1	50078603	50163225	84623	*	meth	222	0.6816533488672027	253728	253950	3
1	7.5_ED	chr1	50163287	50164433	1147	*	meth	39	0.0621741	253951	253990	1
1	7.5_ED	chr1	50164472	50195189	30718	*	meth	207	0.7873203670741074	253991	254198	3
1	7.5_ED	chr1	50195429	50197405	1977	*	meth	75	0.0670466	254199	254274	1
1	7.5_ED	chr1	50197476	50204532	7057	*	meth	141	0.4817364851601284	254275	254416	3
1	7.5_ED	chr1	50204969	50205457	489	*	meth	5	0.14962121212121213	254417	254422	2
1	7.5_ED	chr1	50205633	50254526	48894	*	meth	172	0.8383380516617766	254423	254595	3
1	7.5_ED	chr1	50255388	50257179	1792	*	meth	110	0.033234681477012175	254596	254706	1
1	7.5_ED	chr1	50257930	50392131	134202	*	meth	284	0.7216398114565883	254707	254991	3
1	7.5_ED	chr1	50393297	50393726	430	*	meth	4	0.1312049062049062	254992	254996	2
1	7.5_ED	chr1	50393884	50429562	35679	*	meth	86	0.737746	254997	255083	3
1	7.5_ED	chr1	50429689	50433886	4198	*	meth	99	0.027711523194221297	255084	255183	1
1	7.5_ED	chr1	50435681	50477321	41641	*	meth	242	0.7326053543429201	255184	255426	3
1	7.5_ED	chr1	50479031	50482000	2970	*	meth	77	0.026481496809277427	255427	255504	1
1	7.5_ED	chr1	50482445	50501373	18929	*	meth	92	0.7898736960715339	255505	255597	3
1	7.5_ED	chr1	50501406	50503284	1879	*	meth	158	0.0261367	255598	255756	1
1	7.5_ED	chr1	50503675	50510693	7019	*	meth	28	0.6769599698006084	255757	255785	3
1	7.5_ED	chr1	50511397	50513447	2051	*	meth	76	0.024374413359325504	255786	255862	1
1	7.5_ED	chr1	50513593	50515525	1933	*	meth	8	0.6855218855218855	255863	255871	3
1	7.5_ED	chr1	50516097	50518314	2218	*	meth	146	0.0202127	255872	256018	1
1	7.5_ED	chr1	50519261	50539998	20738	*	meth	409	0.8637836973437356	256019	256428	3
1	7.5_ED	chr1	50540287	50542010	1724	*	meth	84	0.039575079582533784	256429	256513	1
1	7.5_ED	chr1	50542438	50573603	31166	*	meth	507	0.7588184983630005	256514	257021	3
1	7.5_ED	chr1	50573747	50574156	410	*	meth	7	0.12265737524358214	257022	257029	2
1	7.5_ED	chr1	50574341	50604572	30232	*	meth	368	0.6969653405532548	257030	257398	3
1	7.5_ED	chr1	50604708	50607439	2732	*	meth	80	0.0427477	257399	257479	1
1	7.5_ED	chr1	50607837	50611634	3798	*	meth	15	0.4950825733756704	257480	257495	3
1	7.5_ED	chr1	50611745	50613296	1552	*	meth	9	0.1127543852174798	257496	257505	2
1	7.5_ED	chr1	50614505	50624082	9578	*	meth	27	0.5281129584701013	257506	257533	3
1	7.5_ED	chr1	50624117	50626006	1890	*	meth	37	0.1990784803701825	257534	257571	2
1	7.5_ED	chr1	50626233	50643573	17341	*	meth	50	0.6344221627476307	257572	257622	3
1	7.5_ED	chr1	50644945	50646394	1450	*	meth	17	0.1149934496204023	257623	257640	2
1	7.5_ED	chr1	50646536	50655016	8481	*	meth	18	0.5440006861405753	257641	257659	3
1	7.5_ED	chr1	50657343	50659716	2374	*	meth	42	0.035291	257660	257702	1
1	7.5_ED	chr1	50661251	50773218	111968	*	meth	280	0.6815199659938921	257703	257983	3
1	7.5_ED	chr1	50774102	50775877	1776	*	meth	99	0.0157306	257984	258083	1
1	7.5_ED	chr1	50777012	50920301	143290	*	meth	540	0.8107238802507636	258084	258624	3
1	7.5_ED	chr1	50920381	50924079	3699	*	meth	143	0.019390323093581834	258625	258768	1
1	7.5_ED	chr1	50924121	50976990	52870	*	meth	90	0.7880103504908199	258769	258859	3
1	7.5_ED	chr1	50977036	50978041	1006	*	meth	85	0.0497353	258860	258945	1
1	7.5_ED	chr1	50978086	51621068	642983	*	meth	1309	0.8078332441512944	258946	260255	3
1	7.5_ED	chr1	51623924	51627890	3967	*	meth	120	0.016974539169689343	260256	260376	1
1	7.5_ED	chr1	51628453	51632560	4108	*	meth	9	0.6192452073131587	260377	260386	3
1	7.5_ED	chr1	51632586	51633832	1247	*	meth	9	0.2305148416467757	260387	260396	2
1	7.5_ED	chr1	51636592	51948699	312108	*	meth	1184	0.7553652426528588	260397	261581	3
1	7.5_ED	chr1	51948961	51952053	3093	*	meth	86	0.0368293	261582	261668	1
1	7.5_ED	chr1	51953248	52066804	113557	*	meth	276	0.7524612810855577	261669	261945	3
1	7.5_ED	chr1	52066965	52069199	2235	*	meth	114	0.021550900683792753	261946	262060	1
1	7.5_ED	chr1	52072891	52097785	24895	*	meth	83	0.6124356787780364	262061	262144	3
1	7.5_ED	chr1	52097796	52099969	2174	*	meth	91	0.0320018	262145	262236	1
1	7.5_ED	chr1	52100602	52138297	37696	*	meth	130	0.6799635790761384	262237	262367	3
1	7.5_ED	chr1	52138865	52142435	3571	*	meth	8	0.1957453397804275	262368	262376	2
1	7.5_ED	chr1	52144282	52286511	142230	*	meth	352	0.6598308401602379	262377	262729	3
1	7.5_ED	chr1	52288710	52291440	2731	*	meth	48	0.18345071911563024	262730	262778	2
1	7.5_ED	chr1	52293233	52305709	12477	*	meth	39	0.4804913595635945	262779	262818	3
1	7.5_ED	chr1	52306000	52322784	16785	*	meth	593	0.0217664	262819	263412	1
1	7.5_ED	chr1	52322871	52348682	25812	*	meth	43	0.6322817489325967	263413	263456	3
1	7.5_ED	chr1	52348889	52349714	826	*	meth	47	0.0765211	263457	263504	2
1	7.5_ED	chr1	52349905	52399288	49384	*	meth	136	0.7122761977431462	263505	263641	3
1	7.5_ED	chr1	52400471	52400977	507	*	meth	8	0.0931149	263642	263650	2
1	7.5_ED	chr1	52401137	53941921	1540785	*	meth	3248	0.7194505503575527	263651	266899	3
1	7.5_ED	chr1	53941989	53942354	366	*	meth	7	0.25255616359447003	266900	266907	2
1	7.5_ED	chr1	53942376	54277328	334953	*	meth	724	0.7136531951379089	266908	267632	3
1	7.5_ED	chr1	54278626	54285213	6588	*	meth	5	0.1863095238095238	267633	267638	2
1	7.5_ED	chr1	54285761	54962885	677125	*	meth	1580	0.6766878149710759	267639	269219	3
1	7.5_ED	chr1	54963837	54964521	685	*	meth	26	0.19296533991705142	269220	269246	2
1	7.5_ED	chr1	54965683	54994673	28991	*	meth	113	0.6470361271943089	269247	269360	3
1	7.5_ED	chr1	55003744	55007072	3329	*	meth	96	0.036963737571724366	269361	269457	1
1	7.5_ED	chr1	55007185	55290701	283517	*	meth	1194	0.7322125827784058	269458	270652	3
1	7.5_ED	chr1	55290845	55291376	532	*	meth	12	0.22189035744022956	270653	270665	2
1	7.5_ED	chr1	55291402	55302226	10825	*	meth	59	0.7107402152730371	270666	270725	3
1	7.5_ED	chr1	55302304	55307268	4965	*	meth	95	0.019987573623730895	270726	270821	1
1	7.5_ED	chr1	55322498	55414665	92168	*	meth	284	0.6539931980088396	270822	271106	3
1	7.5_ED	chr1	55414925	55416269	1345	*	meth	57	0.027795659074982423	271107	271164	1
1	7.5_ED	chr1	55417464	55420966	3503	*	meth	14	0.7442875803745369	271165	271179	3
1	7.5_ED	chr1	55421639	55423081	1443	*	meth	51	0.0133108	271180	271231	1
1	7.5_ED	chr1	55425305	55483267	57963	*	meth	148	0.632304	271232	271380	3
1	7.5_ED	chr1	55483270	55483969	700	*	meth	17	0.11415987123134819	271381	271398	2
1	7.5_ED	chr1	55484122	55505347	21226	*	meth	62	0.5423578566702655	271399	271461	3
1	7.5_ED	chr1	55505362	55506241	880	*	meth	24	0.0858374	271462	271486	2
1	7.5_ED	chr1	55506765	55662806	156042	*	meth	411	0.5666910810097944	271487	271898	3
1	7.5_ED	chr1	55663099	55667287	4189	*	meth	39	0.18271319190138924	271899	271938	2
1	7.5_ED	chr1	55667384	55787426	120043	*	meth	203	0.6042195771820793	271939	272142	3
1	7.5_ED	chr1	55787755	55788891	1137	*	meth	18	0.13516540263764562	272143	272161	2
1	7.5_ED	chr1	55789276	55923342	134067	*	meth	319	0.6499363808218427	272162	272481	3
1	7.5_ED	chr1	55923530	55924967	1438	*	meth	5	0.27794117647058825	272482	272487	2
1	7.5_ED	chr1	55925258	56086349	161092	*	meth	319	0.6166767325377068	272488	272807	3
1	7.5_ED	chr1	56086882	56089604	2723	*	meth	6	0.16046067549826948	272808	272814	2
1	7.5_ED	chr1	56089672	56205968	116297	*	meth	227	0.6154550967208586	272815	273042	3
1	7.5_ED	chr1	56206111	56212887	6777	*	meth	20	0.1964698000412286	273043	273063	2
1	7.5_ED	chr1	56212958	56320899	107942	*	meth	265	0.6090887285941016	273064	273329	3
1	7.5_ED	chr1	56320901	56321793	893	*	meth	40	0.12694253051157978	273330	273370	2
1	7.5_ED	chr1	56321992	56367512	45521	*	meth	77	0.6454496566265124	273371	273448	3
1	7.5_ED	chr1	56368142	56369329	1188	*	meth	22	0.0712037	273449	273471	2
1	7.5_ED	chr1	56370519	56390804	20286	*	meth	54	0.5197919773828865	273472	273526	3
1	7.5_ED	chr1	56390938	56397195	6258	*	meth	54	0.18238766849239632	273527	273583	2
1	7.5_ED	chr1	56397887	56433441	35555	*	meth	71	0.6075714787901966	273584	273655	3
1	7.5_ED	chr1	56433487	56434499	1013	*	meth	10	0.15600157418339236	273656	273666	2
1	7.5_ED	chr1	56435255	56549859	114605	*	meth	226	0.6555502983793707	273667	273893	3
1	7.5_ED	chr1	56550452	56552527	2076	*	meth	5	0.18958333333333333	273894	273899	2
1	7.5_ED	chr1	56553818	56764894	211077	*	meth	563	0.6607848786768985	273900	274463	3
1	7.5_ED	chr1	56765303	56766192	890	*	meth	16	0.1254252621392581	274464	274480	2
1	7.5_ED	chr1	56767670	56783660	15991	*	meth	55	0.6975135429061164	274481	274536	3
1	7.5_ED	chr1	56783997	56787480	3484	*	meth	9	0.22830128205128206	274537	274546	2
1	7.5_ED	chr1	56787636	56891259	103624	*	meth	331	0.7057255786745821	274547	274878	3
1	7.5_ED	chr1	56891281	56893077	1797	*	meth	39	0.10851268383230189	274879	274918	2
1	7.5_ED	chr1	56893573	56968232	74660	*	meth	217	0.6844674041320111	274919	275136	3
1	7.5_ED	chr1	56968330	56969850	1521	*	meth	23	0.034225	275137	275160	1
1	7.5_ED	chr1	56971942	57071470	99529	*	meth	254	0.6596894098372095	275161	275415	3
1	7.5_ED	chr1	57071518	57072324	807	*	meth	12	0.22500021350742197	275416	275428	2
1	7.5_ED	chr1	57073418	57114710	41293	*	meth	96	0.6226383727238064	275429	275525	3
1	7.5_ED	chr1	57115022	57115305	284	*	meth	4	0.1685714285714286	275526	275530	2
1	7.5_ED	chr1	57116643	57155537	38895	*	meth	95	0.6454797613640421	275531	275626	3
1	7.5_ED	chr1	57157591	57161767	4177	*	meth	98	0.0128183	275627	275725	1
1	7.5_ED	chr1	57165822	57280262	114441	*	meth	603	0.7133455159975313	275726	276329	3
1	7.5_ED	chr1	57280281	57280569	289	*	meth	5	0.35	276330	276335	2
1	7.5_ED	chr1	57280573	57385696	105124	*	meth	651	0.6750895090752436	276336	276987	3
1	7.5_ED	chr1	57385716	57386906	1191	*	meth	7	0.23793654262404262	276988	276995	2
1	7.5_ED	chr1	57387165	57497669	110505	*	meth	445	0.6543712110287614	276996	277441	3
1	7.5_ED	chr1	57499954	57506942	6989	*	meth	79	0.12965094730669036	277442	277521	2
1	7.5_ED	chr1	57507128	57584842	77715	*	meth	257	0.6867677780261117	277522	277779	3
1	7.5_ED	chr1	57584889	57587197	2309	*	meth	132	0.029605391072158534	277780	277912	1
1	7.5_ED	chr1	57587640	57674717	87078	*	meth	405	0.6871937073522596	277913	278318	3
1	7.5_ED	chr1	57676447	57678974	2528	*	meth	98	0.012914486451327338	278319	278417	1
1	7.5_ED	chr1	57679806	57706068	26263	*	meth	291	0.8599906695256515	278418	278709	3
1	7.5_ED	chr1	57706097	57706340	244	*	meth	12	0.12270400737892997	278710	278722	2
1	7.5_ED	chr1	57706358	57883574	177217	*	meth	534	0.607151	278723	279257	3
1	7.5_ED	chr1	57883803	57887598	3796	*	meth	109	0.0275095	279258	279367	1
1	7.5_ED	chr1	57888024	57978154	90131	*	meth	259	0.6032307514052652	279368	279627	3
1	7.5_ED	chr1	57978817	57982095	3279	*	meth	113	0.026021853050214226	279628	279741	1
1	7.5_ED	chr1	57982980	58048451	65472	*	meth	746	0.8317370488894524	279742	280488	3
1	7.5_ED	chr1	58048768	58058307	9540	*	meth	34	0.15087713165843275	280489	280523	2
1	7.5_ED	chr1	58058417	58120227	61811	*	meth	150	0.5971513802420743	280524	280674	3
1	7.5_ED	chr1	58122133	58123267	1135	*	meth	37	0.024879600963192295	280675	280712	1
1	7.5_ED	chr1	58124188	58169469	45282	*	meth	235	0.5464021211796145	280713	280948	3
1	7.5_ED	chr1	58175389	58181307	5919	*	meth	18	0.0920123	280949	280967	2
1	7.5_ED	chr1	58181345	58202012	20668	*	meth	32	0.702328	280968	281000	3
1	7.5_ED	chr1	58202031	58208475	6445	*	meth	9	0.24745532245532245	281001	281010	2
1	7.5_ED	chr1	58211639	58263086	51448	*	meth	76	0.5494581801231821	281011	281087	3
1	7.5_ED	chr1	58263180	58264334	1155	*	meth	13	0.23760437716183058	281088	281101	2
1	7.5_ED	chr1	58264425	58291884	27460	*	meth	45	0.5932363799882981	281102	281147	3
1	7.5_ED	chr1	58291896	58295338	3443	*	meth	54	0.0340556	281148	281202	1
1	7.5_ED	chr1	58296022	58827544	531523	*	meth	1017	0.651975	281203	282220	3
1	7.5_ED	chr1	58829272	58836333	7062	*	meth	78	0.0594369	282221	282299	1
1	7.5_ED	chr1	58836471	59003905	167435	*	meth	390	0.6814519923176763	282300	282690	3
1	7.5_ED	chr1	59004845	59006682	1838	*	meth	79	0.029327399489888148	282691	282770	1
1	7.5_ED	chr1	59007101	59105340	98240	*	meth	166	0.6306699831886299	282771	282937	3
1	7.5_ED	chr1	59105686	59107461	1776	*	meth	12	0.13139147177608715	282938	282950	2
1	7.5_ED	chr1	59107505	59138755	31251	*	meth	52	0.5049104362221367	282951	283003	3
1	7.5_ED	chr1	59138923	59140721	1799	*	meth	49	0.13826103048850918	283004	283053	2
1	7.5_ED	chr1	59142152	60306777	1164626	*	meth	1498	0.6481258486433453	283054	284552	3
1	7.5_ED	chr1	60308570	60310430	1861	*	meth	50	0.0633913	284553	284603	1
1	7.5_ED	chr1	60310461	60375343	64883	*	meth	148	0.6439682432977472	284604	284752	3
1	7.5_ED	chr1	60378920	60382595	3676	*	meth	75	0.0697583	284753	284828	2
1	7.5_ED	chr1	60384013	60474337	90325	*	meth	339	0.7202534741264061	284829	285168	3
1	7.5_ED	chr1	60474384	60480264	5881	*	meth	126	0.023552292439079126	285169	285295	1
1	7.5_ED	chr1	60480643	62423517	1942875	*	meth	2356	0.7235031581539328	285296	287652	3
1	7.5_ED	chr1	62425175	62443534	18360	*	meth	9	0.21734126984126984	287653	287662	2
1	7.5_ED	chr1	62452716	62843396	390681	*	meth	327	0.7155859974976286	287663	287990	3
1	7.5_ED	chr1	62843688	62846167	2480	*	meth	24	0.19802649746767392	287991	288015	2
1	7.5_ED	chr1	62846607	62950071	103465	*	meth	72	0.6926776618822507	288016	288088	3
1	7.5_ED	chr1	62953619	62958063	4445	*	meth	114	0.0387982	288089	288203	1
1	7.5_ED	chr1	62963345	64880552	1917208	*	meth	1450	0.6779199078765928	288204	289654	3
1	7.5_ED	chr1	64880687	64885702	5016	*	meth	5	0.24323361823361822	289655	289660	2
1	7.5_ED	chr1	64885737	65262505	376769	*	meth	421	0.6585642907344216	289661	290082	3
1	7.5_ED	chr1	65262634	65266274	3641	*	meth	7	0.2693609022556391	290083	290090	2
1	7.5_ED	chr1	65268564	65298620	30057	*	meth	32	0.7153881550713479	290091	290123	3
1	7.5_ED	chr1	65300821	65311133	10313	*	meth	66	0.028498484996215753	290124	290190	1
1	7.5_ED	chr1	65312539	65345245	32707	*	meth	92	0.7826946993025584	290191	290283	3
1	7.5_ED	chr1	65345462	65346880	1419	*	meth	13	0.18476071917568082	290284	290297	2
1	7.5_ED	chr1	65347097	65518394	171298	*	meth	463	0.7203035331562602	290298	290761	3
1	7.5_ED	chr1	65519550	65520869	1320	*	meth	51	0.0314447	290762	290813	1
1	7.5_ED	chr1	65522217	65537842	15626	*	meth	106	0.7586739691737362	290814	290920	3
1	7.5_ED	chr1	65537880	65540112	2233	*	meth	80	0.0494576	290921	291001	1
1	7.5_ED	chr1	65540218	65551975	11758	*	meth	15	0.4635637361443813	291002	291017	3
1	7.5_ED	chr1	65552155	65553580	1426	*	meth	41	0.026982657943868515	291018	291059	1
1	7.5_ED	chr1	65553668	65581212	27545	*	meth	33	0.5816642161473724	291060	291093	3
1	7.5_ED	chr1	65583424	65586327	2904	*	meth	61	0.011756782604398445	291094	291155	1
1	7.5_ED	chr1	65590850	65715912	125063	*	meth	329	0.6836178078316896	291156	291485	3
1	7.5_ED	chr1	65715987	65717811	1825	*	meth	77	0.019502386495713928	291486	291563	1
1	7.5_ED	chr1	65719635	65733674	14040	*	meth	19	0.5683755747662397	291564	291583	3
1	7.5_ED	chr1	65737331	65745378	8048	*	meth	21	0.13919974484814057	291584	291605	2
1	7.5_ED	chr1	65745908	65792504	46597	*	meth	97	0.765507	291606	291703	3
1	7.5_ED	chr1	65792902	65794512	1611	*	meth	8	0.238668	291704	291712	2
1	7.5_ED	chr1	65794669	65802317	7649	*	meth	31	0.5598977959175327	291713	291744	3
1	7.5_ED	chr1	65803560	65805603	2044	*	meth	75	0.019391312852758927	291745	291820	1
1	7.5_ED	chr1	65806497	65916751	110255	*	meth	289	0.6089099019097535	291821	292110	3
1	7.5_ED	chr1	65916990	65923513	6524	*	meth	143	0.024724009907849093	292111	292254	1
1	7.5_ED	chr1	65923544	66282344	358801	*	meth	845	0.7211446176500101	292255	293100	3
1	7.5_ED	chr1	66283736	66286417	2682	*	meth	77	0.0338251	293101	293178	1
1	7.5_ED	chr1	66286567	66351325	64759	*	meth	252	0.6034205512660372	293179	293431	3
1	7.5_ED	chr1	66351369	66375552	24184	*	meth	71	0.22103814715269823	293432	293504	2
1	7.5_ED	chr1	66375568	66378115	2548	*	meth	202	0.044253939715556474	293505	293707	1
1	7.5_ED	chr1	66379352	66461493	82142	*	meth	198	0.6689854989839962	293708	293906	3
1	7.5_ED	chr1	66461633	66465604	3972	*	meth	111	0.045356241084360045	293907	294018	1
1	7.5_ED	chr1	66465928	66522752	56825	*	meth	196	0.6193730736611625	294019	294215	3
1	7.5_ED	chr1	66522794	66526510	3717	*	meth	22	0.26569051072845973	294216	294238	2
1	7.5_ED	chr1	66526805	66575880	49076	*	meth	76	0.6578199287985961	294239	294315	3
1	7.5_ED	chr1	66576123	66577236	1114	*	meth	17	0.0709876	294316	294333	2
1	7.5_ED	chr1	66579384	66845036	265653	*	meth	575	0.627317	294334	294909	3
1	7.5_ED	chr1	66847002	66852491	5490	*	meth	109	0.0381943	294910	295019	1
1	7.5_ED	chr1	66852560	66867490	14931	*	meth	39	0.6422375486782044	295020	295059	3
1	7.5_ED	chr1	66869085	66873244	4160	*	meth	35	0.0640313	295060	295095	1
1	7.5_ED	chr1	66873425	67041401	167977	*	meth	425	0.6514760437420666	295096	295521	3
1	7.5_ED	chr1	67041473	67043380	1908	*	meth	80	0.0351928	295522	295602	1
1	7.5_ED	chr1	67043537	67045002	1466	*	meth	6	0.2130924630924631	295603	295610	2
1	7.5_ED	chr1	67045225	67928560	883336	*	meth	1297	0.668795	295611	296908	3
1	7.5_ED	chr1	67929452	67938085	8634	*	meth	13	0.3337426132068989	296909	296923	2
1	7.5_ED	chr1	67939777	67944203	4427	*	meth	73	0.025847763018148413	296924	296997	1
1	7.5_ED	chr1	67944736	68134272	189537	*	meth	355	0.7179145488400183	296998	297353	3
1	7.5_ED	chr1	68134925	68138006	3082	*	meth	31	0.11363719292376542	297354	297385	2
1	7.5_ED	chr1	68138415	68295299	156885	*	meth	422	0.5886762085028491	297386	297808	3
1	7.5_ED	chr1	68295567	68298661	3095	*	meth	45	0.039845481769959855	297809	297854	1
1	7.5_ED	chr1	68298827	68319825	20999	*	meth	50	0.6295285513766592	297855	297905	3
1	7.5_ED	chr1	68319886	68320656	771	*	meth	20	0.15859926338841016	297906	297926	2
1	7.5_ED	chr1	68321079	68449683	128605	*	meth	261	0.6633980054219984	297927	298188	3
1	7.5_ED	chr1	68449711	68453075	3365	*	meth	13	0.0944971	298189	298202	2
1	7.5_ED	chr1	68453402	68532722	79321	*	meth	140	0.7143761131004526	298203	298343	3
1	7.5_ED	chr1	68532993	68541067	8075	*	meth	17	0.2269943527786665	298344	298361	2
1	7.5_ED	chr1	68541069	68894081	353013	*	meth	511	0.6619898973037853	298362	298873	3
1	7.5_ED	chr1	68894102	68896437	2336	*	meth	5	0.15555555555555556	298874	298879	2
1	7.5_ED	chr1	68896466	68919292	22827	*	meth	81	0.8009310257730498	298880	298961	3
1	7.5_ED	chr1	68920061	68928625	8565	*	meth	19	0.32004011035105395	298962	298981	2
1	7.5_ED	chr1	68928780	69142749	213970	*	meth	309	0.6759636672454038	298982	299291	3
1	7.5_ED	chr1	69142812	69144923	2112	*	meth	41	0.050468638770275215	299292	299333	1
1	7.5_ED	chr1	69144998	69482722	337725	*	meth	540	0.6446128326042566	299334	299874	3
1	7.5_ED	chr1	69484385	69487208	2824	*	meth	20	0.21757413403071665	299875	299895	2
1	7.5_ED	chr1	69487348	69518079	30732	*	meth	61	0.6409218504470904	299896	299957	3
1	7.5_ED	chr1	69518842	69519612	771	*	meth	5	0.2626984126984127	299958	299963	2
1	7.5_ED	chr1	69519714	69533230	13517	*	meth	39	0.6908966173575307	299964	300003	3
1	7.5_ED	chr1	69533248	69537812	4565	*	meth	91	0.0358976	300004	300095	1
1	7.5_ED	chr1	69541736	69750474	208739	*	meth	300	0.7637740720808165	300096	300396	3
1	7.5_ED	chr1	69751647	69752692	1046	*	meth	60	0.012295608848270585	300397	300457	1
1	7.5_ED	chr1	69752804	69850689	97886	*	meth	162	0.7054888335227648	300458	300620	3
1	7.5_ED	chr1	69851223	69866490	15268	*	meth	311	0.036861309656902826	300621	300932	1
1	7.5_ED	chr1	69866943	70090257	223315	*	meth	707	0.7155671579010396	300933	301640	3
1	7.5_ED	chr1	70090920	70092541	1622	*	meth	73	0.015135329860562059	301641	301714	1
1	7.5_ED	chr1	70092635	70283338	190704	*	meth	376	0.7884262239112322	301715	302091	3
1	7.5_ED	chr1	70284986	70287159	2174	*	meth	122	0.0225555	302092	302214	1
1	7.5_ED	chr1	70287517	70321485	33969	*	meth	58	0.7844706265817931	302215	302273	3
1	7.5_ED	chr1	70322245	70331528	9284	*	meth	97	0.026698791982776998	302274	302371	1
1	7.5_ED	chr1	70331542	70362188	30647	*	meth	143	0.8254927267344772	302372	302515	3
1	7.5_ED	chr1	70367656	70372863	5208	*	meth	18	0.17651106203737782	302516	302534	2
1	7.5_ED	chr1	70374077	70403569	29493	*	meth	157	0.7949673553635479	302535	302692	3
1	7.5_ED	chr1	70403647	70405063	1417	*	meth	69	0.019668291190847582	302693	302762	1
1	7.5_ED	chr1	70405141	70408376	3236	*	meth	12	0.4580808080808081	302763	302775	3
1	7.5_ED	chr1	70408932	70409059	128	*	meth	4	0.12000000000000001	302776	302780	2
1	7.5_ED	chr1	70409730	70460894	51165	*	meth	75	0.6993804606686704	302781	302856	3
1	7.5_ED	chr1	70461851	70465426	3576	*	meth	69	0.0749025	302857	302926	2
1	7.5_ED	chr1	70465536	70608166	142631	*	meth	391	0.7717535561427367	302927	303318	3
1	7.5_ED	chr1	70608193	70613788	5596	*	meth	152	0.026246	303319	303471	1
1	7.5_ED	chr1	70613845	70863142	249298	*	meth	597	0.7340188215584942	303472	304069	3
1	7.5_ED	chr1	70863148	70872785	9638	*	meth	19	0.1664043660942638	304070	304089	2
1	7.5_ED	chr1	70873226	70912364	39139	*	meth	108	0.7867488674506333	304090	304198	3
1	7.5_ED	chr1	70913016	70914592	1577	*	meth	5	0.27058823529411763	304199	304204	2
1	7.5_ED	chr1	70915124	70947118	31995	*	meth	84	0.6570164963665791	304205	304289	3
1	7.5_ED	chr1	70947258	70952560	5303	*	meth	127	0.043159171334434906	304290	304417	1
1	7.5_ED	chr1	70952573	71017781	65209	*	meth	226	0.7617584776149607	304418	304644	3
1	7.5_ED	chr1	71019292	71024890	5599	*	meth	22	0.13305584761731687	304645	304667	2
1	7.5_ED	chr1	71026058	71043930	17873	*	meth	47	0.7957130851985428	304668	304715	3
1	7.5_ED	chr1	71044216	71049385	5170	*	meth	25	0.0675633	304716	304741	2
1	7.5_ED	chr1	71051009	71079298	28290	*	meth	385	0.8818315958688053	304742	305127	3
1	7.5_ED	chr1	71079364	71080287	924	*	meth	9	0.14283333333333334	305128	305137	2
1	7.5_ED	chr1	71080383	71197777	117395	*	meth	409	0.7403156254901625	305138	305547	3
1	7.5_ED	chr1	71198601	71200705	2105	*	meth	67	0.036506987840721455	305548	305615	1
1	7.5_ED	chr1	71200711	71264766	64056	*	meth	167	0.7873565162843459	305616	305783	3
1	7.5_ED	chr1	71266934	71268133	1200	*	meth	65	0.017781582641459806	305784	305849	1
1	7.5_ED	chr1	71268241	71279600	11360	*	meth	13	0.7078547918610031	305850	305863	3
1	7.5_ED	chr1	71279671	71284159	4489	*	meth	137	0.027737146357052222	305864	306001	1
1	7.5_ED	chr1	71284575	71300862	16288	*	meth	77	0.823584	306002	306079	3
1	7.5_ED	chr1	71302835	71305719	2885	*	meth	26	0.030183489350156016	306080	306106	1
1	7.5_ED	chr1	71306030	71307186	1157	*	meth	9	0.3381048601157297	306107	306117	2
1	7.5_ED	chr1	71307314	71396225	88912	*	meth	213	0.676001	306118	306331	3
1	7.5_ED	chr1	71396266	71419851	23586	*	meth	550	0.046057882052678495	306332	306882	1
1	7.5_ED	chr1	71419884	71508597	88714	*	meth	209	0.6084372115416046	306883	307092	3
1	7.5_ED	chr1	71509467	71510821	1355	*	meth	22	0.0561349	307093	307115	1
1	7.5_ED	chr1	71511800	71534517	22718	*	meth	45	0.6136621364784937	307116	307161	3
1	7.5_ED	chr1	71534591	71534919	329	*	meth	6	0.2444793301936159	307162	307168	2
1	7.5_ED	chr1	71538364	71561406	23043	*	meth	40	0.6911487624694602	307169	307209	3
1	7.5_ED	chr1	71561422	71564327	2906	*	meth	96	0.016754228049296764	307210	307306	1
1	7.5_ED	chr1	71564465	71663325	98861	*	meth	444	0.7503157138907421	307307	307751	3
1	7.5_ED	chr1	71663430	71665747	2318	*	meth	171	0.029038212654538532	307752	307923	1
1	7.5_ED	chr1	71666185	71719807	53623	*	meth	147	0.6807303397077424	307924	308071	3
1	7.5_ED	chr1	71720096	71724894	4799	*	meth	163	0.0379704	308072	308235	1
1	7.5_ED	chr1	71724916	72493836	768921	*	meth	1396	0.6945876195866941	308236	309632	3
1	7.5_ED	chr1	72493914	72495410	1497	*	meth	52	0.0548375	309633	309685	1
1	7.5_ED	chr1	72496952	72578771	81820	*	meth	233	0.7847533649821932	309686	309919	3
1	7.5_ED	chr1	72580300	72583484	3185	*	meth	68	0.035945	309920	309988	1
1	7.5_ED	chr1	72583520	72778679	195160	*	meth	413	0.6566847863588463	309989	310402	3
1	7.5_ED	chr1	72778759	72780752	1994	*	meth	46	0.0727074	310403	310449	2
1	7.5_ED	chr1	72781321	72929377	148057	*	meth	757	0.7702430055690271	310450	311207	3
1	7.5_ED	chr1	72931308	72938173	6866	*	meth	86	0.0469485	311208	311294	1
1	7.5_ED	chr1	72938206	73063985	125780	*	meth	305	0.6386420598044962	311295	311600	3
1	7.5_ED	chr1	73064034	73064379	346	*	meth	9	0.16423539745278876	311601	311610	2
1	7.5_ED	chr1	73064430	73074728	10299	*	meth	40	0.5391102505790454	311611	311651	3
1	7.5_ED	chr1	73074852	73076848	1997	*	meth	107	0.033575628188033176	311652	311759	1
1	7.5_ED	chr1	73077139	73149468	72330	*	meth	215	0.6702102491233694	311760	311975	3
1	7.5_ED	chr1	73149917	73153043	3127	*	meth	16	0.2119729274958583	311976	311992	2
1	7.5_ED	chr1	73153442	73233583	80142	*	meth	316	0.6667023929880027	311993	312309	3
1	7.5_ED	chr1	73233870	73234480	611	*	meth	5	0.0859869	312310	312315	2
1	7.5_ED	chr1	73234509	73315615	81107	*	meth	359	0.6909799095547643	312316	312675	3
1	7.5_ED	chr1	73318610	73324859	6250	*	meth	58	0.035050096954640064	312676	312734	1
1	7.5_ED	chr1	73325598	73378000	52403	*	meth	142	0.5839971533486666	312735	312877	3
1	7.5_ED	chr1	73378045	73379163	1119	*	meth	64	0.0407821	312878	312942	1
1	7.5_ED	chr1	73379194	73435081	55888	*	meth	124	0.6143620674518206	312943	313067	3
1	7.5_ED	chr1	73435340	73437209	1870	*	meth	108	0.0365367	313068	313176	1
1	7.5_ED	chr1	73437271	73475011	37741	*	meth	162	0.7496043113715429	313177	313339	3
1	7.5_ED	chr1	73475311	73476732	1422	*	meth	48	0.018374152766730913	313340	313388	1
1	7.5_ED	chr1	73477399	73501499	24101	*	meth	48	0.7233640790902162	313389	313437	3
1	7.5_ED	chr1	73501652	73503689	2038	*	meth	82	0.030999960327350706	313438	313520	1
1	7.5_ED	chr1	73503835	73518032	14198	*	meth	23	0.5022213203463204	313521	313544	3
1	7.5_ED	chr1	73518130	73519802	1673	*	meth	86	0.0261168	313545	313631	1
1	7.5_ED	chr1	73519885	73549520	29636	*	meth	130	0.7693148671291385	313632	313762	3
1	7.5_ED	chr1	73550662	73551873	1212	*	meth	101	0.017907566717232072	313763	313864	1
1	7.5_ED	chr1	73551895	73558606	6712	*	meth	9	0.28470238095238093	313865	313874	2
1	7.5_ED	chr1	73558730	73559828	1099	*	meth	54	0.013754890645388528	313875	313929	1
1	7.5_ED	chr1	73561462	73623980	62519	*	meth	374	0.6997132201808651	313930	314304	3
1	7.5_ED	chr1	73629732	73630977	1246	*	meth	6	0.25829990115704404	314305	314311	2
1	7.5_ED	chr1	73631031	73693450	62420	*	meth	151	0.6301747146395221	314312	314463	3
1	7.5_ED	chr1	73693689	73700584	6896	*	meth	186	0.022877559212687068	314464	314650	1
1	7.5_ED	chr1	73701154	73729013	27860	*	meth	164	0.8106180033312426	314651	314815	3
1	7.5_ED	chr1	73729274	73731699	2426	*	meth	77	0.0326472	314816	314893	1
1	7.5_ED	chr1	73732934	73745869	12936	*	meth	72	0.7817147703538753	314894	314966	3
1	7.5_ED	chr1	73746123	73754817	8695	*	meth	71	0.041197994582865084	314967	315038	1
1	7.5_ED	chr1	73755372	73799662	44291	*	meth	86	0.6629489384556881	315039	315125	3
1	7.5_ED	chr1	73800701	73802471	1771	*	meth	39	0.0400464	315126	315165	1
1	7.5_ED	chr1	73805578	73869187	63610	*	meth	375	0.7792746560481569	315166	315541	3
1	7.5_ED	chr1	73869373	73872675	3303	*	meth	179	0.037943704084943845	315542	315721	1
1	7.5_ED	chr1	73873015	73939821	66807	*	meth	202	0.7528176597305117	315722	315924	3
1	7.5_ED	chr1	73940529	73943050	2522	*	meth	132	0.0194378	315925	316057	1
1	7.5_ED	chr1	73945507	73971761	26255	*	meth	55	0.6454164529254229	316058	316113	3
1	7.5_ED	chr1	73971872	73974134	2263	*	meth	53	0.040121176678680724	316114	316167	1
1	7.5_ED	chr1	73974591	74059046	84456	*	meth	458	0.7418532046730284	316168	316626	3
1	7.5_ED	chr1	74062632	74064262	1631	*	meth	21	0.12781159766828698	316627	316648	2
1	7.5_ED	chr1	74064612	74118916	54305	*	meth	191	0.6725823317059043	316649	316840	3
1	7.5_ED	chr1	74119511	74121832	2322	*	meth	45	0.0816525	316841	316886	2
1	7.5_ED	chr1	74121945	74440409	318465	*	meth	1502	0.7026042875899885	316887	318389	3
1	7.5_ED	chr1	74441619	74446933	5315	*	meth	125	0.017081863598752394	318390	318515	1
1	7.5_ED	chr1	74448929	74593070	144142	*	meth	238	0.7129198839725464	318516	318754	3
1	7.5_ED	chr1	74593113	74594746	1634	*	meth	54	0.018882740036758713	318755	318809	1
1	7.5_ED	chr1	74595538	74713124	117587	*	meth	196	0.701244	318810	319006	3
1	7.5_ED	chr1	74716609	74718489	1881	*	meth	10	0.18438620203326087	319007	319017	2
1	7.5_ED	chr1	74718911	74789765	70855	*	meth	117	0.7154076843506775	319018	319135	3
1	7.5_ED	chr1	74790073	74799493	9421	*	meth	149	0.042203264997546765	319136	319285	1
1	7.5_ED	chr1	74799579	74871054	71476	*	meth	89	0.8092765233823923	319286	319375	3
1	7.5_ED	chr1	74871949	74875341	3393	*	meth	98	0.0462827	319376	319474	1
1	7.5_ED	chr1	74876321	74881280	4960	*	meth	6	0.5035236665198994	319475	319481	3
1	7.5_ED	chr1	74881638	74882109	472	*	meth	4	0.3385858585858586	319482	319486	2
1	7.5_ED	chr1	74882229	74977733	95505	*	meth	243	0.6164915343194695	319487	319730	3
1	7.5_ED	chr1	74978182	74979922	1741	*	meth	5	0.2824074074074074	319731	319736	2
1	7.5_ED	chr1	74980139	75168748	188610	*	meth	326	0.5935547769251958	319737	320063	3
1	7.5_ED	chr1	75168831	75172435	3605	*	meth	11	0.16152186020607073	320064	320075	2
1	7.5_ED	chr1	75172800	75258682	85883	*	meth	124	0.6643287854595851	320076	320200	3
1	7.5_ED	chr1	75262024	75274343	12320	*	meth	10	0.3505050505050505	320201	320211	2
1	7.5_ED	chr1	75274452	75355786	81335	*	meth	210	0.7389078937325625	320212	320422	3
1	7.5_ED	chr1	75357525	75359291	1767	*	meth	89	0.0216849	320423	320512	1
1	7.5_ED	chr1	75359326	75469492	110167	*	meth	172	0.6710807601216849	320513	320685	3
1	7.5_ED	chr1	75469870	75474325	4456	*	meth	87	0.036526156693774015	320686	320773	1
1	7.5_ED	chr1	75475188	75620746	145559	*	meth	174	0.6702513130605038	320774	320948	3
1	7.5_ED	chr1	75620794	75624394	3601	*	meth	57	0.041325861990162194	320949	321006	1
1	7.5_ED	chr1	75624493	75729766	105274	*	meth	151	0.6916119489898619	321007	321158	3
1	7.5_ED	chr1	75729779	75735075	5297	*	meth	5	0.13595085470085472	321159	321164	2
1	7.5_ED	chr1	75735693	75781967	46275	*	meth	99	0.6174073223792863	321165	321264	3
1	7.5_ED	chr1	75782133	75790899	8767	*	meth	26	0.14400965773514793	321265	321291	2
1	7.5_ED	chr1	75791534	75813911	22378	*	meth	33	0.8087090209386922	321292	321325	3
1	7.5_ED	chr1	75814165	75818784	4620	*	meth	5	0.3178904428904429	321326	321331	2
1	7.5_ED	chr1	75818841	75821161	2321	*	meth	3	0.6118538324420677	321332	321335	3
1	7.5_ED	chr1	75821211	75822588	1378	*	meth	24	0.11464981587040411	321336	321360	2
1	7.5_ED	chr1	75824133	75858420	34288	*	meth	51	0.6300773052075801	321361	321412	3
1	7.5_ED	chr1	75859347	75860486	1140	*	meth	53	0.0110342	321413	321466	1
1	7.5_ED	chr1	75861113	75916382	55270	*	meth	85	0.7700366981598781	321467	321552	3
1	7.5_ED	chr1	75917194	75921648	4455	*	meth	88	0.0359469	321553	321641	1
1	7.5_ED	chr1	75921961	76014501	92541	*	meth	485	0.7898594958478194	321642	322127	3
1	7.5_ED	chr1	76014560	76014909	350	*	meth	8	0.11335637072479178	322128	322136	2
1	7.5_ED	chr1	76015209	76061378	46170	*	meth	64	0.6528146619858932	322137	322201	3
1	7.5_ED	chr1	76062654	76063510	857	*	meth	41	0.0344261	322202	322243	1
1	7.5_ED	chr1	76064440	76076390	11951	*	meth	36	0.6868837693141099	322244	322280	3
1	7.5_ED	chr1	76076992	76082544	5553	*	meth	6	0.25358143257302923	322281	322287	2
1	7.5_ED	chr1	76082617	76397911	315295	*	meth	669	0.6601919152795004	322288	322957	3
1	7.5_ED	chr1	76400281	76404985	4705	*	meth	106	0.0351928	322958	323064	1
1	7.5_ED	chr1	76405610	76503909	98300	*	meth	221	0.6597163816890476	323065	323286	3
1	7.5_ED	chr1	76504393	76508422	4030	*	meth	21	0.0849696	323287	323308	2
1	7.5_ED	chr1	76516907	76551602	34696	*	meth	49	0.6168182243079605	323309	323358	3
1	7.5_ED	chr1	76552320	76555224	2905	*	meth	15	0.051565	323359	323374	1
1	7.5_ED	chr1	76555814	76753590	197777	*	meth	331	0.7366579732833997	323375	323706	3
1	7.5_ED	chr1	76757582	76758256	675	*	meth	52	0.011335533616332728	323707	323759	1
1	7.5_ED	chr1	76760418	76902539	142122	*	meth	241	0.8009212496492533	323760	324001	3
1	7.5_ED	chr1	76906143	76909901	3759	*	meth	162	0.015126430090007595	324002	324164	1
1	7.5_ED	chr1	76916143	76948247	32105	*	meth	42	0.7148596995040224	324165	324207	3
1	7.5_ED	chr1	76948412	76952181	3770	*	meth	56	0.046313	324208	324264	1
1	7.5_ED	chr1	76952455	77333511	381057	*	meth	1836	0.8035011951112274	324265	326101	3
1	7.5_ED	chr1	77333962	77335993	2032	*	meth	108	0.0237876	326102	326210	1
1	7.5_ED	chr1	77336550	77373855	37306	*	meth	73	0.7093836330396824	326211	326284	3
1	7.5_ED	chr1	77374054	77381855	7802	*	meth	31	0.16224127626701157	326285	326316	2
1	7.5_ED	chr1	77381910	77435990	54081	*	meth	140	0.613067	326317	326457	3
1	7.5_ED	chr1	77437075	77442285	5211	*	meth	82	0.0486555	326458	326540	1
1	7.5_ED	chr1	77442671	77568190	125520	*	meth	285	0.6535693386155565	326541	326826	3
1	7.5_ED	chr1	77568917	77569513	597	*	meth	12	0.10569905001607166	326827	326839	2
1	7.5_ED	chr1	77569758	77606396	36639	*	meth	41	0.6062686531284497	326840	326881	3
1	7.5_ED	chr1	77607636	77608828	1193	*	meth	57	0.0181806	326882	326939	1
1	7.5_ED	chr1	77609688	77776945	167258	*	meth	270	0.667442	326940	327210	3
1	7.5_ED	chr1	77778549	77783606	5058	*	meth	93	0.0721587	327211	327304	2
1	7.5_ED	chr1	77783891	77802581	18691	*	meth	65	0.7059355526956299	327305	327370	3
1	7.5_ED	chr1	77802640	77806099	3460	*	meth	134	0.0515881	327371	327505	1
1	7.5_ED	chr1	77806138	77855607	49470	*	meth	118	0.7123788495873484	327506	327624	3
1	7.5_ED	chr1	77857625	77870878	13254	*	meth	68	0.0714587	327625	327693	2
1	7.5_ED	chr1	77870975	78028523	157549	*	meth	214	0.6818214303512866	327694	327908	3
1	7.5_ED	chr1	78028974	78029986	1013	*	meth	8	0.1967612634279301	327909	327917	2
1	7.5_ED	chr1	78031302	78040507	9206	*	meth	36	0.7419338457523041	327918	327954	3
1	7.5_ED	chr1	78041206	78043991	2786	*	meth	30	0.0476942	327955	327985	1
1	7.5_ED	chr1	78044205	78201169	156965	*	meth	329	0.6770424379297986	327986	328315	3
1	7.5_ED	chr1	78202496	78203755	1260	*	meth	8	0.19875935048348842	328316	328324	2
1	7.5_ED	chr1	78203834	78244014	40181	*	meth	79	0.671559	328325	328404	3
1	7.5_ED	chr1	78245182	78257715	12534	*	meth	363	0.025221401085840776	328405	328768	1
1	7.5_ED	chr1	78258561	78264871	6311	*	meth	17	0.5647272798008092	328769	328786	3
1	7.5_ED	chr1	78265155	78266550	1396	*	meth	93	0.0479253	328787	328880	1
1	7.5_ED	chr1	78266619	78465431	198813	*	meth	250	0.7441957160145659	328881	329131	3
1	7.5_ED	chr1	78468291	78469986	1696	*	meth	103	0.050512059182204666	329132	329235	1
1	7.5_ED	chr1	78470054	78637671	167618	*	meth	277	0.6500671880862664	329236	329513	3
1	7.5_ED	chr1	78637825	78657270	19446	*	meth	246	0.050084303228204216	329514	329760	1
1	7.5_ED	chr1	78657494	78729284	71791	*	meth	108	0.8091348308444498	329761	329869	3
1	7.5_ED	chr1	78729515	78736206	6692	*	meth	65	0.0349345	329870	329935	1
1	7.5_ED	chr1	78737599	78748080	10482	*	meth	79	0.8473516310909553	329936	330015	3
1	7.5_ED	chr1	78750121	78753945	3825	*	meth	121	0.024339408182083216	330016	330137	1
1	7.5_ED	chr1	78754894	78944173	189280	*	meth	483	0.7953395815521905	330138	330621	3
1	7.5_ED	chr1	78945221	78947648	2428	*	meth	100	0.013318118651791565	330622	330722	1
1	7.5_ED	chr1	78948963	78984052	35090	*	meth	48	0.7424243224472521	330723	330771	3
1	7.5_ED	chr1	78985238	78991499	6262	*	meth	127	0.025917397178224055	330772	330899	1
1	7.5_ED	chr1	78992745	79317242	324498	*	meth	617	0.7677631895721315	330900	331517	3
1	7.5_ED	chr1	79318635	79320095	1461	*	meth	98	0.011984244789553351	331518	331616	1
1	7.5_ED	chr1	79321591	79383851	62261	*	meth	145	0.7464949234635931	331617	331762	3
1	7.5_ED	chr1	79384200	79388550	4351	*	meth	94	0.047116245071053865	331763	331857	1
1	7.5_ED	chr1	79388578	79412447	23870	*	meth	40	0.6707964443429694	331858	331898	3
1	7.5_ED	chr1	79412454	79417978	5525	*	meth	30	0.15675853228409906	331899	331929	2
1	7.5_ED	chr1	79418075	79485579	67505	*	meth	153	0.8178817072499707	331930	332083	3
1	7.5_ED	chr1	79488437	79491872	3436	*	meth	97	0.0178057	332084	332181	1
1	7.5_ED	chr1	79492796	79658851	166056	*	meth	220	0.6644024117345692	332182	332402	3
1	7.5_ED	chr1	79660490	79664567	4078	*	meth	49	0.0697968	332403	332452	2
1	7.5_ED	chr1	79665555	79669842	4288	*	meth	23	0.713526	332453	332476	3
1	7.5_ED	chr1	79670302	79682756	12455	*	meth	5	0.14444444444444443	332477	332482	2
1	7.5_ED	chr1	79682913	79926005	243093	*	meth	392	0.6780459198823666	332483	332875	3
1	7.5_ED	chr1	79928258	79930095	1838	*	meth	78	0.0399968	332876	332954	1
1	7.5_ED	chr1	79933742	80166035	232294	*	meth	395	0.713142	332955	333350	3
1	7.5_ED	chr1	80168543	80169453	911	*	meth	68	0.0243346	333351	333419	1
1	7.5_ED	chr1	80169608	80242131	72524	*	meth	169	0.7434433289009971	333420	333589	3
1	7.5_ED	chr1	80242544	80248819	6276	*	meth	134	0.027796011334601172	333590	333724	1
1	7.5_ED	chr1	80248925	80345120	96196	*	meth	113	0.6126914044669609	333725	333838	3
1	7.5_ED	chr1	80347872	80351027	3156	*	meth	27	0.10158427356956769	333839	333866	2
1	7.5_ED	chr1	80352249	80464963	112715	*	meth	187	0.7249626273995999	333867	334054	3
1	7.5_ED	chr1	80464983	80465747	765	*	meth	25	0.23326909447035143	334055	334080	2
1	7.5_ED	chr1	80465907	80535152	69246	*	meth	123	0.680009	334081	334204	3
1	7.5_ED	chr1	80535420	80539034	3615	*	meth	32	0.0421179	334205	334237	1
1	7.5_ED	chr1	80541988	80567230	25243	*	meth	46	0.827606	334238	334284	3
1	7.5_ED	chr1	80574488	80575745	1258	*	meth	44	0.025920979891568125	334285	334329	1
1	7.5_ED	chr1	80577433	80586392	8960	*	meth	9	0.6693191311612364	334330	334339	3
1	7.5_ED	chr1	80587739	80589456	1718	*	meth	71	0.0264575	334340	334411	1
1	7.5_ED	chr1	80591034	81804241	1213208	*	meth	1337	0.678063	334412	335749	3
1	7.5_ED	chr1	81807050	81810550	3501	*	meth	59	0.0563475	335750	335809	1
1	7.5_ED	chr1	81810723	81916249	105527	*	meth	157	0.67189	335810	335967	3
1	7.5_ED	chr1	81918214	81919885	1672	*	meth	79	0.0158999	335968	336047	1
1	7.5_ED	chr1	81922418	82052587	130170	*	meth	154	0.730182	336048	336202	3
1	7.5_ED	chr1	82052679	82054206	1528	*	meth	56	0.0415743	336203	336259	1
1	7.5_ED	chr1	82056568	82190448	133881	*	meth	150	0.6933822995966533	336260	336410	3
1	7.5_ED	chr1	82191402	82194601	3200	*	meth	25	0.17890975983081248	336411	336436	2
1	7.5_ED	chr1	82194705	82255174	60470	*	meth	137	0.7524908282416022	336437	336574	3
1	7.5_ED	chr1	82255632	82257994	2363	*	meth	40	0.0698877	336575	336615	2
1	7.5_ED	chr1	82258388	82377083	118696	*	meth	154	0.7453160807458915	336616	336770	3
1	7.5_ED	chr1	82377179	82378551	1373	*	meth	5	0.2857142857142857	336771	336776	2
1	7.5_ED	chr1	82382448	82537463	155016	*	meth	167	0.6888030555473075	336777	336944	3
1	7.5_ED	chr1	82537860	82539072	1213	*	meth	5	0.20790598290598292	336945	336950	2
1	7.5_ED	chr1	82541282	82868634	327353	*	meth	277	0.6834869425139952	336951	337228	3
1	7.5_ED	chr1	82868710	82880568	11859	*	meth	94	0.029719315474386512	337229	337323	1
1	7.5_ED	chr1	82884241	83087934	203694	*	meth	275	0.713739	337324	337599	3
1	7.5_ED	chr1	83088455	83106048	17594	*	meth	11	0.12275563607085346	337600	337611	2
1	7.5_ED	chr1	83106110	83266239	160130	*	meth	167	0.6764017931109908	337612	337779	3
1	7.5_ED	chr1	83266399	83268054	1656	*	meth	42	0.0429061	337780	337822	1
1	7.5_ED	chr1	83269245	83641067	371823	*	meth	383	0.7244565850538528	337823	338206	3
1	7.5_ED	chr1	83645348	83646823	1476	*	meth	48	0.0441205	338207	338255	1
1	7.5_ED	chr1	83648391	83725629	77239	*	meth	212	0.7667887570399721	338256	338468	3
1	7.5_ED	chr1	83725721	83726461	741	*	meth	14	0.17189147110199743	338469	338483	2
1	7.5_ED	chr1	83727864	84325669	597806	*	meth	835	0.6652594005756169	338484	339319	3
1	7.5_ED	chr1	84326053	84329323	3271	*	meth	31	0.0455727	339320	339351	1
1	7.5_ED	chr1	84330845	84347714	16870	*	meth	41	0.6507503472242907	339352	339393	3
1	7.5_ED	chr1	84351981	84359651	7671	*	meth	17	0.20698832757656288	339394	339411	2
1	7.5_ED	chr1	84360400	84475455	115056	*	meth	116	0.6637075562483127	339412	339528	3
1	7.5_ED	chr1	84477918	84490507	12590	*	meth	183	0.0231291	339529	339712	1
1	7.5_ED	chr1	84491061	84495821	4761	*	meth	12	0.3213418160786582	339713	339725	2
1	7.5_ED	chr1	84496593	84511492	14900	*	meth	306	0.028558857282725735	339726	340032	1
1	7.5_ED	chr1	84511515	84702075	190561	*	meth	322	0.7365230203166739	340033	340355	3
1	7.5_ED	chr1	84704362	84705905	1544	*	meth	98	0.021221108640405714	340356	340454	1
1	7.5_ED	chr1	84708138	84749814	41677	*	meth	45	0.8165302168866687	340455	340500	3
1	7.5_ED	chr1	84750638	84753095	2458	*	meth	75	0.0449308	340501	340576	1
1	7.5_ED	chr1	84753148	84781816	28669	*	meth	62	0.8116717812003821	340577	340639	3
1	7.5_ED	chr1	84783908	84786103	2196	*	meth	47	0.024202236045072364	340640	340687	1
1	7.5_ED	chr1	84788327	85161259	372933	*	meth	460	0.6898500099757771	340688	341148	3
1	7.5_ED	chr1	85161561	85169795	8235	*	meth	5	0.23750000000000002	341149	341154	2
1	7.5_ED	chr1	85170824	85472748	301925	*	meth	377	0.6337227724263532	341155	341532	3
1	7.5_ED	chr1	85475101	85481027	5927	*	meth	90	0.042963670470828906	341533	341623	1
1	7.5_ED	chr1	85485928	85589976	104049	*	meth	126	0.7689223198909871	341624	341750	3
1	7.5_ED	chr1	85593762	85599814	6053	*	meth	81	0.028252912399253864	341751	341832	1
1	7.5_ED	chr1	85601228	85662756	61529	*	meth	99	0.7475688152581678	341833	341932	3
1	7.5_ED	chr1	85663676	85668750	5075	*	meth	23	0.1447125052145075	341933	341956	2
1	7.5_ED	chr1	85669521	85888502	218982	*	meth	368	0.690545	341957	342325	3
1	7.5_ED	chr1	85892505	85895498	2994	*	meth	8	0.21346153846153845	342326	342334	2
1	7.5_ED	chr1	85895811	85924004	28194	*	meth	42	0.6946537635491123	342335	342377	3
1	7.5_ED	chr1	85924051	85925031	981	*	meth	23	0.18153635740415588	342378	342401	2
1	7.5_ED	chr1	85925348	85949645	24298	*	meth	24	0.6396013071895424	342402	342426	3
1	7.5_ED	chr1	85951480	85956101	4622	*	meth	9	0.25743145743145746	342427	342436	2
1	7.5_ED	chr1	85956143	85990371	34229	*	meth	46	0.6869516813138775	342437	342483	3
1	7.5_ED	chr1	85992576	85994093	1518	*	meth	32	0.021131686701862138	342484	342516	1
1	7.5_ED	chr1	85994317	86135510	141194	*	meth	226	0.5848712614382139	342517	342743	3
1	7.5_ED	chr1	86138143	86139026	884	*	meth	54	0.017535279124372326	342744	342798	1
1	7.5_ED	chr1	86139458	86198426	58969	*	meth	92	0.7510277701771985	342799	342891	3
1	7.5_ED	chr1	86198887	86200434	1548	*	meth	105	0.0173984	342892	342997	1
1	7.5_ED	chr1	86201598	86514091	312494	*	meth	486	0.7965035342118871	342998	343484	3
1	7.5_ED	chr1	86516628	86519315	2688	*	meth	27	0.11372813694242266	343485	343512	2
1	7.5_ED	chr1	86519525	86661125	141601	*	meth	298	0.6838941545661095	343513	343811	3
1	7.5_ED	chr1	86664465	86667943	3479	*	meth	84	0.0173563	343812	343896	1
1	7.5_ED	chr1	86668748	87649799	981052	*	meth	1342	0.6862339343460951	343897	345239	3
1	7.5_ED	chr1	87650275	87653291	3017	*	meth	48	0.033007497951540087	345240	345288	1
1	7.5_ED	chr1	87653649	87761954	108306	*	meth	91	0.6233045882880806	345289	345380	3
1	7.5_ED	chr1	87761964	87762929	966	*	meth	24	0.1357561566540327	345381	345405	2
1	7.5_ED	chr1	87764647	88245952	481306	*	meth	488	0.6196464884082092	345406	345894	3
1	7.5_ED	chr1	88246020	88250178	4159	*	meth	43	0.027582833832833834	345895	345938	1
1	7.5_ED	chr1	88250372	88617418	367047	*	meth	363	0.6546516857211709	345939	346302	3
1	7.5_ED	chr1	88618284	88622912	4629	*	meth	5	0.2388888888888889	346303	346308	2
1	7.5_ED	chr1	88622958	88999672	376715	*	meth	632	0.6880770433064508	346309	346941	3
1	7.5_ED	chr1	89001625	89009462	7838	*	meth	76	0.0317082	346942	347018	1
1	7.5_ED	chr1	89009513	89016872	7360	*	meth	20	0.7114926079211793	347019	347039	3
1	7.5_ED	chr1	89016936	89018964	2029	*	meth	108	0.018649647847383776	347040	347148	1
1	7.5_ED	chr1	89020709	89155489	134781	*	meth	353	0.8513361826848341	347149	347502	3
1	7.5_ED	chr1	89157241	89162035	4795	*	meth	97	0.0758493	347503	347600	2
1	7.5_ED	chr1	89162085	89300678	138594	*	meth	402	0.760934	347601	348003	3
1	7.5_ED	chr1	89303143	89305487	2345	*	meth	83	0.025741686311107948	348004	348087	1
1	7.5_ED	chr1	89306995	89357177	50183	*	meth	118	0.7890893862551055	348088	348206	3
1	7.5_ED	chr1	89358073	89362185	4113	*	meth	93	0.014784391043619454	348207	348300	1
1	7.5_ED	chr1	89362814	89407703	44890	*	meth	57	0.7004885131890753	348301	348358	3
1	7.5_ED	chr1	89407730	89409677	1948	*	meth	68	0.032946	348359	348427	1
1	7.5_ED	chr1	89411312	89456007	44696	*	meth	75	0.6514023756433048	348428	348503	3
1	7.5_ED	chr1	89456567	89459921	3355	*	meth	6	0.18172684458398744	348504	348510	2
1	7.5_ED	chr1	89462301	89917742	455442	*	meth	1159	0.6527673899706875	348511	349670	3
1	7.5_ED	chr1	89920452	89924563	4112	*	meth	55	0.012209068726318285	349671	349726	1
1	7.5_ED	chr1	89924613	89943162	18550	*	meth	29	0.6669817981366417	349727	349756	3
1	7.5_ED	chr1	89943505	89949221	5717	*	meth	55	0.057522547267096075	349757	349812	1
1	7.5_ED	chr1	89949447	89953620	4174	*	meth	11	0.8124425343175343	349813	349824	3
1	7.5_ED	chr1	89955599	89956533	935	*	meth	32	0.034485005954181205	349825	349857	1
1	7.5_ED	chr1	89956779	90017842	61064	*	meth	88	0.6853659295272787	349858	349946	3
1	7.5_ED	chr1	90023097	90025327	2231	*	meth	57	0.014092290045103113	349947	350004	1
1	7.5_ED	chr1	90026770	90041890	15121	*	meth	28	0.6607395091117293	350005	350033	3
1	7.5_ED	chr1	90042619	90047558	4940	*	meth	135	0.0202422	350034	350169	1
1	7.5_ED	chr1	90049966	90083349	33384	*	meth	123	0.8446944024920856	350170	350293	3
1	7.5_ED	chr1	90084087	90089946	5860	*	meth	171	0.022844421487300204	350294	350465	1
1	7.5_ED	chr1	90089975	90135926	45952	*	meth	54	0.5473387320450488	350466	350520	3
1	7.5_ED	chr1	90135964	90136932	969	*	meth	24	0.14550314136365422	350521	350545	2
1	7.5_ED	chr1	90137045	90224728	87684	*	meth	218	0.6904248612262232	350546	350764	3
1	7.5_ED	chr1	90224737	90231741	7005	*	meth	40	0.0865736	350765	350805	2
1	7.5_ED	chr1	90232996	90317304	84309	*	meth	259	0.7243604041910628	350806	351065	3
1	7.5_ED	chr1	90318080	90319031	952	*	meth	7	0.240078	351066	351073	2
1	7.5_ED	chr1	90319380	90375607	56228	*	meth	99	0.6615812347060765	351074	351173	3
1	7.5_ED	chr1	90375675	90376704	1030	*	meth	23	0.17614075579184704	351174	351197	2
1	7.5_ED	chr1	90379066	90443187	64122	*	meth	191	0.689184	351198	351389	3
1	7.5_ED	chr1	90443339	90445505	2167	*	meth	43	0.0818249	351390	351433	2
1	7.5_ED	chr1	90447299	90478031	30733	*	meth	109	0.7228557236542273	351434	351543	3
1	7.5_ED	chr1	90480072	90481843	1772	*	meth	92	0.0230856	351544	351636	1
1	7.5_ED	chr1	90484935	90737548	252614	*	meth	317	0.6897573717131906	351637	351954	3
1	7.5_ED	chr1	90737962	90738969	1008	*	meth	15	0.0338068	351955	351970	1
1	7.5_ED	chr1	90739269	90751919	12651	*	meth	16	0.38796105854929386	351971	351987	2
1	7.5_ED	chr1	90751979	90754466	2488	*	meth	111	0.0468777	351988	352099	1
1	7.5_ED	chr1	90755461	91137755	382295	*	meth	539	0.6626015864961908	352100	352639	3
1	7.5_ED	chr1	91139035	91140223	1189	*	meth	43	0.00929711	352640	352683	1
1	7.5_ED	chr1	91146640	91233633	86994	*	meth	90	0.7355151453347231	352684	352774	3
1	7.5_ED	chr1	91233897	91235337	1441	*	meth	10	0.0411219	352775	352785	1
1	7.5_ED	chr1	91237638	91251075	13438	*	meth	20	0.6133972353510169	352786	352806	3
1	7.5_ED	chr1	91252423	91255219	2797	*	meth	24	0.0625919	352807	352831	1
1	7.5_ED	chr1	91256705	91277729	21025	*	meth	59	0.5879417763500828	352832	352891	3
1	7.5_ED	chr1	91278466	91279295	830	*	meth	22	0.020164	352892	352914	1
1	7.5_ED	chr1	91281741	91284974	3234	*	meth	8	0.45721192387859055	352915	352923	3
1	7.5_ED	chr1	91284981	91285658	678	*	meth	14	0.15123064285215987	352924	352938	2
1	7.5_ED	chr1	91286010	91507019	221010	*	meth	295	0.6493692057628578	352939	353234	3
1	7.5_ED	chr1	91507028	91508604	1577	*	meth	56	0.030808517406734917	353235	353291	1
1	7.5_ED	chr1	91515511	91660447	144937	*	meth	173	0.7161278353327812	353292	353465	3
1	7.5_ED	chr1	91660833	91663112	2280	*	meth	4	0.3171014492753623	353466	353470	2
1	7.5_ED	chr1	91663855	91928383	264529	*	meth	473	0.6238350216942856	353471	353944	3
1	7.5_ED	chr1	91928509	91931996	3488	*	meth	22	0.19858374788042307	353945	353967	2
1	7.5_ED	chr1	91932164	92179172	247009	*	meth	504	0.6820889120095306	353968	354472	3
1	7.5_ED	chr1	92179180	92205512	26333	*	meth	639	0.035065401284127065	354473	355112	1
1	7.5_ED	chr1	92205579	92269455	63877	*	meth	184	0.6905886455255139	355113	355297	3
1	7.5_ED	chr1	92269552	92274415	4864	*	meth	84	0.0990489	355298	355382	2
1	7.5_ED	chr1	92274495	92456964	182470	*	meth	283	0.6462646681002584	355383	355666	3
1	7.5_ED	chr1	92457458	92466861	9404	*	meth	129	0.020712936375146655	355667	355796	1
1	7.5_ED	chr1	92468583	92671332	202750	*	meth	369	0.7737772523801529	355797	356166	3
1	7.5_ED	chr1	92671632	92680148	8517	*	meth	45	0.0704768	356167	356212	2
1	7.5_ED	chr1	92681099	92765029	83931	*	meth	100	0.5907380959762565	356213	356313	3
1	7.5_ED	chr1	92765677	92773593	7917	*	meth	112	0.0450686	356314	356426	1
1	7.5_ED	chr1	92773612	92795412	21801	*	meth	17	0.48497127195957607	356427	356444	3
1	7.5_ED	chr1	92795483	92811299	15817	*	meth	280	0.0579813	356445	356725	1
1	7.5_ED	chr1	92811658	92965857	154200	*	meth	242	0.6106864377098326	356726	356968	3
1	7.5_ED	chr1	92965886	92967477	1592	*	meth	67	0.0280877	356969	357036	1
1	7.5_ED	chr1	92967486	93037786	70301	*	meth	87	0.5993168115355543	357037	357124	3
1	7.5_ED	chr1	93038116	93039299	1184	*	meth	60	0.0347794	357125	357185	1
1	7.5_ED	chr1	93040976	93090288	49313	*	meth	222	0.7901900522673148	357186	357408	3
1	7.5_ED	chr1	93090411	93091900	1490	*	meth	37	0.1265455856308206	357409	357446	2
1	7.5_ED	chr1	93091956	93114995	23040	*	meth	39	0.5975036250336762	357447	357486	3
1	7.5_ED	chr1	93116565	93118471	1907	*	meth	30	0.0507425	357487	357517	1
1	7.5_ED	chr1	93118916	93139197	20282	*	meth	19	0.5570760836385836	357518	357537	3
1	7.5_ED	chr1	93139228	93143089	3862	*	meth	22	0.16359584859584858	357538	357560	2
1	7.5_ED	chr1	93143108	93177249	34142	*	meth	41	0.5215226899821619	357561	357602	3
1	7.5_ED	chr1	93177578	93182719	5142	*	meth	4	0.2032034632034632	357603	357607	2
1	7.5_ED	chr1	93182865	93296060	113196	*	meth	165	0.6459721701246793	357608	357773	3
1	7.5_ED	chr1	93298269	93306017	7749	*	meth	89	0.028801617793788117	357774	357863	1
1	7.5_ED	chr1	93306129	93786272	480144	*	meth	764	0.551792	357864	358628	3
1	7.5_ED	chr1	93792407	93802231	9825	*	meth	105	0.0355205	358629	358734	1
1	7.5_ED	chr1	93804269	94009635	205367	*	meth	438	0.6540685582727177	358735	359173	3
1	7.5_ED	chr1	94009827	94010702	876	*	meth	31	0.17737136825498895	359174	359205	2
1	7.5_ED	chr1	94012426	95248293	1235868	*	meth	1267	0.6818243970447858	359206	360473	3
1	7.5_ED	chr1	95248407	95256102	7696	*	meth	5	0.25	360474	360479	2
1	7.5_ED	chr1	95256128	95357962	101835	*	meth	148	0.6674771393797169	360480	360628	3
1	7.5_ED	chr1	95360172	95362519	2348	*	meth	6	0.21088435374149658	360629	360635	2
1	7.5_ED	chr1	95364567	95384145	19579	*	meth	31	0.6313794210175789	360636	360667	3
1	7.5_ED	chr1	95388204	95391483	3280	*	meth	114	0.022051527222163372	360668	360782	1
1	7.5_ED	chr1	95394232	95582050	187819	*	meth	336	0.6711581605150713	360783	361119	3
1	7.5_ED	chr1	95585772	95588170	2399	*	meth	77	0.039511	361120	361197	1
1	7.5_ED	chr1	95588689	95729040	140352	*	meth	196	0.7619877881177183	361198	361394	3
1	7.5_ED	chr1	95729718	95732912	3195	*	meth	86	0.020466217430713824	361395	361481	1
1	7.5_ED	chr1	95735310	95829712	94403	*	meth	155	0.7238826658338369	361482	361637	3
1	7.5_ED	chr1	95829819	95834342	4524	*	meth	70	0.025760703311384976	361638	361708	1
1	7.5_ED	chr1	95834475	95986934	152460	*	meth	287	0.7095928814307644	361709	361996	3
1	7.5_ED	chr1	95987182	95989335	2154	*	meth	47	0.13010417106337013	361997	362044	2
1	7.5_ED	chr1	95991766	96091925	100160	*	meth	159	0.6864451440085592	362045	362204	3
1	7.5_ED	chr1	96092447	96099092	6646	*	meth	6	0.3701754385964912	362205	362211	2
1	7.5_ED	chr1	96099477	96126535	27059	*	meth	56	0.6415969594741796	362212	362268	3
1	7.5_ED	chr1	96130252	96136171	5920	*	meth	9	0.11441391941391942	362269	362278	2
1	7.5_ED	chr1	96136547	96292100	155554	*	meth	232	0.7416594916401047	362279	362511	3
1	7.5_ED	chr1	96293731	96295911	2181	*	meth	64	0.017299661182956377	362512	362576	1
1	7.5_ED	chr1	96299120	96353164	54045	*	meth	86	0.6708661198448038	362577	362663	3
1	7.5_ED	chr1	96354012	96356438	2427	*	meth	6	0.22727272727272727	362664	362670	2
1	7.5_ED	chr1	96356453	96502564	146112	*	meth	324	0.6792787796181906	362671	362995	3
1	7.5_ED	chr1	96503603	96507202	3600	*	meth	64	0.019408324380936908	362996	363060	1
1	7.5_ED	chr1	96507507	96582992	75486	*	meth	61	0.6954122948386655	363061	363122	3
1	7.5_ED	chr1	96586481	96587137	657	*	meth	21	0.2612535901737283	363123	363145	2
1	7.5_ED	chr1	96587510	96593387	5878	*	meth	62	0.0502299	363146	363208	1
1	7.5_ED	chr1	96593552	96751567	158016	*	meth	201	0.7099780257164383	363209	363410	3
1	7.5_ED	chr1	96755170	96759025	3856	*	meth	181	0.0362394	363411	363592	1
1	7.5_ED	chr1	96759924	97021034	261111	*	meth	399	0.7030189543989419	363593	363992	3
1	7.5_ED	chr1	97023392	97025289	1898	*	meth	58	0.0329297	363993	364051	1
1	7.5_ED	chr1	97025329	97271737	246409	*	meth	439	0.7282969057257307	364052	364491	3
1	7.5_ED	chr1	97271863	97274410	2548	*	meth	43	0.0456734	364492	364535	1
1	7.5_ED	chr1	97274820	97412942	138123	*	meth	346	0.6943479149221379	364536	364882	3
1	7.5_ED	chr1	97414590	97419848	5259	*	meth	30	0.17083692639912967	364883	364913	2
1	7.5_ED	chr1	97419896	97621956	202061	*	meth	581	0.6674084206028522	364914	365495	3
1	7.5_ED	chr1	97622629	97623876	1248	*	meth	28	0.10042525625519665	365496	365524	2
1	7.5_ED	chr1	97624420	98111758	487339	*	meth	1279	0.7474612444837393	365525	366804	3
1	7.5_ED	chr1	98112266	98113216	951	*	meth	5	0.19212962962962962	366805	366810	2
1	7.5_ED	chr1	98113317	98134657	21341	*	meth	52	0.716225	366811	366863	3
1	7.5_ED	chr1	98135185	98146198	11014	*	meth	94	0.0731352	366864	366958	2
1	7.5_ED	chr1	98146800	98153111	6312	*	meth	20	0.5293492569808359	366959	366979	3
1	7.5_ED	chr1	98153251	98165929	12679	*	meth	25	0.25247815346699726	366980	367005	2
1	7.5_ED	chr1	98165960	98799080	633121	*	meth	1044	0.7578709652959599	367006	368050	3
1	7.5_ED	chr1	98799274	98801028	1755	*	meth	90	0.0166263	368051	368141	1
1	7.5_ED	chr1	98802854	98893958	91105	*	meth	153	0.8180282948826537	368142	368295	3
1	7.5_ED	chr1	98895178	98896769	1592	*	meth	11	0.021577380952380952	368296	368307	1
1	7.5_ED	chr1	98896948	99136555	239608	*	meth	376	0.6355596306510733	368308	368684	3
1	7.5_ED	chr1	99142083	99143750	1668	*	meth	63	0.0162814	368685	368748	1
1	7.5_ED	chr1	99144843	100669783	1524941	*	meth	1705	0.6994287468251573	368749	370454	3
1	7.5_ED	chr1	100670108	100676494	6387	*	meth	176	0.038808828216190604	370455	370631	1
1	7.5_ED	chr1	100677185	100866177	188993	*	meth	239	0.7477206195538861	370632	370871	3
1	7.5_ED	chr1	100871172	100874542	3371	*	meth	134	0.010538803981383942	370872	371006	1
1	7.5_ED	chr1	100875325	100939594	64270	*	meth	126	0.7693273318582978	371007	371133	3
1	7.5_ED	chr1	100945442	100948117	2676	*	meth	47	0.029961221161879055	371134	371181	1
1	7.5_ED	chr1	100948329	101231089	282761	*	meth	523	0.6908236645139589	371182	371705	3
1	7.5_ED	chr1	101231219	101237018	5800	*	meth	75	0.12934379074198837	371706	371781	2
1	7.5_ED	chr1	101237051	101287141	50091	*	meth	109	0.6427344212690346	371782	371891	3
1	7.5_ED	chr1	101287172	101288892	1721	*	meth	14	0.2693275735845395	371892	371906	2
1	7.5_ED	chr1	101288990	101354839	65850	*	meth	108	0.8356304377345967	371907	372015	3
1	7.5_ED	chr1	101359607	101365624	6018	*	meth	72	0.0443801	372016	372088	1
1	7.5_ED	chr1	101365907	101423055	57149	*	meth	126	0.6267249797039618	372089	372215	3
1	7.5_ED	chr1	101423069	101423534	466	*	meth	18	0.10593594961187114	372216	372234	2
1	7.5_ED	chr1	101423812	101445875	22064	*	meth	73	0.7681013138337367	372235	372308	3
1	7.5_ED	chr1	101446316	101451113	4798	*	meth	141	0.029817711282723907	372309	372450	1
1	7.5_ED	chr1	101451729	101456800	5072	*	meth	11	0.561941	372451	372462	3
1	7.5_ED	chr1	101456884	101457349	466	*	meth	11	0.0892274	372463	372474	2
1	7.5_ED	chr1	101457409	101566918	109510	*	meth	299	0.6918955702314412	372475	372774	3
1	7.5_ED	chr1	101566969	101569025	2057	*	meth	11	0.144449	372775	372786	2
1	7.5_ED	chr1	101569319	101737013	167695	*	meth	334	0.7242680496809657	372787	373121	3
1	7.5_ED	chr1	101739391	101741412	2022	*	meth	99	0.012540776809301397	373122	373221	1
1	7.5_ED	chr1	101744596	101771656	27061	*	meth	87	0.7742849230445186	373222	373309	3
1	7.5_ED	chr1	101771723	101772418	696	*	meth	7	0.2177920640148901	373310	373317	2
1	7.5_ED	chr1	101772437	101777344	4908	*	meth	7	0.652792	373318	373325	3
1	7.5_ED	chr1	101778592	101778770	179	*	meth	4	0.18554778554778556	373326	373330	2
1	7.5_ED	chr1	101780854	101853469	72616	*	meth	73	0.6465355695796663	373331	373404	3
1	7.5_ED	chr1	101854167	101855368	1202	*	meth	52	0.015340091242621794	373405	373457	1
1	7.5_ED	chr1	101855706	101873189	17484	*	meth	33	0.525848	373458	373491	3
1	7.5_ED	chr1	101873325	101878329	5005	*	meth	172	0.016688956992941213	373492	373664	1
1	7.5_ED	chr1	101883535	102164233	280699	*	meth	463	0.7085691282346721	373665	374128	3
1	7.5_ED	chr1	102164799	102168850	4052	*	meth	97	0.025773381258075136	374129	374226	1
1	7.5_ED	chr1	102170620	102280373	109754	*	meth	156	0.6808880576182049	374227	374383	3
1	7.5_ED	chr1	102280495	102282231	1737	*	meth	46	0.0409756	374384	374430	1
1	7.5_ED	chr1	102282360	102448680	166321	*	meth	276	0.7256782542891385	374431	374707	3
1	7.5_ED	chr1	102448828	102453906	5079	*	meth	9	0.16808755571913467	374708	374717	2
1	7.5_ED	chr1	102456283	103446102	989820	*	meth	1235	0.6712129300510126	374718	375953	3
1	7.5_ED	chr1	103446290	103448328	2039	*	meth	89	0.030173724582522498	375954	376043	1
1	7.5_ED	chr1	103448434	104190514	742081	*	meth	840	0.6957019915725696	376044	376884	3
1	7.5_ED	chr1	104190606	104191152	547	*	meth	4	0.23235930735930735	376885	376889	2
1	7.5_ED	chr1	104191210	104994153	802944	*	meth	881	0.744218	376890	377771	3
1	7.5_ED	chr1	104994425	105004174	9750	*	meth	6	0.26258503401360545	377772	377778	2
1	7.5_ED	chr1	105005406	105020203	14798	*	meth	14	0.7114028564028564	377779	377793	3
1	7.5_ED	chr1	105021183	105041436	20254	*	meth	7	0.1946969696969697	377794	377801	2
1	7.5_ED	chr1	105042458	105384400	341943	*	meth	334	0.7372008018212096	377802	378136	3
1	7.5_ED	chr1	105393935	105403197	9263	*	meth	6	0.19001074113856067	378137	378143	2
1	7.5_ED	chr1	105417402	106797749	1380348	*	meth	1712	0.6699559665505945	378144	379856	3
1	7.5_ED	chr1	106798276	106808995	10720	*	meth	89	0.0402772	379857	379946	1
1	7.5_ED	chr1	106809100	106899688	90589	*	meth	197	0.6717863761200071	379947	380144	3
1	7.5_ED	chr1	106902038	106906127	4090	*	meth	17	0.2217565613398947	380145	380162	2
1	7.5_ED	chr1	106906402	107038487	132086	*	meth	221	0.6417124530436179	380163	380384	3
1	7.5_ED	chr1	107038528	107039476	949	*	meth	38	0.22209612275907445	380385	380423	2
1	7.5_ED	chr1	107039517	107122860	83344	*	meth	144	0.6754893528609863	380424	380568	3
1	7.5_ED	chr1	107124235	107126866	2632	*	meth	45	0.036310378941631645	380569	380614	1
1	7.5_ED	chr1	107127240	107151690	24451	*	meth	58	0.8182085218225555	380615	380673	3
1	7.5_ED	chr1	107152559	107156981	4423	*	meth	6	0.21825396825396826	380674	380680	2
1	7.5_ED	chr1	107157015	107175272	18258	*	meth	31	0.7021622273387946	380681	380712	3
1	7.5_ED	chr1	107176215	107178578	2364	*	meth	59	0.0500707	380713	380772	1
1	7.5_ED	chr1	107179243	107188770	9528	*	meth	15	0.6771233295689818	380773	380788	3
1	7.5_ED	chr1	107190155	107191860	1706	*	meth	9	0.1480559600582484	380789	380798	2
1	7.5_ED	chr1	107193807	107231975	38169	*	meth	123	0.7688626737588393	380799	380922	3
1	7.5_ED	chr1	107234617	107235586	970	*	meth	36	0.0371624	380923	380959	1
1	7.5_ED	chr1	107235605	107238861	3257	*	meth	5	0.46825396825396826	380960	380965	3
1	7.5_ED	chr1	107241331	107243481	2151	*	meth	40	0.043836	380966	381006	1
1	7.5_ED	chr1	107243490	107279143	35654	*	meth	79	0.7789520527597518	381007	381086	3
1	7.5_ED	chr1	107280219	107281004	786	*	meth	26	0.2719232173444007	381087	381113	2
1	7.5_ED	chr1	107281072	107564516	283445	*	meth	691	0.8082580224553962	381114	381805	3
1	7.5_ED	chr1	107564744	107565871	1128	*	meth	54	0.034581366521362435	381806	381860	1
1	7.5_ED	chr1	107565992	107578969	12978	*	meth	15	0.7755078673720915	381861	381876	3
1	7.5_ED	chr1	107580545	107584393	3849	*	meth	119	0.017215511282258275	381877	381996	1
1	7.5_ED	chr1	107584932	107760212	175281	*	meth	204	0.7142536809407452	381997	382201	3
1	7.5_ED	chr1	107762534	107765706	3173	*	meth	85	0.0337181	382202	382287	1
1	7.5_ED	chr1	107767777	107824405	56629	*	meth	100	0.6636576334245523	382288	382388	3
1	7.5_ED	chr1	107824580	107825483	904	*	meth	15	0.11513568704548556	382389	382404	2
1	7.5_ED	chr1	107825529	107885861	60333	*	meth	236	0.6600739561735601	382405	382641	3
1	7.5_ED	chr1	107885871	107887375	1505	*	meth	70	0.19221499644671708	382642	382712	2
1	7.5_ED	chr1	107887424	107959212	71789	*	meth	76	0.7898553572066169	382713	382789	3
1	7.5_ED	chr1	107963052	107966709	3658	*	meth	125	0.019707737873049507	382790	382915	1
1	7.5_ED	chr1	107966968	108008611	41644	*	meth	94	0.537926	382916	383010	3
1	7.5_ED	chr1	108008673	108009820	1148	*	meth	58	0.0574434	383011	383069	1
1	7.5_ED	chr1	108009880	108091266	81387	*	meth	351	0.7578273024570619	383070	383421	3
1	7.5_ED	chr1	108093060	108095939	2880	*	meth	82	0.026191024982024358	383422	383504	1
1	7.5_ED	chr1	108096231	108411254	315024	*	meth	1110	0.713703	383505	384615	3
1	7.5_ED	chr1	108411541	108412188	648	*	meth	5	0.31743421052631576	384616	384621	2
1	7.5_ED	chr1	108412199	108435538	23340	*	meth	180	0.7846612449768084	384622	384802	3
1	7.5_ED	chr1	108436021	108436523	503	*	meth	8	0.209336	384803	384811	2
1	7.5_ED	chr1	108436630	108487720	51091	*	meth	339	0.5782865939902345	384812	385151	3
1	7.5_ED	chr1	108487769	108489353	1585	*	meth	43	0.0633636	385152	385195	1
1	7.5_ED	chr1	108490104	108516736	26633	*	meth	69	0.5947530795906755	385196	385265	3
1	7.5_ED	chr1	108517186	108520815	3630	*	meth	33	0.0942806	385266	385299	2
1	7.5_ED	chr1	108521853	108543316	21464	*	meth	41	0.517575	385300	385341	3
1	7.5_ED	chr1	108543513	108544947	1435	*	meth	81	0.0371594	385342	385423	1
1	7.5_ED	chr1	108544951	108603851	58901	*	meth	258	0.5661198312631833	385424	385682	3
1	7.5_ED	chr1	108604394	108606795	2402	*	meth	78	0.0510645	385683	385761	1
1	7.5_ED	chr1	108606827	108653339	46513	*	meth	273	0.8330226294213398	385762	386035	3
1	7.5_ED	chr1	108653992	108655708	1717	*	meth	68	0.0210931	386036	386104	1
1	7.5_ED	chr1	108655998	108673276	17279	*	meth	26	0.80541	386105	386131	3
1	7.5_ED	chr1	108674424	108680043	5620	*	meth	172	0.0240254	386132	386304	1
1	7.5_ED	chr1	108680905	108742025	61121	*	meth	67	0.6510777745345557	386305	386372	3
1	7.5_ED	chr1	108743604	108746989	3386	*	meth	109	0.021730616898767447	386373	386482	1
1	7.5_ED	chr1	108748803	108784186	35384	*	meth	93	0.7386168917696555	386483	386576	3
1	7.5_ED	chr1	108784759	108785677	919	*	meth	34	0.0682845	386577	386611	2
1	7.5_ED	chr1	108785740	108810306	24567	*	meth	35	0.7847328196399403	386612	386647	3
1	7.5_ED	chr1	108810656	108813243	2588	*	meth	114	0.019292258035925217	386648	386762	1
1	7.5_ED	chr1	108813545	108953990	140446	*	meth	403	0.7789114384501734	386763	387166	3
1	7.5_ED	chr1	108954093	108956727	2635	*	meth	64	0.12727472439904258	387167	387231	2
1	7.5_ED	chr1	108956842	109047984	91143	*	meth	385	0.6886204679153822	387232	387617	3
1	7.5_ED	chr1	109048921	109050804	1884	*	meth	13	0.17355744254516922	387618	387631	2
1	7.5_ED	chr1	109050917	109114130	63214	*	meth	243	0.7024996538833436	387632	387875	3
1	7.5_ED	chr1	109114935	109118221	3287	*	meth	183	0.0140982	387876	388059	1
1	7.5_ED	chr1	109118333	109132845	14513	*	meth	35	0.5436341495910134	388060	388095	3
1	7.5_ED	chr1	109133224	109135719	2496	*	meth	33	0.0959934	388096	388129	2
1	7.5_ED	chr1	109136066	109167858	31793	*	meth	93	0.6750472049882854	388130	388223	3
1	7.5_ED	chr1	109168503	109171329	2827	*	meth	39	0.14466351407450478	388224	388263	2
1	7.5_ED	chr1	109171941	109175915	3975	*	meth	69	0.9027832826399609	388264	388333	3
1	7.5_ED	chr1	109177207	109178264	1058	*	meth	40	0.0320929	388334	388374	1
1	7.5_ED	chr1	109179169	109199893	20725	*	meth	51	0.724468	388375	388426	3
1	7.5_ED	chr1	109200621	109202926	2306	*	meth	34	0.14474548298983675	388427	388461	2
1	7.5_ED	chr1	109203220	109289642	86423	*	meth	219	0.7263751117908787	388462	388681	3
1	7.5_ED	chr1	109290106	109291236	1131	*	meth	48	0.0355732	388682	388730	1
1	7.5_ED	chr1	109291788	109314972	23185	*	meth	64	0.6449130630827087	388731	388795	3
1	7.5_ED	chr1	109315124	109316945	1822	*	meth	76	0.011198512364149465	388796	388872	1
1	7.5_ED	chr1	109320671	109349583	28913	*	meth	68	0.5943337341000325	388873	388941	3
1	7.5_ED	chr1	109350236	109351235	1000	*	meth	16	0.14742783875910812	388942	388958	2
1	7.5_ED	chr1	109351331	109384510	33180	*	meth	367	0.6998839756893237	388959	389326	3
1	7.5_ED	chr1	109384721	109387864	3144	*	meth	35	0.26816335422365944	389327	389363	2
1	7.5_ED	chr1	109387873	109393574	5702	*	meth	234	0.049712419090806016	389364	389598	1
1	7.5_ED	chr1	109394671	109568927	174257	*	meth	421	0.773135	389599	390020	3
1	7.5_ED	chr1	109569291	109580228	10938	*	meth	141	0.026074256511675702	390021	390162	1
1	7.5_ED	chr1	109581446	109605662	24217	*	meth	194	0.8465286248021645	390163	390357	3
1	7.5_ED	chr1	109605858	109608842	2985	*	meth	38	0.0530927	390358	390396	1
1	7.5_ED	chr1	109609617	109630752	21136	*	meth	55	0.4901200979780154	390397	390452	3
1	7.5_ED	chr1	109636844	109638221	1378	*	meth	53	0.024223329763748122	390453	390506	1
1	7.5_ED	chr1	109638249	109647905	9657	*	meth	41	0.6960041919899881	390507	390548	3
1	7.5_ED	chr1	109647927	109655106	7180	*	meth	152	0.054195201384499216	390549	390701	1
1	7.5_ED	chr1	109655143	109657537	2395	*	meth	40	0.5143141094723667	390702	390742	3
1	7.5_ED	chr1	109657909	109659166	1258	*	meth	8	0.13325563325563325	390743	390751	2
1	7.5_ED	chr1	109659643	109661607	1965	*	meth	16	0.48327789766893675	390752	390768	3
1	7.5_ED	chr1	109661785	109664828	3044	*	meth	121	0.020858352902377645	390769	390890	1
1	7.5_ED	chr1	109664856	109678184	13329	*	meth	248	0.6854572093618924	390891	391139	3
1	7.5_ED	chr1	109678222	109681206	2985	*	meth	99	0.016731003343299168	391140	391239	1
1	7.5_ED	chr1	109681749	109822298	140550	*	meth	331	0.7653271061093141	391240	391571	3
1	7.5_ED	chr1	109824509	109826103	1595	*	meth	64	0.0140195	391572	391636	1
1	7.5_ED	chr1	109826531	109838711	12181	*	meth	95	0.8315101218106776	391637	391732	3
1	7.5_ED	chr1	109838991	109843658	4668	*	meth	80	0.0357282	391733	391813	1
1	7.5_ED	chr1	109843664	109852984	9321	*	meth	14	0.4615152344462689	391814	391828	3
1	7.5_ED	chr1	109853183	109855292	2110	*	meth	109	0.0254993	391829	391938	1
1	7.5_ED	chr1	109855471	109859588	4118	*	meth	18	0.5135670430443404	391939	391957	3
1	7.5_ED	chr1	109859632	109860328	697	*	meth	27	0.027265215627284595	391958	391985	1
1	7.5_ED	chr1	109861062	109953858	92797	*	meth	178	0.7402268706879027	391986	392164	3
1	7.5_ED	chr1	109954011	109954289	279	*	meth	7	0.010416666666666666	392165	392172	1
1	7.5_ED	chr1	109954311	109988519	34209	*	meth	88	0.692826	392173	392261	3
1	7.5_ED	chr1	109989586	109990827	1242	*	meth	46	0.016060206527731723	392262	392308	1
1	7.5_ED	chr1	109991938	110015969	24032	*	meth	131	0.8598177204236093	392309	392440	3
1	7.5_ED	chr1	110016935	110019581	2647	*	meth	82	0.018963010364234457	392441	392523	1
1	7.5_ED	chr1	110019668	110029421	9754	*	meth	14	0.5284372222968714	392524	392538	3
1	7.5_ED	chr1	110029687	110036030	6344	*	meth	109	0.020950475628506954	392539	392648	1
1	7.5_ED	chr1	110036221	110088226	52006	*	meth	164	0.6989945169686452	392649	392813	3
1	7.5_ED	chr1	110088289	110089233	945	*	meth	21	0.1986543572132144	392814	392836	2
1	7.5_ED	chr1	110089264	110097540	8277	*	meth	114	0.046255	392837	392951	1
1	7.5_ED	chr1	110097586	110328511	230926	*	meth	469	0.7706591606581302	392952	393421	3
1	7.5_ED	chr1	110330613	110331923	1311	*	meth	84	0.0455841	393422	393506	1
1	7.5_ED	chr1	110331936	110335561	3626	*	meth	13	0.32551238444095587	393507	393520	2
1	7.5_ED	chr1	110336435	110337644	1210	*	meth	23	0.0483865	393521	393544	1
1	7.5_ED	chr1	110337658	110344079	6422	*	meth	23	0.5004576853242164	393545	393568	3
1	7.5_ED	chr1	110344214	110358983	14770	*	meth	51	0.27262127522086804	393569	393621	2
1	7.5_ED	chr1	110359774	110361630	1857	*	meth	52	0.0379484	393622	393674	1
1	7.5_ED	chr1	110361723	110363292	1570	*	meth	8	0.5228696741854637	393675	393683	3
1	7.5_ED	chr1	110364377	110365590	1214	*	meth	38	0.0581845	393684	393722	1
1	7.5_ED	chr1	110365656	110384526	18871	*	meth	83	0.7429212765343118	393723	393806	3
1	7.5_ED	chr1	110384677	110388486	3810	*	meth	95	0.027318919484297453	393807	393902	1
1	7.5_ED	chr1	110389837	110413544	23708	*	meth	66	0.8631812178610114	393903	393969	3
1	7.5_ED	chr1	110413966	110418654	4689	*	meth	61	0.0673513	393970	394031	2
1	7.5_ED	chr1	110418894	110421071	2178	*	meth	14	0.7101686436850434	394032	394046	3
1	7.5_ED	chr1	110425017	110429915	4899	*	meth	132	0.038717231982895076	394047	394179	1
1	7.5_ED	chr1	110430378	110462991	32614	*	meth	212	0.60371	394180	394392	3
1	7.5_ED	chr1	110463107	110464092	986	*	meth	15	0.0976342	394393	394408	2
1	7.5_ED	chr1	110464205	110467923	3719	*	meth	20	0.4548890636623556	394409	394429	3
1	7.5_ED	chr1	110469161	110473287	4127	*	meth	16	0.24066755749732724	394430	394447	2
1	7.5_ED	chr1	110473374	110474120	747	*	meth	7	0.0277676	394448	394455	1
1	7.5_ED	chr1	110474303	110500273	25971	*	meth	61	0.5126990929038892	394456	394517	3
1	7.5_ED	chr1	110500492	110501739	1248	*	meth	92	0.0466584	394518	394610	1
1	7.5_ED	chr1	110501868	110658962	157095	*	meth	455	0.700753	394611	395066	3
1	7.5_ED	chr1	110659268	110663990	4723	*	meth	62	0.043981940221632924	395067	395129	1
1	7.5_ED	chr1	110665034	110683946	18913	*	meth	170	0.736114	395130	395300	3
1	7.5_ED	chr1	110683977	110685438	1462	*	meth	72	0.0643492	395301	395373	1
1	7.5_ED	chr1	110685490	110688186	2697	*	meth	49	0.6412741849363286	395374	395423	3
1	7.5_ED	chr1	110688248	110691376	3129	*	meth	64	0.0551189	395424	395488	1
1	7.5_ED	chr1	110691479	110695016	3538	*	meth	68	0.717506	395489	395557	3
1	7.5_ED	chr1	110695489	110701827	6339	*	meth	10	0.2432886557886558	395558	395568	2
1	7.5_ED	chr1	110702017	110799051	97035	*	meth	311	0.6672572212172342	395569	395880	3
1	7.5_ED	chr1	110801733	110803142	1410	*	meth	6	0.1663265306122449	395881	395887	2
1	7.5_ED	chr1	110803967	110909381	105415	*	meth	162	0.7012843539370739	395888	396050	3
1	7.5_ED	chr1	110909649	110911015	1367	*	meth	102	0.028995788803612668	396051	396153	1
1	7.5_ED	chr1	110911831	110956600	44770	*	meth	130	0.7096058145442372	396154	396284	3
1	7.5_ED	chr1	110956932	110957530	599	*	meth	15	0.10280527044639948	396285	396300	2
1	7.5_ED	chr1	110957574	110959835	2262	*	meth	11	0.5792388167388167	396301	396312	3
1	7.5_ED	chr1	110961224	110962541	1318	*	meth	36	0.0325277	396313	396349	1
1	7.5_ED	chr1	110962598	110973382	10785	*	meth	36	0.5181518977327633	396350	396386	3
1	7.5_ED	chr1	110973387	110978014	4628	*	meth	7	0.12842261904761904	396387	396394	2
1	7.5_ED	chr1	110978738	110990219	11482	*	meth	41	0.5251673975397675	396395	396436	3
1	7.5_ED	chr1	110990876	110991866	991	*	meth	8	0.00505051	396437	396445	1
1	7.5_ED	chr1	110993766	111011775	18010	*	meth	40	0.3940336417505553	396446	396486	2
1	7.5_ED	chr1	111011925	111014178	2254	*	meth	112	0.0489876	396487	396599	1
1	7.5_ED	chr1	111014225	111018183	3959	*	meth	39	0.42307280495590244	396600	396639	2
1	7.5_ED	chr1	111018798	111020955	2158	*	meth	55	0.014752466157403133	396640	396695	1
1	7.5_ED	chr1	111021328	111076713	55386	*	meth	118	0.4487939983570788	396696	396814	3
1	7.5_ED	chr1	111077510	111078372	863	*	meth	14	0.19541895504139006	396815	396829	2
1	7.5_ED	chr1	111080156	111084476	4321	*	meth	25	0.5318147712651519	396830	396855	3
1	7.5_ED	chr1	111084608	111114877	30270	*	meth	581	0.040597006783657553	396856	397437	1
1	7.5_ED	chr1	111114928	111196100	81173	*	meth	173	0.28529108858777147	397438	397615	2
1	7.5_ED	chr1	111196271	111229166	32896	*	meth	708	0.0589219	397616	398324	1
1	7.5_ED	chr1	111229312	111278479	49168	*	meth	61	0.48018732608703146	398325	398386	3
1	7.5_ED	chr1	111278602	111281359	2758	*	meth	13	0.17124705704370705	398387	398400	2
1	7.5_ED	chr1	111281651	111313242	31592	*	meth	130	0.46834078019060327	398401	398531	3
1	7.5_ED	chr1	111313469	111326451	12983	*	meth	52	0.2592911771213765	398532	398585	2
1	7.5_ED	chr1	111326905	111332029	5125	*	meth	130	0.0657137	398586	398716	1
1	7.5_ED	chr1	111332559	111369876	37318	*	meth	43	0.4980215633460058	398717	398760	3
1	7.5_ED	chr1	111369905	111370628	724	*	meth	19	0.21438058544482694	398761	398780	2
1	7.5_ED	chr1	111370656	111382209	11554	*	meth	111	0.6432006976789116	398781	398892	3
1	7.5_ED	chr1	111383115	111386716	3602	*	meth	135	0.0349859	398893	399028	1
1	7.5_ED	chr1	111386723	111403525	16803	*	meth	123	0.6217896161457495	399029	399152	3
1	7.5_ED	chr1	111403560	111404094	535	*	meth	17	0.1458226289666215	399153	399170	2
1	7.5_ED	chr1	111404098	111407353	3256	*	meth	99	0.6189508766427253	399171	399270	3
1	7.5_ED	chr1	111407372	111408297	926	*	meth	82	0.071964	399271	399353	2
1	7.5_ED	chr1	111408325	111414500	6176	*	meth	87	0.8171634452035664	399354	399441	3
1	7.5_ED	chr1	111414889	111418404	3516	*	meth	141	0.0225892	399442	399583	1
1	7.5_ED	chr1	111418478	111424187	5710	*	meth	46	0.7981490154293274	399584	399630	3
1	7.5_ED	chr1	111424205	111425653	1449	*	meth	70	0.030436750084886242	399631	399701	1
1	7.5_ED	chr1	111425721	111430255	4535	*	meth	27	0.534275	399702	399729	3
1	7.5_ED	chr1	111430373	111432842	2470	*	meth	131	0.0573435	399730	399861	1
1	7.5_ED	chr1	111432844	111440987	8144	*	meth	231	0.6703337998955481	399862	400093	3
1	7.5_ED	chr1	111441105	111442918	1814	*	meth	89	0.030940571275183588	400094	400183	1
1	7.5_ED	chr1	111443781	111501045	57265	*	meth	77	0.8109197363171524	400184	400261	3
1	7.5_ED	chr1	111501141	111507060	5920	*	meth	57	0.0569845	400262	400319	1
1	7.5_ED	chr1	111507633	111586388	78756	*	meth	235	0.660269	400320	400555	3
1	7.5_ED	chr1	111586440	111588307	1868	*	meth	7	0.24361523892773893	400556	400563	2
1	7.5_ED	chr1	111590222	111591741	1520	*	meth	6	0.5042080934938078	400564	400570	3
1	7.5_ED	chr1	111591873	111592448	576	*	meth	15	0.224771	400571	400586	2
1	7.5_ED	chr1	111592659	111649578	56920	*	meth	115	0.5329460784161584	400587	400702	3
1	7.5_ED	chr1	111649616	111651633	2018	*	meth	81	0.0785943	400703	400784	2
1	7.5_ED	chr1	111651657	111682299	30643	*	meth	190	0.6225197688514681	400785	400975	3
1	7.5_ED	chr1	111685453	111686397	945	*	meth	20	0.029078185236964538	400976	400996	1
1	7.5_ED	chr1	111687397	111692769	5373	*	meth	10	0.6328001818120396	400997	401007	3
1	7.5_ED	chr1	111692893	111693496	604	*	meth	8	0.13553778236440775	401008	401016	2
1	7.5_ED	chr1	111693674	111695405	1732	*	meth	8	0.53268	401017	401025	3
1	7.5_ED	chr1	111695647	111701724	6078	*	meth	67	0.0775715	401026	401093	2
1	7.5_ED	chr1	111701732	111751713	49982	*	meth	160	0.5778374929430946	401094	401254	3
1	7.5_ED	chr1	111751841	111783537	31697	*	meth	406	0.0487346	401255	401661	1
1	7.5_ED	chr1	111784160	111791514	7355	*	meth	39	0.5898980030049275	401662	401701	3
1	7.5_ED	chr1	111792734	111794440	1707	*	meth	11	0.2617761932563251	401702	401714	2
1	7.5_ED	chr1	111794875	111797878	3004	*	meth	57	0.053506015607713245	401715	401772	1
1	7.5_ED	chr1	111798042	111803024	4983	*	meth	17	0.6544854206489913	401773	401790	3
1	7.5_ED	chr1	111809253	111816522	7270	*	meth	32	0.2778123349554223	401791	401826	2
1	7.5_ED	chr1	111816552	111818293	1742	*	meth	36	0.0396217	401827	401863	1
1	7.5_ED	chr1	111818944	111821905	2962	*	meth	5	0.6527547744653007	401864	401869	3
1	7.5_ED	chr1	111823955	111824551	597	*	meth	15	0.0421701	401870	401885	1
1	7.5_ED	chr1	111824752	111834888	10137	*	meth	26	0.546073	401886	401912	3
1	7.5_ED	chr1	111835219	111838481	3263	*	meth	64	0.0350817	401913	401977	1
1	7.5_ED	chr1	111839870	111843213	3344	*	meth	7	0.7418143539467069	401978	401985	3
1	7.5_ED	chr1	111845495	111855818	10324	*	meth	188	0.056171507145756285	401986	402174	1
1	7.5_ED	chr1	111855863	111947223	91361	*	meth	328	0.5040670666844101	402175	402503	3
1	7.5_ED	chr1	111947689	111949480	1792	*	meth	38	0.029471	402504	402542	1
1	7.5_ED	chr1	111951199	111980826	29628	*	meth	128	0.6369097748999287	402543	402671	3
1	7.5_ED	chr1	111980954	111982777	1824	*	meth	46	0.043769719032899904	402672	402718	1
1	7.5_ED	chr1	111982787	111989972	7186	*	meth	25	0.4122927018515254	402719	402744	2
1	7.5_ED	chr1	111990094	111991658	1565	*	meth	51	0.0241259	402745	402796	1
1	7.5_ED	chr1	111993383	112001773	8391	*	meth	34	0.7313515454028501	402797	402831	3
1	7.5_ED	chr1	112001859	112003165	1307	*	meth	41	0.040963603962655526	402832	402873	1
1	7.5_ED	chr1	112003349	112092678	89330	*	meth	264	0.7122006215824145	402874	403138	3
1	7.5_ED	chr1	112093028	112093931	904	*	meth	13	0.2416078766877639	403139	403152	2
1	7.5_ED	chr1	112094029	112111283	17255	*	meth	240	0.8406717575166974	403153	403393	3
1	7.5_ED	chr1	112111540	112116107	4568	*	meth	72	0.056616262317977215	403394	403466	1
1	7.5_ED	chr1	112116221	112141595	25375	*	meth	126	0.7547695415094432	403467	403593	3
1	7.5_ED	chr1	112142652	112146721	4070	*	meth	89	0.043187	403594	403683	1
1	7.5_ED	chr1	112146767	112163605	16839	*	meth	62	0.616929	403684	403746	3
1	7.5_ED	chr1	112164539	112167855	3317	*	meth	138	0.0724542	403747	403885	2
1	7.5_ED	chr1	112167933	112183714	15782	*	meth	78	0.7646779112323748	403886	403964	3
1	7.5_ED	chr1	112183747	112184655	909	*	meth	45	0.030476857894367305	403965	404010	1
1	7.5_ED	chr1	112185446	112191471	6026	*	meth	37	0.6974765724082749	404011	404048	3
1	7.5_ED	chr1	112191626	112192493	868	*	meth	12	0.18525998095626742	404049	404061	2
1	7.5_ED	chr1	112192670	112271439	78770	*	meth	193	0.7216318785879117	404062	404255	3
1	7.5_ED	chr1	112271469	112274490	3022	*	meth	75	0.0336149	404256	404331	1
1	7.5_ED	chr1	112274535	112282222	7688	*	meth	13	0.6460140722955849	404332	404345	3
1	7.5_ED	chr1	112283400	112286838	3439	*	meth	164	0.026487746260664524	404346	404510	1
1	7.5_ED	chr1	112286961	112377453	90493	*	meth	283	0.8244719776881795	404511	404794	3
1	7.5_ED	chr1	112377660	112381429	3770	*	meth	66	0.0761603	404795	404861	2
1	7.5_ED	chr1	112381469	112399263	17795	*	meth	93	0.7210747210469368	404862	404955	3
1	7.5_ED	chr1	112399484	112400659	1176	*	meth	6	0.3349759596191595	404956	404962	2
1	7.5_ED	chr1	112400688	112508182	107495	*	meth	520	0.7303035140206099	404963	405483	3
1	7.5_ED	chr1	112508938	112512334	3397	*	meth	8	0.2610839777506444	405484	405492	2
1	7.5_ED	chr1	112513011	112626525	113515	*	meth	232	0.7263108933057699	405493	405725	3
1	7.5_ED	chr1	112627744	112632620	4877	*	meth	133	0.027578320164301475	405726	405859	1
1	7.5_ED	chr1	112632642	112932987	300346	*	meth	638	0.7112525340192873	405860	406498	3
1	7.5_ED	chr1	112933110	112934424	1315	*	meth	51	0.0813764	406499	406550	2
1	7.5_ED	chr1	112934653	113023379	88727	*	meth	312	0.7496485503217719	406551	406863	3
1	7.5_ED	chr1	113024151	113028572	4422	*	meth	88	0.0857652	406864	406952	2
1	7.5_ED	chr1	113028784	113254074	225291	*	meth	333	0.7603547226498168	406953	407286	3
1	7.5_ED	chr1	113254190	113256673	2484	*	meth	68	0.022822771153733382	407287	407355	1
1	7.5_ED	chr1	113259348	113319591	60244	*	meth	84	0.7467986170223228	407356	407440	3
1	7.5_ED	chr1	113320331	113321944	1614	*	meth	36	0.010967339697303086	407441	407477	1
1	7.5_ED	chr1	113324485	113439263	114779	*	meth	181	0.8126096530286553	407478	407659	3
1	7.5_ED	chr1	113443530	113444919	1390	*	meth	42	0.0601803	407660	407702	1
1	7.5_ED	chr1	113446321	113483346	37026	*	meth	41	0.7745646223156174	407703	407744	3
1	7.5_ED	chr1	113483383	113487512	4130	*	meth	112	0.020227443238876788	407745	407857	1
1	7.5_ED	chr1	113487599	113508029	20431	*	meth	28	0.5266422062208365	407858	407886	3
1	7.5_ED	chr1	113508058	113509266	1209	*	meth	83	0.045439	407887	407970	1
1	7.5_ED	chr1	113509363	113635572	126210	*	meth	257	0.7394600167061686	407971	408228	3
1	7.5_ED	chr1	113637097	113639950	2854	*	meth	93	0.0177864	408229	408322	1
1	7.5_ED	chr1	113640060	113902873	262814	*	meth	609	0.7488027773871984	408323	408932	3
1	7.5_ED	chr1	113903633	113910388	6756	*	meth	102	0.021916482661955887	408933	409035	1
1	7.5_ED	chr1	113911027	114042206	131180	*	meth	181	0.6752061591591865	409036	409217	3
1	7.5_ED	chr1	114042768	114053443	10676	*	meth	58	0.0356458	409218	409276	1
1	7.5_ED	chr1	114053781	114200202	146422	*	meth	297	0.74896	409277	409574	3
1	7.5_ED	chr1	114200517	114203466	2950	*	meth	162	0.039262072295188286	409575	409737	1
1	7.5_ED	chr1	114203584	114870828	667245	*	meth	934	0.7005383522883646	409738	410672	3
1	7.5_ED	chr1	114873047	114874837	1791	*	meth	81	0.016255304543650515	410673	410754	1
1	7.5_ED	chr1	114875441	115147300	271860	*	meth	404	0.7936419378139561	410755	411159	3
1	7.5_ED	chr1	115147589	115151481	3893	*	meth	8	0.35700719034052364	411160	411168	2
1	7.5_ED	chr1	115151539	115373734	222196	*	meth	622	0.6758316837159574	411169	411791	3
1	7.5_ED	chr1	115374376	115375497	1122	*	meth	22	0.042189	411792	411814	1
1	7.5_ED	chr1	115376737	115387651	10915	*	meth	27	0.6774845064083785	411815	411842	3
1	7.5_ED	chr1	115387915	115389819	1905	*	meth	4	0.038461538461538464	411843	411847	1
1	7.5_ED	chr1	115389851	115391730	1880	*	meth	10	0.3388726592340945	411848	411858	2
1	7.5_ED	chr1	115394282	115403275	8994	*	meth	300	0.027645011623306372	411859	412159	1
1	7.5_ED	chr1	115404282	115774482	370201	*	meth	495	0.7021502552396219	412160	412655	3
1	7.5_ED	chr1	115774753	115784071	9319	*	meth	25	0.16897307694819005	412656	412681	2
1	7.5_ED	chr1	115785099	115948336	163238	*	meth	256	0.7049487036043391	412682	412938	3
1	7.5_ED	chr1	115948350	115949581	1232	*	meth	29	0.17254735329438217	412939	412968	2
1	7.5_ED	chr1	115954069	116339224	385156	*	meth	417	0.6974762772552057	412969	413386	3
1	7.5_ED	chr1	116341271	116341493	223	*	meth	13	0.0113515	413387	413400	1
1	7.5_ED	chr1	116343983	116543880	199898	*	meth	209	0.6531849794100151	413401	413610	3
1	7.5_ED	chr1	116544051	116555275	11225	*	meth	6	0.2609236002093145	413611	413617	2
1	7.5_ED	chr1	116555647	117062987	507341	*	meth	510	0.6957669654369563	413618	414128	3
1	7.5_ED	chr1	117063285	117065961	2677	*	meth	41	0.029691	414129	414170	1
1	7.5_ED	chr1	117066910	117254956	188047	*	meth	213	0.6321796798963027	414171	414384	3
1	7.5_ED	chr1	117255406	117259419	4014	*	meth	26	0.1402776847049293	414385	414411	2
1	7.5_ED	chr1	117261856	117330880	69025	*	meth	120	0.7516081276592417	414412	414532	3
1	7.5_ED	chr1	117332419	117333204	786	*	meth	13	0.0413427	414533	414546	1
1	7.5_ED	chr1	117335129	117345010	9882	*	meth	11	0.46153111630085314	414547	414558	3
1	7.5_ED	chr1	117346002	117348307	2306	*	meth	4	0.25271929824561407	414559	414563	2
1	7.5_ED	chr1	117348442	117460722	112281	*	meth	149	0.6501107858048593	414564	414713	3
1	7.5_ED	chr1	117462306	117462685	380	*	meth	8	0.18686067019400351	414714	414722	2
1	7.5_ED	chr1	117462764	117490123	27360	*	meth	15	0.6244873182373183	414723	414738	3
1	7.5_ED	chr1	117491813	117492682	870	*	meth	4	0.30925401739643227	414739	414743	2
1	7.5_ED	chr1	117492854	117545538	52685	*	meth	46	0.6078715261316178	414744	414790	3
1	7.5_ED	chr1	117549922	117559362	9441	*	meth	227	0.0256133	414791	415018	1
1	7.5_ED	chr1	117559404	117591108	31705	*	meth	55	0.7795215734029868	415019	415074	3
1	7.5_ED	chr1	117592339	117593939	1601	*	meth	51	0.027637482635548216	415075	415126	1
1	7.5_ED	chr1	117597816	117890443	292628	*	meth	658	0.6832307717284692	415127	415785	3
1	7.5_ED	chr1	117891911	117902951	11041	*	meth	110	0.0322081	415786	415896	1
1	7.5_ED	chr1	117903006	118022636	119631	*	meth	150	0.738841	415897	416047	3
1	7.5_ED	chr1	118023657	118025887	2231	*	meth	159	0.018927638290741518	416048	416207	1
1	7.5_ED	chr1	118026146	118130725	104580	*	meth	219	0.7503002623295705	416208	416427	3
1	7.5_ED	chr1	118130779	118131585	807	*	meth	20	0.2004486484668165	416428	416448	2
1	7.5_ED	chr1	118131592	118448690	317099	*	meth	485	0.6928694596672599	416449	416934	3
1	7.5_ED	chr1	118450790	118452682	1893	*	meth	41	0.0187062	416935	416976	1
1	7.5_ED	chr1	118453540	118772501	318962	*	meth	375	0.6086124617948683	416977	417352	3
1	7.5_ED	chr1	118773589	118775543	1955	*	meth	47	0.020753603414803503	417353	417400	1
1	7.5_ED	chr1	118776154	118883634	107481	*	meth	120	0.8098064648287733	417401	417521	3
1	7.5_ED	chr1	118883719	118892841	9123	*	meth	108	0.026851025282486157	417522	417630	1
1	7.5_ED	chr1	118893721	119014785	121065	*	meth	197	0.7514159820720137	417631	417828	3
1	7.5_ED	chr1	119017668	119019581	1914	*	meth	48	0.024235750633399052	417829	417877	1
1	7.5_ED	chr1	119020757	119256156	235400	*	meth	377	0.7387760477537162	417878	418255	3
1	7.5_ED	chr1	119256414	119266454	10041	*	meth	5	0.139766	418256	418261	2
1	7.5_ED	chr1	119270827	119886382	615556	*	meth	686	0.6861930474515335	418262	418948	3
1	7.5_ED	chr1	119891035	119893371	2337	*	meth	74	0.032981404508316436	418949	419023	1
1	7.5_ED	chr1	119894188	120291892	397705	*	meth	420	0.683738	419024	419444	3
1	7.5_ED	chr1	120291918	120293324	1407	*	meth	44	0.0459183	419445	419489	1
1	7.5_ED	chr1	120293485	120323550	30066	*	meth	41	0.7256424303250929	419490	419531	3
1	7.5_ED	chr1	120325484	120327241	1758	*	meth	24	0.00904762	419532	419556	1
1	7.5_ED	chr1	120334629	120872810	538182	*	meth	828	0.7086172561272027	419557	420385	3
1	7.5_ED	chr1	120872834	120876190	3357	*	meth	83	0.0735458	420386	420469	2
1	7.5_ED	chr1	120876198	120990048	113851	*	meth	224	0.656184	420470	420694	3
1	7.5_ED	chr1	120990515	120999940	9426	*	meth	29	0.2266835615365027	420695	420724	2
1	7.5_ED	chr1	120999968	121102298	102331	*	meth	221	0.6940051241697163	420725	420946	3
1	7.5_ED	chr1	121102332	121104253	1922	*	meth	8	0.275187	420947	420955	2
1	7.5_ED	chr1	121105613	121184366	78754	*	meth	144	0.6734708670675459	420956	421100	3
1	7.5_ED	chr1	121185819	121188288	2470	*	meth	40	0.037593077255918005	421101	421141	1
1	7.5_ED	chr1	121190678	121282174	91497	*	meth	214	0.707908	421142	421356	3
1	7.5_ED	chr1	121282343	121284303	1961	*	meth	44	0.029404650796463663	421357	421401	1
1	7.5_ED	chr1	121285340	121415142	129803	*	meth	386	0.7163351464354957	421402	421788	3
1	7.5_ED	chr1	121415861	121427794	11934	*	meth	50	0.16420019534752733	421789	421839	2
1	7.5_ED	chr1	121427850	121452092	24243	*	meth	80	0.49902057149148754	421840	421920	3
1	7.5_ED	chr1	121452101	121455132	3032	*	meth	114	0.0354811	421921	422035	1
1	7.5_ED	chr1	121455671	121474997	19327	*	meth	253	0.8486287545868413	422036	422289	3
1	7.5_ED	chr1	121475006	121476625	1620	*	meth	60	0.0714814	422290	422350	2
1	7.5_ED	chr1	121476682	121497171	20490	*	meth	269	0.7576492555608689	422351	422620	3
1	7.5_ED	chr1	121499832	121501204	1373	*	meth	90	0.0559083	422621	422711	1
1	7.5_ED	chr1	121501258	121570568	69311	*	meth	648	0.7998940210370672	422712	423360	3
1	7.5_ED	chr1	121570570	121573074	2505	*	meth	54	0.057728693356675395	423361	423415	1
1	7.5_ED	chr1	121573126	121581930	8805	*	meth	13	0.472408	423416	423429	3
1	7.5_ED	chr1	121581975	121583097	1123	*	meth	72	0.0278233	423430	423502	1
1	7.5_ED	chr1	121583904	121628064	44161	*	meth	145	0.6849	423503	423648	3
1	7.5_ED	chr1	121628401	121633321	4921	*	meth	84	0.0554428	423649	423733	1
1	7.5_ED	chr1	121638203	121664231	26029	*	meth	613	0.8386958456418779	423734	424347	3
1	7.5_ED	chr1	121664238	121666205	1968	*	meth	84	0.033113	424348	424432	1
1	7.5_ED	chr1	121666904	121693809	26906	*	meth	97	0.7939552739951318	424433	424530	3
1	7.5_ED	chr1	121694103	121697938	3836	*	meth	125	0.0451527	424531	424656	1
1	7.5_ED	chr1	121698149	121715203	17055	*	meth	33	0.7191334400893225	424657	424690	3
1	7.5_ED	chr1	121715361	121717585	2225	*	meth	115	0.0186624	424691	424806	1
1	7.5_ED	chr1	121718159	121730227	12069	*	meth	67	0.7591311010150833	424807	424874	3
1	7.5_ED	chr1	121730877	121732139	1263	*	meth	72	0.0388938	424875	424947	1
1	7.5_ED	chr1	121732620	121735521	2902	*	meth	14	0.6531770881885298	424948	424962	3
1	7.5_ED	chr1	121735540	121738884	3345	*	meth	93	0.019187602414133705	424963	425056	1
1	7.5_ED	chr1	121739122	121767212	28091	*	meth	553	0.8221985848407317	425057	425610	3
1	7.5_ED	chr1	121767273	121769226	1954	*	meth	57	0.10370278737306136	425611	425668	2
1	7.5_ED	chr1	121769585	121773200	3616	*	meth	10	0.7238150738150738	425669	425679	3
1	7.5_ED	chr1	121774971	121776281	1311	*	meth	23	0.10735523236340842	425680	425703	2
1	7.5_ED	chr1	121776306	121780112	3807	*	meth	51	0.5669554532314622	425704	425755	3
1	7.5_ED	chr1	121780415	121782860	2446	*	meth	37	0.2587836713610353	425756	425793	2
1	7.5_ED	chr1	121782873	121801504	18632	*	meth	69	0.6951209353161529	425794	425863	3
1	7.5_ED	chr1	121801839	121808585	6747	*	meth	42	0.20079418152360956	425864	425906	2
1	7.5_ED	chr1	121808640	121839754	31115	*	meth	71	0.7140048370731337	425907	425978	3
1	7.5_ED	chr1	121839954	121843343	3390	*	meth	93	0.0322815	425979	426072	1
1	7.5_ED	chr1	121844021	121954017	109997	*	meth	1213	0.8319884177647892	426073	427286	3
1	7.5_ED	chr1	121955484	121959813	4330	*	meth	47	0.034994984048426075	427287	427334	1
1	7.5_ED	chr1	121960414	121976133	15720	*	meth	41	0.7187131351709637	427335	427376	3
1	7.5_ED	chr1	121977315	121979188	1874	*	meth	6	0.19996392496392495	427377	427383	2
1	7.5_ED	chr1	121979612	122004948	25337	*	meth	34	0.7315348317669136	427384	427418	3
1	7.5_ED	chr1	122007205	122009824	2620	*	meth	53	0.0241023	427419	427472	1
1	7.5_ED	chr1	122010753	122037353	26601	*	meth	43	0.694096	427473	427516	3
1	7.5_ED	chr1	122038519	122042943	4425	*	meth	40	0.0555115	427517	427557	1
1	7.5_ED	chr1	122045286	122167847	122562	*	meth	215	0.7320611386205138	427558	427773	3
1	7.5_ED	chr1	122167971	122178266	10296	*	meth	21	0.29851633873373007	427774	427795	2
1	7.5_ED	chr1	122179103	122268620	89518	*	meth	352	0.6675116378830906	427796	428148	3
1	7.5_ED	chr1	122268686	122269907	1222	*	meth	36	0.1184801227471819	428149	428185	2
1	7.5_ED	chr1	122271602	122283219	11618	*	meth	47	0.5695247106479692	428186	428233	3
1	7.5_ED	chr1	122283222	122285158	1937	*	meth	55	0.056509044429772885	428234	428289	1
1	7.5_ED	chr1	122285754	122290819	5066	*	meth	58	0.5444261072353702	428290	428348	3
1	7.5_ED	chr1	122290891	122291256	366	*	meth	7	0.273378	428349	428356	2
1	7.5_ED	chr1	122291307	122340256	48950	*	meth	84	0.7673570683259618	428357	428441	3
1	7.5_ED	chr1	122343495	122345923	2429	*	meth	60	0.035054864357272564	428442	428502	1
1	7.5_ED	chr1	122347712	122386987	39276	*	meth	168	0.7336451222045418	428503	428671	3
1	7.5_ED	chr1	122388643	122390103	1461	*	meth	58	0.027930841955450616	428672	428730	1
1	7.5_ED	chr1	122390473	122454314	63842	*	meth	208	0.8161515257589883	428731	428939	3
1	7.5_ED	chr1	122457348	122458177	830	*	meth	45	0.014048842846548514	428940	428985	1
1	7.5_ED	chr1	122464703	122554358	89656	*	meth	235	0.5855699909607243	428986	429221	3
1	7.5_ED	chr1	122554645	122555972	1328	*	meth	26	0.0652714	429222	429248	1
1	7.5_ED	chr1	122556071	122558596	2526	*	meth	6	0.5490641184009836	429249	429255	3
1	7.5_ED	chr1	122559432	122590883	31452	*	meth	88	0.28807917211403944	429256	429347	2
1	7.5_ED	chr1	122590946	122592334	1389	*	meth	18	0.0545874	429348	429366	1
1	7.5_ED	chr1	122594740	122609783	15044	*	meth	39	0.2583887823530893	429367	429407	2
1	7.5_ED	chr1	122609887	122628218	18332	*	meth	25	0.4776367955715782	429408	429433	3
1	7.5_ED	chr1	122628798	122684550	55753	*	meth	648	0.0439384	429434	430082	1
1	7.5_ED	chr1	122685686	122699360	13675	*	meth	40	0.38234547723436635	430083	430123	2
1	7.5_ED	chr1	122699422	122725904	26483	*	meth	380	0.030784522509576504	430124	430504	1
1	7.5_ED	chr1	122726113	122774317	48205	*	meth	80	0.68698	430505	430585	3
1	7.5_ED	chr1	122774506	122775832	1327	*	meth	8	0.2104266433160451	430586	430594	2
1	7.5_ED	chr1	122776171	122786731	10561	*	meth	11	0.5325816433595071	430595	430606	3
1	7.5_ED	chr1	122788344	122789557	1214	*	meth	14	0.054045954045954046	430607	430621	1
1	7.5_ED	chr1	122789584	122884127	94544	*	meth	369	0.8231706866455334	430622	430991	3
1	7.5_ED	chr1	122888979	122890446	1468	*	meth	34	0.0412834	430992	431026	1
1	7.5_ED	chr1	122890606	123049790	159185	*	meth	305	0.7011146497045792	431027	431332	3
1	7.5_ED	chr1	123052603	123054460	1858	*	meth	81	0.0305082	431333	431414	1
1	7.5_ED	chr1	123055324	123152489	97166	*	meth	166	0.681778	431415	431581	3
1	7.5_ED	chr1	123152929	123156455	3527	*	meth	23	0.08072	431582	431605	2
1	7.5_ED	chr1	123157313	123187966	30654	*	meth	117	0.6240324244246934	431606	431723	3
1	7.5_ED	chr1	123188039	123191654	3616	*	meth	49	0.1670629018407106	431724	431773	2
1	7.5_ED	chr1	123192609	123217445	24837	*	meth	156	0.7609279108255753	431774	431930	3
1	7.5_ED	chr1	123218392	123220001	1610	*	meth	5	0.2612859362859363	431931	431936	2
1	7.5_ED	chr1	123221747	123246457	24711	*	meth	91	0.5744705422228001	431937	432028	3
1	7.5_ED	chr1	123246739	123251549	4811	*	meth	21	0.2905788655788656	432029	432050	2
1	7.5_ED	chr1	123251552	123295707	44156	*	meth	110	0.5893162989872298	432051	432161	3
1	7.5_ED	chr1	123296192	123297459	1268	*	meth	31	0.0198888	432162	432193	1
1	7.5_ED	chr1	123298089	123525623	227535	*	meth	514	0.6684160911328731	432194	432708	3
1	7.5_ED	chr1	123526492	123529705	3214	*	meth	50	0.044602678293262886	432709	432759	1
1	7.5_ED	chr1	123529933	123567430	37498	*	meth	49	0.4760649140823156	432760	432809	3
1	7.5_ED	chr1	123568330	123570470	2141	*	meth	42	0.016429649865369475	432810	432852	1
1	7.5_ED	chr1	123571566	123614150	42585	*	meth	61	0.6315072397733688	432853	432914	3
1	7.5_ED	chr1	123614187	123614940	754	*	meth	58	0.012491823932501898	432915	432973	1
1	7.5_ED	chr1	123616406	123658250	41845	*	meth	135	0.8112746401841223	432974	433109	3
1	7.5_ED	chr1	123659302	123661293	1992	*	meth	67	0.0212792	433110	433177	1
1	7.5_ED	chr1	123662286	123870706	208421	*	meth	610	0.6833922264917098	433178	433788	3
1	7.5_ED	chr1	123870845	123871652	808	*	meth	15	0.13667562878693096	433789	433804	2
1	7.5_ED	chr1	123872012	123897511	25500	*	meth	53	0.5626666935511965	433805	433858	3
1	7.5_ED	chr1	123897552	123901499	3948	*	meth	57	0.038958261735292335	433859	433916	1
1	7.5_ED	chr1	123902196	124443353	541158	*	meth	954	0.6914911498035811	433917	434871	3
1	7.5_ED	chr1	124449494	124453705	4212	*	meth	4	0.17722222222222223	434872	434876	2
1	7.5_ED	chr1	124455131	124819818	364688	*	meth	296	0.6509878095875402	434877	435173	3
1	7.5_ED	chr1	124821760	124831141	9382	*	meth	6	0.16666666666666666	435174	435180	2
1	7.5_ED	chr1	124831620	127134420	2302801	*	meth	2240	0.6841085060658146	435181	437421	3
1	7.5_ED	chr1	127134455	127136594	2140	*	meth	42	0.071424	437422	437464	2
1	7.5_ED	chr1	127138129	127216135	78007	*	meth	489	0.7913799567115987	437465	437954	3
1	7.5_ED	chr1	127216174	127216507	334	*	meth	17	0.17744498249032872	437955	437972	2
1	7.5_ED	chr1	127216538	127432928	216391	*	meth	471	0.8058863446399875	437973	438444	3
1	7.5_ED	chr1	127435358	127436601	1244	*	meth	11	0.19630369630369632	438445	438456	2
[truncated: 62,805 more rows]

## Sheet: Fig2C
gene_id	MAH183A1	MAH183A10	MAH183A11	MAH183A12	MAH183A13	MAH183A132	MAH183A133	MAH183A134	MAH183A135	MAH183A136	MAH183A137	MAH183A138	MAH183A14	MAH183A140	MAH183A141	MAH183A143	MAH183A145	MAH183A147	MAH183A148	MAH183A149	MAH183A15	MAH183A150	MAH183A151	MAH183A152	MAH183A153	MAH183A154	MAH183A155	MAH183A156	MAH183A157	MAH183A159	MAH183A16	MAH183A160	MAH183A162	MAH183A163	MAH183A165	MAH183A167	MAH183A168	MAH183A169	MAH183A17	MAH183A170	MAH183A171	MAH183A172	MAH183A173	MAH183A174	MAH183A175	MAH183A176	MAH183A177	MAH183A178	MAH183A179
ENSMODG00000017310	171.683	84.4457	109.111	62.7426	33.6157	7.19562	6.88861	4.96024	5.50955	3.43665	5.10112	6.13849	148.109	137.67	67.5387	145.937	62.2005	151.819	82.374	34.8556	20.2896	0	98.9693	10.4704	119.076	72.4679	91.7563	173.2	58.6598	36.3643	35.9979	42.6068	64.5484	27.8816	44.8522	13.859	122.28	38.0569	112.556	0.319272	59.0954	44.4708	55.9193	58.9081	14.3636	66.8355	53.67	116.958	26.2496
ENSMODG00000019447	84.7694	228.484	137.558	189.49	555.78	349.882	357.556	371.091	280.59	606.105	304.982	292.164	12.4095	160.318	39.3675	56.2741	8.55668	75.0932	59.2588	25.8412	267.345	0.682222	51.8584	19.1958	80.469	56.8873	21.1363	9.32338	89.775	69.4525	0.709818	9.97996	8.00186	343.522	49.1346	34.0932	106.638	60.999	58.3751	196.033	75.7906	25.2813	35.5398	12.4715	25.77	5.33161	28.2183	78.5721	26.7593
ENSMODG00000015850	119.987	217.212	84.3868	204.544	74.5522	42.1339	50.136	42.3707	35.8865	43.0945	38.9096	33.6914	110.074	1.19195	7.94573	12.3803	17.1134	148.554	36.1437	0.600959	0.341001	84.5956	2.5564	0	9.30278	5.79743	4.97324	17.571	10.2017	0	248.132	0	0	39.7181	0	13.859	47.5005	11.8759	207.932	0	41.3403	0	0	2.91887	0.21123	0	0	0	0
ENSMODG00000010498	0	0	0	0	0	0.665491	0.896742	1.01986	0.496356	2.0729	1.57375	0.468587	0	0	0	0	0	0	0	0	0	0	0	0	0	0	0	0	0	0	0	0	0	0	0	0	0	0	0.574558	0	0	0	0	0	0	0.761658	0	0	0
ENSMODG00000048820	139.627	110.13	101.283	55.7111	225.748	1343.88	1408.33	1231.58	1229.08	1608.46	1075.58	1285.05	33.5219	2398.21	662.385	1103.35	207.335	746.851	1102.38	461.537	132.479	487.789	1368.77	742.528	1277.74	931.937	703.465	387.638	764.873	448.165	98.5633	292.106	313.406	1943.82	467.229	418.266	1559.31	1138.74	114.739	1339.98	1559.01	821.491	386.713	394.313	301.425	99.7773	407.781	1550.45	930.203
ENSMODG00000005463	9.82016	31.1359	87.7279	55.1702	776.149	5273.23	5720.03	4691.09	4733.59	8463.76	4436.02	5180.51	18.5337	8208.97	2172.8	3791.37	652.282	2045.47	3423.14	880.405	299.911	810.48	4101.93	2186.57	4190.44	3241.13	2324.24	1396.36	2657.54	1547.61	191.955	847.529	908.745	7723.99	908.313	1475.43	4919.07	3418.91	7.4118	5472.96	5043.78	2543.97	1207.11	1034.08	798.448	334.939	1252.12	4711.63	3468.26
ENSMODG00000001108	97.8629	14.0435	94.5056	51.384	335.41	960.678	931.348	743.804	858.447	1567.82	758.439	740.087	0.644651	1211.62	338.416	685.793	224.777	157.533	413.131	31.2499	42.9662	852.778	409.39	520.904	354.436	280.451	392.389	237.029	451.425	175.269	167.416	87.9004	72.817	3407.08	128.02	408.287	626.854	258.841	12.5254	1226.64	1490.64	454.15	215.724	266.678	95.8982	141.859	346.919	561.701	937.594
ENSMODG00000021084	0	0	0	0	0	0	0	0	0	0	0	0	0	0	0	0	0	0	0	0	0	0	0	0	0	0	0	0	0	0	0	0	1.60037	0	0	0	0	0	0	0	0	0	0	0	4.01336	0	0	0	0
ENSMODG00000020637	0	0	0	0	0	1.08142	1.4674	2.73509	0.992711	0.3273	1.08535	0.37487	0	0	0	0	23.0372	0	0	0	0	0	2.9216	0	0	5.07275	0	0	0	0	0	0	0	9.99529	0	0	0	0	0	0	0	1.52297	0	0	0	0	0	0	9.93916
[truncated: 606 more columns]
