# Supplementary material for: Divergent DNA methylation dynamics in marsupial and eutherian embryos
Source: Nature. 2025 May 14;642(8069):1073–9. doi: 10.1038/s41586-025-08992-2 (PMC12221971; doi:10.1038/s41586-025-08992-2)
Supplement: Supplementary file 8 — Source Data Fig. 3 [file 41586_2025_8992_MOESM8_ESM.xlsx]

## Sheet: Fig3A
context	type	count	perc	hyperMeth
genes	intergenic	13584	65.3077	sperm
genes	intragenic	6155	29.5913	sperm
genes	promoter	1061	5.10096	sperm
chr	chr1	4956	23.8269	sperm
chr	chr2	3373	16.2163	sperm
chr	chr3	2448	11.7692	sperm
chr	chr4	2304	11.0769	sperm
chr	chr5	1190	5.72115	sperm
chr	chr6	1409	6.77404	sperm
chr	chr7	855	4.11058	sperm
chr	chr8	1356	6.51923	sperm
chr	chrMT	0	0	sperm
chr	chrX	401	1.92788	sperm
chr	chrUn	2508	12.0577	sperm
CGI	prom_CGI	11	0.0879156	sperm
CGI	intergenic_CGI	46	0.367647	sperm
CGI	intragenic_CGI	52	0.415601	sperm
CGI	no_CGI	12403	99.1288	sperm
repeat	Simple_repeat	394	1.89423	sperm
repeat	Low_complexity	255	1.22596	sperm
repeat	LINE	2819	13.5529	sperm
repeat	SINE	2654	12.7596	sperm
repeat	DNA	317	1.52404	sperm
repeat	LTR	1896	9.11538	sperm
repeat	scRNA	38	0.182692	sperm
repeat	tRNA	3	0.0144231	sperm
repeat	snRNA	1	0.00480769	sperm
repeat	Unknown	15	0.0721154	sperm
repeat	rRNA	5	0.0240385	sperm
repeat	RC	0	0	sperm
repeat	Satellite	0	0	sperm
repeat	no_repeat	12403	59.6298	sperm
genes	intergenic	8458	36.9007	oocyte
genes	intragenic	12295	53.6408	oocyte
genes	promoter	2168	9.45858	oocyte
chr	chr1	3176	13.8563	oocyte
chr	chr2	3211	14.009	oocyte
chr	chr3	2449	10.6845	oocyte
chr	chr4	2557	11.1557	oocyte
chr	chr5	1197	5.22229	oocyte
chr	chr6	2393	10.4402	oocyte
chr	chr7	2164	9.44112	oocyte
chr	chr8	2932	12.7918	oocyte
chr	chrMT	0	0	oocyte
chr	chrX	796	3.4728	oocyte
chr	chrUn	2046	8.92631	oocyte
CGI	prom_CGI	761	3.47631	oocyte
CGI	intergenic_CGI	1454	6.642	oocyte
CGI	intragenic_CGI	2450	11.1918	oocyte
CGI	no_CGI	17226	78.6899	oocyte
repeat	Simple_repeat	487	2.12469	oocyte
repeat	Low_complexity	300	1.30884	oocyte
repeat	LINE	1594	6.95432	oocyte
repeat	SINE	2502	10.9158	oocyte
repeat	DNA	213	0.929279	oocyte
repeat	LTR	579	2.52607	oocyte
repeat	scRNA	11	0.0479909	oocyte
repeat	tRNA	3	0.0130884	oocyte
repeat	snRNA	0	0	oocyte
repeat	Unknown	3	0.0130884	oocyte
repeat	rRNA	3	0.0130884	oocyte
repeat	RC	0	0	oocyte
repeat	Satellite	0	0	oocyte
repeat	no_repeat	17226	75.1538	oocyte

## Sheet: Fig3D
organism	genomic_interval	percMethylation
opossum_oocyte_MII	gene_bodies_not_expressed	7.5817
opossum_oocyte_MII	gene_bodies_not_expressed	54.5455
opossum_oocyte_MII	gene_bodies_not_expressed	95.4545
opossum_oocyte_MII	gene_bodies_not_expressed	86.5435
opossum_oocyte_MII	gene_bodies_not_expressed	97.2222
opossum_oocyte_MII	gene_bodies_not_expressed	97.8723
opossum_oocyte_MII	gene_bodies_not_expressed	65.7143
opossum_oocyte_MII	gene_bodies_not_expressed	100
opossum_oocyte_MII	gene_bodies_not_expressed	84.8066
opossum_oocyte_MII	gene_bodies_not_expressed	100
opossum_oocyte_MII	gene_bodies_not_expressed	90
opossum_oocyte_MII	gene_bodies_not_expressed	92.8571
opossum_oocyte_MII	gene_bodies_not_expressed	87.2
opossum_oocyte_MII	gene_bodies_not_expressed	100
opossum_oocyte_MII	gene_bodies_not_expressed	100
opossum_oocyte_MII	gene_bodies_not_expressed	71.4286
opossum_oocyte_MII	gene_bodies_not_expressed	89.7436
opossum_oocyte_MII	gene_bodies_not_expressed	93.7862
opossum_oocyte_MII	gene_bodies_not_expressed	18.1818
opossum_oocyte_MII	gene_bodies_not_expressed	87.6712
opossum_oocyte_MII	gene_bodies_not_expressed	95.1235
opossum_oocyte_MII	gene_bodies_not_expressed	94.9241
opossum_oocyte_MII	gene_bodies_not_expressed	84.2105
opossum_oocyte_MII	gene_bodies_not_expressed	100
opossum_oocyte_MII	gene_bodies_not_expressed	8.52713
opossum_oocyte_MII	gene_bodies_not_expressed	93.9024
opossum_oocyte_MII	gene_bodies_not_expressed	36.7816
opossum_oocyte_MII	gene_bodies_not_expressed	0
opossum_oocyte_MII	gene_bodies_not_expressed	94.1748
opossum_oocyte_MII	gene_bodies_not_expressed	77.5424
opossum_oocyte_MII	gene_bodies_not_expressed	96.1591
opossum_oocyte_MII	gene_bodies_not_expressed	94.6319
opossum_oocyte_MII	gene_bodies_not_expressed	94.8357
opossum_oocyte_MII	gene_bodies_not_expressed	95.0065
opossum_oocyte_MII	gene_bodies_not_expressed	83.046
opossum_oocyte_MII	gene_bodies_not_expressed	85.7143
opossum_oocyte_MII	gene_bodies_not_expressed	94.6746
opossum_oocyte_MII	gene_bodies_not_expressed	98.1132
opossum_oocyte_MII	gene_bodies_not_expressed	91.8283
opossum_oocyte_MII	gene_bodies_not_expressed	94.3775
opossum_oocyte_MII	gene_bodies_not_expressed	43.8235
opossum_oocyte_MII	gene_bodies_not_expressed	47.8927
opossum_oocyte_MII	gene_bodies_not_expressed	93.3884
opossum_oocyte_MII	gene_bodies_not_expressed	100
opossum_oocyte_MII	gene_bodies_not_expressed	93.617
opossum_oocyte_MII	gene_bodies_not_expressed	95.1111
opossum_oocyte_MII	gene_bodies_not_expressed	90.4223
opossum_oocyte_MII	gene_bodies_not_expressed	95.2703
opossum_oocyte_MII	gene_bodies_not_expressed	93.2773
opossum_oocyte_MII	gene_bodies_not_expressed	94.7368
opossum_oocyte_MII	gene_bodies_not_expressed	94.4444
opossum_oocyte_MII	gene_bodies_not_expressed	3.23741
opossum_oocyte_MII	gene_bodies_not_expressed	33.3333
opossum_oocyte_MII	gene_bodies_not_expressed	83.3333
opossum_oocyte_MII	gene_bodies_not_expressed	94.1176
opossum_oocyte_MII	gene_bodies_not_expressed	89.8113
opossum_oocyte_MII	gene_bodies_not_expressed	92.0635
opossum_oocyte_MII	gene_bodies_not_expressed	91.4191
opossum_oocyte_MII	gene_bodies_not_expressed	94.3583
opossum_oocyte_MII	gene_bodies_not_expressed	44.6115
opossum_oocyte_MII	gene_bodies_not_expressed	91.6626
opossum_oocyte_MII	gene_bodies_not_expressed	22.0641
opossum_oocyte_MII	gene_bodies_not_expressed	55.4502
opossum_oocyte_MII	gene_bodies_not_expressed	97.549
opossum_oocyte_MII	gene_bodies_not_expressed	100
opossum_oocyte_MII	gene_bodies_not_expressed	98.9637
opossum_oocyte_MII	gene_bodies_not_expressed	100
opossum_oocyte_MII	gene_bodies_not_expressed	90.6015
opossum_oocyte_MII	gene_bodies_not_expressed	92.8571
opossum_oocyte_MII	gene_bodies_not_expressed	91.3499
opossum_oocyte_MII	gene_bodies_not_expressed	88.4422
opossum_oocyte_MII	gene_bodies_not_expressed	57.1429
opossum_oocyte_MII	gene_bodies_not_expressed	2.08333
opossum_oocyte_MII	gene_bodies_not_expressed	87.1029
opossum_oocyte_MII	gene_bodies_not_expressed	5.52147
opossum_oocyte_MII	gene_bodies_not_expressed	100
opossum_oocyte_MII	gene_bodies_not_expressed	80.6452
opossum_oocyte_MII	gene_bodies_not_expressed	62.0596
opossum_oocyte_MII	gene_bodies_not_expressed	59.0747
opossum_oocyte_MII	gene_bodies_not_expressed	96.345
opossum_oocyte_MII	gene_bodies_not_expressed	90.5263
opossum_oocyte_MII	gene_bodies_not_expressed	77.6718
opossum_oocyte_MII	gene_bodies_not_expressed	90.3836
opossum_oocyte_MII	gene_bodies_not_expressed	20.1149
opossum_oocyte_MII	gene_bodies_not_expressed	100
opossum_oocyte_MII	gene_bodies_not_expressed	1.14068
opossum_oocyte_MII	gene_bodies_not_expressed	86.0465
opossum_oocyte_MII	gene_bodies_not_expressed	79.351
opossum_oocyte_MII	gene_bodies_not_expressed	82.3529
opossum_oocyte_MII	gene_bodies_not_expressed	30.5882
opossum_oocyte_MII	gene_bodies_not_expressed	37.9713
opossum_oocyte_MII	gene_bodies_not_expressed	78.1553
opossum_oocyte_MII	gene_bodies_not_expressed	75.3564
opossum_oocyte_MII	gene_bodies_not_expressed	45.6954
opossum_oocyte_MII	gene_bodies_not_expressed	100
opossum_oocyte_MII	gene_bodies_not_expressed	10.5263
opossum_oocyte_MII	gene_bodies_not_expressed	33.3333
opossum_oocyte_MII	gene_bodies_not_expressed	95.2381
opossum_oocyte_MII	gene_bodies_not_expressed	92.4242
opossum_oocyte_MII	gene_bodies_not_expressed	90.1691
opossum_oocyte_MII	gene_bodies_not_expressed	94.6108
opossum_oocyte_MII	gene_bodies_not_expressed	70.8333
opossum_oocyte_MII	gene_bodies_not_expressed	87.5
opossum_oocyte_MII	gene_bodies_not_expressed	88.5246
opossum_oocyte_MII	gene_bodies_not_expressed	33.3333
opossum_oocyte_MII	gene_bodies_not_expressed	83.871
opossum_oocyte_MII	gene_bodies_not_expressed	64.7059
opossum_oocyte_MII	gene_bodies_not_expressed	100
opossum_oocyte_MII	gene_bodies_not_expressed	92.4603
opossum_oocyte_MII	gene_bodies_not_expressed	95.8763
opossum_oocyte_MII	gene_bodies_not_expressed	76.5328
opossum_oocyte_MII	gene_bodies_not_expressed	1.27389
opossum_oocyte_MII	gene_bodies_not_expressed	2.68378
opossum_oocyte_MII	gene_bodies_not_expressed	58.3554
opossum_oocyte_MII	gene_bodies_not_expressed	40.3941
opossum_oocyte_MII	gene_bodies_not_expressed	45.1389
opossum_oocyte_MII	gene_bodies_not_expressed	1.01868
opossum_oocyte_MII	gene_bodies_not_expressed	76.7442
opossum_oocyte_MII	gene_bodies_not_expressed	24.1627
opossum_oocyte_MII	gene_bodies_not_expressed	89.8876
opossum_oocyte_MII	gene_bodies_not_expressed	53.9171
opossum_oocyte_MII	gene_bodies_not_expressed	66.6667
opossum_oocyte_MII	gene_bodies_not_expressed	89.2857
opossum_oocyte_MII	gene_bodies_not_expressed	51.7915
opossum_oocyte_MII	gene_bodies_not_expressed	16.3823
opossum_oocyte_MII	gene_bodies_not_expressed	100
opossum_oocyte_MII	gene_bodies_not_expressed	95.7265
opossum_oocyte_MII	gene_bodies_not_expressed	64.8649
opossum_oocyte_MII	gene_bodies_not_expressed	100
opossum_oocyte_MII	gene_bodies_not_expressed	75
opossum_oocyte_MII	gene_bodies_not_expressed	75
opossum_oocyte_MII	gene_bodies_not_expressed	75
opossum_oocyte_MII	gene_bodies_not_expressed	88.8889
opossum_oocyte_MII	gene_bodies_not_expressed	100
opossum_oocyte_MII	gene_bodies_not_expressed	100
opossum_oocyte_MII	gene_bodies_not_expressed	93.75
opossum_oocyte_MII	gene_bodies_not_expressed	23.0769
opossum_oocyte_MII	gene_bodies_not_expressed	71.4286
opossum_oocyte_MII	gene_bodies_not_expressed	94.1176
opossum_oocyte_MII	gene_bodies_not_expressed	77.7778
opossum_oocyte_MII	gene_bodies_not_expressed	100
opossum_oocyte_MII	gene_bodies_not_expressed	50
opossum_oocyte_MII	gene_bodies_not_expressed	100
opossum_oocyte_MII	gene_bodies_not_expressed	78.125
opossum_oocyte_MII	gene_bodies_not_expressed	83.6735
opossum_oocyte_MII	gene_bodies_not_expressed	87.5
opossum_oocyte_MII	gene_bodies_not_expressed	4.25532
opossum_oocyte_MII	gene_bodies_not_expressed	37.5
opossum_oocyte_MII	gene_bodies_not_expressed	100
opossum_oocyte_MII	gene_bodies_not_expressed	100
opossum_oocyte_MII	gene_bodies_not_expressed	78.5714
opossum_oocyte_MII	gene_bodies_not_expressed	90.3226
opossum_oocyte_MII	gene_bodies_not_expressed	86.2069
opossum_oocyte_MII	gene_bodies_not_expressed	90.7692
opossum_oocyte_MII	gene_bodies_not_expressed	95
opossum_oocyte_MII	gene_bodies_not_expressed	78.7321
opossum_oocyte_MII	gene_bodies_not_expressed	98.9011
opossum_oocyte_MII	gene_bodies_not_expressed	71.8182
opossum_oocyte_MII	gene_bodies_not_expressed	71.4876
opossum_oocyte_MII	gene_bodies_not_expressed	81.3559
opossum_oocyte_MII	gene_bodies_not_expressed	42.8571
opossum_oocyte_MII	gene_bodies_not_expressed	66.0177
opossum_oocyte_MII	gene_bodies_not_expressed	97.3856
opossum_oocyte_MII	gene_bodies_not_expressed	89.726
opossum_oocyte_MII	gene_bodies_not_expressed	5.26316
opossum_oocyte_MII	gene_bodies_not_expressed	70.2128
opossum_oocyte_MII	gene_bodies_not_expressed	100
opossum_oocyte_MII	gene_bodies_not_expressed	100
opossum_oocyte_MII	gene_bodies_not_expressed	97.4359
opossum_oocyte_MII	gene_bodies_not_expressed	100
opossum_oocyte_MII	gene_bodies_not_expressed	61.2546
opossum_oocyte_MII	gene_bodies_not_expressed	50.3226
opossum_oocyte_MII	gene_bodies_not_expressed	88.2948
opossum_oocyte_MII	gene_bodies_not_expressed	1.45985
opossum_oocyte_MII	gene_bodies_not_expressed	1.86916
opossum_oocyte_MII	gene_bodies_not_expressed	0
opossum_oocyte_MII	gene_bodies_not_expressed	86.8347
opossum_oocyte_MII	gene_bodies_not_expressed	76.5625
opossum_oocyte_MII	gene_bodies_not_expressed	77
opossum_oocyte_MII	gene_bodies_not_expressed	86.9159
opossum_oocyte_MII	gene_bodies_not_expressed	80.9524
opossum_oocyte_MII	gene_bodies_not_expressed	53.1443
opossum_oocyte_MII	gene_bodies_not_expressed	7.63359
opossum_oocyte_MII	gene_bodies_not_expressed	36.0465
opossum_oocyte_MII	gene_bodies_not_expressed	94.4444
opossum_oocyte_MII	gene_bodies_not_expressed	95.1175
opossum_oocyte_MII	gene_bodies_not_expressed	25
opossum_oocyte_MII	gene_bodies_not_expressed	60.9842
opossum_oocyte_MII	gene_bodies_not_expressed	1.92308
opossum_oocyte_MII	gene_bodies_not_expressed	51.7361
opossum_oocyte_MII	gene_bodies_not_expressed	50.9091
opossum_oocyte_MII	gene_bodies_not_expressed	1.79445
opossum_oocyte_MII	gene_bodies_not_expressed	6.2201
opossum_oocyte_MII	gene_bodies_not_expressed	96.7213
opossum_oocyte_MII	gene_bodies_not_expressed	97.054
opossum_oocyte_MII	gene_bodies_not_expressed	97.1326
opossum_oocyte_MII	gene_bodies_not_expressed	3.64583
opossum_oocyte_MII	gene_bodies_not_expressed	86.5772
opossum_oocyte_MII	gene_bodies_not_expressed	93.1034
opossum_oocyte_MII	gene_bodies_not_expressed	4.00802
opossum_oocyte_MII	gene_bodies_not_expressed	98.4874
opossum_oocyte_MII	gene_bodies_not_expressed	84.0212
opossum_oocyte_MII	gene_bodies_not_expressed	67.3913
opossum_oocyte_MII	gene_bodies_not_expressed	92.2078
opossum_oocyte_MII	gene_bodies_not_expressed	91.5663
opossum_oocyte_MII	gene_bodies_not_expressed	71.4286
opossum_oocyte_MII	gene_bodies_not_expressed	77.4691
opossum_oocyte_MII	gene_bodies_not_expressed	97.2603
opossum_oocyte_MII	gene_bodies_not_expressed	49.5114
opossum_oocyte_MII	gene_bodies_not_expressed	94.5261
opossum_oocyte_MII	gene_bodies_not_expressed	100
opossum_oocyte_MII	gene_bodies_not_expressed	95.8333
opossum_oocyte_MII	gene_bodies_not_expressed	86.2928
opossum_oocyte_MII	gene_bodies_not_expressed	96.3768
opossum_oocyte_MII	gene_bodies_not_expressed	37.5
opossum_oocyte_MII	gene_bodies_not_expressed	87.9121
opossum_oocyte_MII	gene_bodies_not_expressed	96.6387
opossum_oocyte_MII	gene_bodies_not_expressed	97.6277
opossum_oocyte_MII	gene_bodies_not_expressed	29.9383
opossum_oocyte_MII	gene_bodies_not_expressed	90.1042
opossum_oocyte_MII	gene_bodies_not_expressed	89.1458
opossum_oocyte_MII	gene_bodies_not_expressed	92.8571
opossum_oocyte_MII	gene_bodies_not_expressed	94.5611
opossum_oocyte_MII	gene_bodies_not_expressed	95.8701
opossum_oocyte_MII	gene_bodies_not_expressed	95.3947
opossum_oocyte_MII	gene_bodies_not_expressed	63.3426
opossum_oocyte_MII	gene_bodies_not_expressed	2.20264
opossum_oocyte_MII	gene_bodies_not_expressed	93.7853
opossum_oocyte_MII	gene_bodies_not_expressed	72.4902
opossum_oocyte_MII	gene_bodies_not_expressed	85.5856
opossum_oocyte_MII	gene_bodies_not_expressed	79.6296
opossum_oocyte_MII	gene_bodies_not_expressed	100
opossum_oocyte_MII	gene_bodies_not_expressed	75
opossum_oocyte_MII	gene_bodies_not_expressed	92.7966
opossum_oocyte_MII	gene_bodies_not_expressed	76.4706
opossum_oocyte_MII	gene_bodies_not_expressed	100
opossum_oocyte_MII	gene_bodies_not_expressed	100
opossum_oocyte_MII	gene_bodies_not_expressed	95.0311
opossum_oocyte_MII	gene_bodies_not_expressed	72.8972
opossum_oocyte_MII	gene_bodies_not_expressed	88.4316
opossum_oocyte_MII	gene_bodies_not_expressed	67.9167
opossum_oocyte_MII	gene_bodies_not_expressed	30.5609
opossum_oocyte_MII	gene_bodies_not_expressed	95.8904
opossum_oocyte_MII	gene_bodies_not_expressed	91.6667
opossum_oocyte_MII	gene_bodies_not_expressed	91.7293
opossum_oocyte_MII	gene_bodies_not_expressed	20.4433
opossum_oocyte_MII	gene_bodies_not_expressed	100
opossum_oocyte_MII	gene_bodies_not_expressed	85.631
opossum_oocyte_MII	gene_bodies_not_expressed	93.7824
opossum_oocyte_MII	gene_bodies_not_expressed	88.4228
opossum_oocyte_MII	gene_bodies_not_expressed	67.5079
opossum_oocyte_MII	gene_bodies_not_expressed	96.875
opossum_oocyte_MII	gene_bodies_not_expressed	61.2466
opossum_oocyte_MII	gene_bodies_not_expressed	91.049
opossum_oocyte_MII	gene_bodies_not_expressed	85.8022
opossum_oocyte_MII	gene_bodies_not_expressed	92.8306
opossum_oocyte_MII	gene_bodies_not_expressed	6.58762
opossum_oocyte_MII	gene_bodies_not_expressed	95.9459
opossum_oocyte_MII	gene_bodies_not_expressed	0
opossum_oocyte_MII	gene_bodies_not_expressed	45.1613
opossum_oocyte_MII	gene_bodies_not_expressed	97.7778
opossum_oocyte_MII	gene_bodies_not_expressed	17.7083
opossum_oocyte_MII	gene_bodies_not_expressed	72.7273
opossum_oocyte_MII	gene_bodies_not_expressed	92.5641
opossum_oocyte_MII	gene_bodies_not_expressed	94.4444
opossum_oocyte_MII	gene_bodies_not_expressed	88.785
opossum_oocyte_MII	gene_bodies_not_expressed	98.6667
opossum_oocyte_MII	gene_bodies_not_expressed	88.4106
opossum_oocyte_MII	gene_bodies_not_expressed	84.1026
opossum_oocyte_MII	gene_bodies_not_expressed	96
opossum_oocyte_MII	gene_bodies_not_expressed	87.6404
opossum_oocyte_MII	gene_bodies_not_expressed	89.8734
opossum_oocyte_MII	gene_bodies_not_expressed	76.1364
opossum_oocyte_MII	gene_bodies_not_expressed	91.9075
opossum_oocyte_MII	gene_bodies_not_expressed	89.3077
opossum_oocyte_MII	gene_bodies_not_expressed	90.9091
opossum_oocyte_MII	gene_bodies_not_expressed	100
opossum_oocyte_MII	gene_bodies_not_expressed	62.5
opossum_oocyte_MII	gene_bodies_not_expressed	67.4897
opossum_oocyte_MII	gene_bodies_not_expressed	43.083
opossum_oocyte_MII	gene_bodies_not_expressed	66.6667
opossum_oocyte_MII	gene_bodies_not_expressed	85.2874
opossum_oocyte_MII	gene_bodies_not_expressed	42.3077
opossum_oocyte_MII	gene_bodies_not_expressed	90.0285
opossum_oocyte_MII	gene_bodies_not_expressed	87.3626
opossum_oocyte_MII	gene_bodies_not_expressed	92.1013
opossum_oocyte_MII	gene_bodies_not_expressed	52.5375
opossum_oocyte_MII	gene_bodies_not_expressed	81.1881
opossum_oocyte_MII	gene_bodies_not_expressed	92.6829
opossum_oocyte_MII	gene_bodies_not_expressed	66.6667
opossum_oocyte_MII	gene_bodies_not_expressed	9.47631
opossum_oocyte_MII	gene_bodies_not_expressed	17.3554
opossum_oocyte_MII	gene_bodies_not_expressed	89.1089
opossum_oocyte_MII	gene_bodies_not_expressed	70.6731
opossum_oocyte_MII	gene_bodies_not_expressed	87.859
opossum_oocyte_MII	gene_bodies_not_expressed	100
opossum_oocyte_MII	gene_bodies_not_expressed	79.1411
opossum_oocyte_MII	gene_bodies_not_expressed	83.1169
opossum_oocyte_MII	gene_bodies_not_expressed	87.8049
opossum_oocyte_MII	gene_bodies_not_expressed	97.9592
opossum_oocyte_MII	gene_bodies_not_expressed	66.6667
opossum_oocyte_MII	gene_bodies_not_expressed	84.9206
opossum_oocyte_MII	gene_bodies_not_expressed	100
opossum_oocyte_MII	gene_bodies_not_expressed	75.5556
opossum_oocyte_MII	gene_bodies_not_expressed	20.0599
opossum_oocyte_MII	gene_bodies_not_expressed	93.4783
opossum_oocyte_MII	gene_bodies_not_expressed	98.9583
opossum_oocyte_MII	gene_bodies_not_expressed	86.4865
opossum_oocyte_MII	gene_bodies_not_expressed	71.3208
opossum_oocyte_MII	gene_bodies_not_expressed	89.4998
opossum_oocyte_MII	gene_bodies_not_expressed	90.625
opossum_oocyte_MII	gene_bodies_not_expressed	47.9651
opossum_oocyte_MII	gene_bodies_not_expressed	90.9657
opossum_oocyte_MII	gene_bodies_not_expressed	28.169
opossum_oocyte_MII	gene_bodies_not_expressed	100
opossum_oocyte_MII	gene_bodies_not_expressed	83.7037
opossum_oocyte_MII	gene_bodies_not_expressed	50.2297
opossum_oocyte_MII	gene_bodies_not_expressed	75
opossum_oocyte_MII	gene_bodies_not_expressed	60.8696
opossum_oocyte_MII	gene_bodies_not_expressed	75.3117
opossum_oocyte_MII	gene_bodies_not_expressed	87.2774
opossum_oocyte_MII	gene_bodies_not_expressed	93.9577
opossum_oocyte_MII	gene_bodies_not_expressed	75.8621
opossum_oocyte_MII	gene_bodies_not_expressed	45.4545
opossum_oocyte_MII	gene_bodies_not_expressed	78.5714
opossum_oocyte_MII	gene_bodies_not_expressed	83.6268
opossum_oocyte_MII	gene_bodies_not_expressed	60.4878
opossum_oocyte_MII	gene_bodies_not_expressed	94.1489
opossum_oocyte_MII	gene_bodies_not_expressed	90.6667
opossum_oocyte_MII	gene_bodies_not_expressed	52.2727
opossum_oocyte_MII	gene_bodies_not_expressed	0.143885
opossum_oocyte_MII	gene_bodies_not_expressed	13.3333
opossum_oocyte_MII	gene_bodies_not_expressed	78.6325
opossum_oocyte_MII	gene_bodies_not_expressed	93.5829
opossum_oocyte_MII	gene_bodies_not_expressed	82.3529
opossum_oocyte_MII	gene_bodies_not_expressed	96.4912
opossum_oocyte_MII	gene_bodies_not_expressed	84.6154
opossum_oocyte_MII	gene_bodies_not_expressed	72.4138
opossum_oocyte_MII	gene_bodies_not_expressed	88.0342
opossum_oocyte_MII	gene_bodies_not_expressed	90.4255
opossum_oocyte_MII	gene_bodies_not_expressed	91.9355
opossum_oocyte_MII	gene_bodies_not_expressed	91.6667
opossum_oocyte_MII	gene_bodies_not_expressed	55.5556
opossum_oocyte_MII	gene_bodies_not_expressed	91.6667
opossum_oocyte_MII	gene_bodies_not_expressed	100
opossum_oocyte_MII	gene_bodies_not_expressed	88.7306
opossum_oocyte_MII	gene_bodies_not_expressed	67.3171
opossum_oocyte_MII	gene_bodies_not_expressed	88.8889
opossum_oocyte_MII	gene_bodies_not_expressed	33.1839
opossum_oocyte_MII	gene_bodies_not_expressed	87.5
opossum_oocyte_MII	gene_bodies_not_expressed	62.1212
opossum_oocyte_MII	gene_bodies_not_expressed	100
opossum_oocyte_MII	gene_bodies_not_expressed	100
opossum_oocyte_MII	gene_bodies_not_expressed	92.0732
opossum_oocyte_MII	gene_bodies_not_expressed	92.3077
opossum_oocyte_MII	gene_bodies_not_expressed	69.8962
opossum_oocyte_MII	gene_bodies_not_expressed	54.5872
opossum_oocyte_MII	gene_bodies_not_expressed	100
opossum_oocyte_MII	gene_bodies_not_expressed	53.3019
opossum_oocyte_MII	gene_bodies_not_expressed	68.4832
opossum_oocyte_MII	gene_bodies_not_expressed	65.9898
opossum_oocyte_MII	gene_bodies_not_expressed	85.7143
opossum_oocyte_MII	gene_bodies_not_expressed	73.3333
opossum_oocyte_MII	gene_bodies_not_expressed	0
opossum_oocyte_MII	gene_bodies_not_expressed	80
opossum_oocyte_MII	gene_bodies_not_expressed	80.9524
opossum_oocyte_MII	gene_bodies_not_expressed	72.7273
opossum_oocyte_MII	gene_bodies_not_expressed	89.2241
opossum_oocyte_MII	gene_bodies_not_expressed	85.2601
opossum_oocyte_MII	gene_bodies_not_expressed	90.566
opossum_oocyte_MII	gene_bodies_not_expressed	76.2376
opossum_oocyte_MII	gene_bodies_not_expressed	73.5294
opossum_oocyte_MII	gene_bodies_not_expressed	75
opossum_oocyte_MII	gene_bodies_not_expressed	80.5
opossum_oocyte_MII	gene_bodies_not_expressed	66.6667
opossum_oocyte_MII	gene_bodies_not_expressed	83.3333
opossum_oocyte_MII	gene_bodies_not_expressed	80.9524
opossum_oocyte_MII	gene_bodies_not_expressed	75
opossum_oocyte_MII	gene_bodies_not_expressed	87.3239
opossum_oocyte_MII	gene_bodies_not_expressed	66.6667
opossum_oocyte_MII	gene_bodies_not_expressed	92.8571
opossum_oocyte_MII	gene_bodies_not_expressed	89.7436
opossum_oocyte_MII	gene_bodies_not_expressed	15.3153
opossum_oocyte_MII	gene_bodies_not_expressed	93.3333
opossum_oocyte_MII	gene_bodies_not_expressed	59.8639
opossum_oocyte_MII	gene_bodies_not_expressed	90.9385
opossum_oocyte_MII	gene_bodies_not_expressed	90.2062
opossum_oocyte_MII	gene_bodies_not_expressed	79.7774
opossum_oocyte_MII	gene_bodies_not_expressed	57.1429
opossum_oocyte_MII	gene_bodies_not_expressed	76.1905
opossum_oocyte_MII	gene_bodies_not_expressed	66.9725
opossum_oocyte_MII	gene_bodies_not_expressed	100
opossum_oocyte_MII	gene_bodies_not_expressed	83.0357
opossum_oocyte_MII	gene_bodies_not_expressed	87.0968
opossum_oocyte_MII	gene_bodies_not_expressed	75
opossum_oocyte_MII	gene_bodies_not_expressed	100
opossum_oocyte_MII	gene_bodies_not_expressed	92.4138
opossum_oocyte_MII	gene_bodies_not_expressed	88.8158
opossum_oocyte_MII	gene_bodies_not_expressed	55.3299
opossum_oocyte_MII	gene_bodies_not_expressed	97.4359
opossum_oocyte_MII	gene_bodies_not_expressed	56.3177
opossum_oocyte_MII	gene_bodies_not_expressed	93.4884
opossum_oocyte_MII	gene_bodies_not_expressed	100
opossum_oocyte_MII	gene_bodies_not_expressed	0
opossum_oocyte_MII	gene_bodies_not_expressed	33.3333
opossum_oocyte_MII	gene_bodies_not_expressed	6.52174
opossum_oocyte_MII	gene_bodies_not_expressed	100
opossum_oocyte_MII	gene_bodies_not_expressed	78
opossum_oocyte_MII	gene_bodies_not_expressed	84.8485
opossum_oocyte_MII	gene_bodies_not_expressed	27.5
opossum_oocyte_MII	gene_bodies_not_expressed	100
opossum_oocyte_MII	gene_bodies_not_expressed	66.6667
opossum_oocyte_MII	gene_bodies_not_expressed	100
opossum_oocyte_MII	gene_bodies_not_expressed	100
opossum_oocyte_MII	gene_bodies_not_expressed	100
opossum_oocyte_MII	gene_bodies_not_expressed	0
opossum_oocyte_MII	gene_bodies_not_expressed	80.7163
opossum_oocyte_MII	gene_bodies_not_expressed	73.4177
opossum_oocyte_MII	gene_bodies_not_expressed	92.9412
opossum_oocyte_MII	gene_bodies_not_expressed	47.3404
opossum_oocyte_MII	gene_bodies_not_expressed	93.2584
opossum_oocyte_MII	gene_bodies_not_expressed	58.8235
opossum_oocyte_MII	gene_bodies_not_expressed	17.5355
opossum_oocyte_MII	gene_bodies_not_expressed	1.63488
opossum_oocyte_MII	gene_bodies_not_expressed	63.9785
opossum_oocyte_MII	gene_bodies_not_expressed	55.4688
opossum_oocyte_MII	gene_bodies_not_expressed	93.3602
opossum_oocyte_MII	gene_bodies_not_expressed	97.1223
opossum_oocyte_MII	gene_bodies_not_expressed	99.1597
opossum_oocyte_MII	gene_bodies_not_expressed	29.5775
opossum_oocyte_MII	gene_bodies_not_expressed	100
opossum_oocyte_MII	gene_bodies_not_expressed	55.4762
opossum_oocyte_MII	gene_bodies_not_expressed	100
opossum_oocyte_MII	gene_bodies_not_expressed	86.6667
opossum_oocyte_MII	gene_bodies_not_expressed	89.8551
opossum_oocyte_MII	gene_bodies_not_expressed	91.5493
opossum_oocyte_MII	gene_bodies_not_expressed	91.1422
opossum_oocyte_MII	gene_bodies_not_expressed	20.5224
opossum_oocyte_MII	gene_bodies_not_expressed	1.10497
opossum_oocyte_MII	gene_bodies_not_expressed	30.641
opossum_oocyte_MII	gene_bodies_not_expressed	38.9578
opossum_oocyte_MII	gene_bodies_not_expressed	94.1176
opossum_oocyte_MII	gene_bodies_not_expressed	100
opossum_oocyte_MII	gene_bodies_not_expressed	98.5714
opossum_oocyte_MII	gene_bodies_not_expressed	82.0225
opossum_oocyte_MII	gene_bodies_not_expressed	68.2927
opossum_oocyte_MII	gene_bodies_not_expressed	67.3401
opossum_oocyte_MII	gene_bodies_not_expressed	71.6667
opossum_oocyte_MII	gene_bodies_not_expressed	87.5831
opossum_oocyte_MII	gene_bodies_not_expressed	55.9441
opossum_oocyte_MII	gene_bodies_not_expressed	27.193
opossum_oocyte_MII	gene_bodies_not_expressed	0.49505
opossum_oocyte_MII	gene_bodies_not_expressed	16.9014
opossum_oocyte_MII	gene_bodies_not_expressed	88.3008
opossum_oocyte_MII	gene_bodies_not_expressed	74.1935
opossum_oocyte_MII	gene_bodies_not_expressed	91.7178
opossum_oocyte_MII	gene_bodies_not_expressed	96.3636
opossum_oocyte_MII	gene_bodies_not_expressed	100
opossum_oocyte_MII	gene_bodies_not_expressed	0
opossum_oocyte_MII	gene_bodies_not_expressed	82.5733
opossum_oocyte_MII	gene_bodies_not_expressed	0
opossum_oocyte_MII	gene_bodies_not_expressed	81.0913
opossum_oocyte_MII	gene_bodies_not_expressed	94.1176
opossum_oocyte_MII	gene_bodies_not_expressed	92.8287
opossum_oocyte_MII	gene_bodies_not_expressed	100
opossum_oocyte_MII	gene_bodies_not_expressed	64.6465
opossum_oocyte_MII	gene_bodies_not_expressed	88.1818
opossum_oocyte_MII	gene_bodies_not_expressed	100
opossum_oocyte_MII	gene_bodies_not_expressed	32.3077
opossum_oocyte_MII	gene_bodies_not_expressed	38.6792
opossum_oocyte_MII	gene_bodies_not_expressed	57.6389
opossum_oocyte_MII	gene_bodies_not_expressed	75
opossum_oocyte_MII	gene_bodies_not_expressed	65.8537
opossum_oocyte_MII	gene_bodies_not_expressed	57.4713
opossum_oocyte_MII	gene_bodies_not_expressed	11.1111
opossum_oocyte_MII	gene_bodies_not_expressed	80.4511
opossum_oocyte_MII	gene_bodies_not_expressed	93.4103
opossum_oocyte_MII	gene_bodies_not_expressed	35.9223
opossum_oocyte_MII	gene_bodies_not_expressed	16.2162
opossum_oocyte_MII	gene_bodies_not_expressed	26.1224
opossum_oocyte_MII	gene_bodies_not_expressed	76.5152
opossum_oocyte_MII	gene_bodies_not_expressed	80
opossum_oocyte_MII	gene_bodies_not_expressed	30.4348
opossum_oocyte_MII	gene_bodies_not_expressed	16.1039
opossum_oocyte_MII	gene_bodies_not_expressed	85.2941
opossum_oocyte_MII	gene_bodies_not_expressed	7.48031
opossum_oocyte_MII	gene_bodies_not_expressed	4.18994
opossum_oocyte_MII	gene_bodies_not_expressed	100
opossum_oocyte_MII	gene_bodies_not_expressed	3.28467
opossum_oocyte_MII	gene_bodies_not_expressed	78.481
opossum_oocyte_MII	gene_bodies_not_expressed	65.6716
opossum_oocyte_MII	gene_bodies_not_expressed	71.5827
opossum_oocyte_MII	gene_bodies_not_expressed	2.88462
opossum_oocyte_MII	gene_bodies_not_expressed	64.2857
opossum_oocyte_MII	gene_bodies_not_expressed	35.1852
opossum_oocyte_MII	gene_bodies_not_expressed	10.4294
opossum_oocyte_MII	gene_bodies_not_expressed	86.2069
opossum_oocyte_MII	gene_bodies_not_expressed	80.7947
opossum_oocyte_MII	gene_bodies_not_expressed	91.6667
opossum_oocyte_MII	gene_bodies_not_expressed	92.3077
opossum_oocyte_MII	gene_bodies_not_expressed	100
opossum_oocyte_MII	gene_bodies_not_expressed	68.8889
opossum_oocyte_MII	gene_bodies_not_expressed	100
opossum_oocyte_MII	gene_bodies_not_expressed	25
opossum_oocyte_MII	gene_bodies_not_expressed	45.625
opossum_oocyte_MII	gene_bodies_not_expressed	12.9032
opossum_oocyte_MII	gene_bodies_not_expressed	72.2222
opossum_oocyte_MII	gene_bodies_not_expressed	76.8421
opossum_oocyte_MII	gene_bodies_not_expressed	83.3333
opossum_oocyte_MII	gene_bodies_not_expressed	89.4737
opossum_oocyte_MII	gene_bodies_not_expressed	90.4762
opossum_oocyte_MII	gene_bodies_not_expressed	29.6875
opossum_oocyte_MII	gene_bodies_not_expressed	100
opossum_oocyte_MII	gene_bodies_not_expressed	100
opossum_oocyte_MII	gene_bodies_not_expressed	6.36364
opossum_oocyte_MII	gene_bodies_not_expressed	1.45773
opossum_oocyte_MII	gene_bodies_not_expressed	40.2985
opossum_oocyte_MII	gene_bodies_not_expressed	100
opossum_oocyte_MII	gene_bodies_not_expressed	53.8462
opossum_oocyte_MII	gene_bodies_not_expressed	100
opossum_oocyte_MII	gene_bodies_not_expressed	100
opossum_oocyte_MII	gene_bodies_not_expressed	77.7542
opossum_oocyte_MII	gene_bodies_not_expressed	91.6667
opossum_oocyte_MII	gene_bodies_not_expressed	42.4242
opossum_oocyte_MII	gene_bodies_not_expressed	8.33333
opossum_oocyte_MII	gene_bodies_not_expressed	89.3617
opossum_oocyte_MII	gene_bodies_not_expressed	55.7491
opossum_oocyte_MII	gene_bodies_not_expressed	91.3706
opossum_oocyte_MII	gene_bodies_not_expressed	32.2581
opossum_oocyte_MII	gene_bodies_not_expressed	50
opossum_oocyte_MII	gene_bodies_not_expressed	66.6667
opossum_oocyte_MII	gene_bodies_not_expressed	68.1275
opossum_oocyte_MII	gene_bodies_not_expressed	83.3333
opossum_oocyte_MII	gene_bodies_not_expressed	83.3333
opossum_oocyte_MII	gene_bodies_not_expressed	18.2692
opossum_oocyte_MII	gene_bodies_not_expressed	35.2941
opossum_oocyte_MII	gene_bodies_not_expressed	44.9339
opossum_oocyte_MII	gene_bodies_not_expressed	71.4286
opossum_oocyte_MII	gene_bodies_not_expressed	77.8243
opossum_oocyte_MII	gene_bodies_not_expressed	37.5
opossum_oocyte_MII	gene_bodies_not_expressed	0.890208
opossum_oocyte_MII	gene_bodies_not_expressed	100
opossum_oocyte_MII	gene_bodies_not_expressed	54.3478
opossum_oocyte_MII	gene_bodies_not_expressed	2.86624
opossum_oocyte_MII	gene_bodies_not_expressed	18.8312
opossum_oocyte_MII	gene_bodies_not_expressed	75.7576
opossum_oocyte_MII	gene_bodies_not_expressed	91.129
opossum_oocyte_MII	gene_bodies_not_expressed	100
opossum_oocyte_MII	gene_bodies_not_expressed	90
opossum_oocyte_MII	gene_bodies_not_expressed	83.1776
opossum_oocyte_MII	gene_bodies_not_expressed	10.7438
opossum_oocyte_MII	gene_bodies_not_expressed	75
opossum_oocyte_MII	gene_bodies_not_expressed	41.9214
opossum_oocyte_MII	gene_bodies_not_expressed	1.91693
opossum_oocyte_MII	gene_bodies_not_expressed	25.9259
opossum_oocyte_MII	gene_bodies_not_expressed	100
opossum_oocyte_MII	gene_bodies_not_expressed	100
opossum_oocyte_MII	gene_bodies_not_expressed	92.3077
opossum_oocyte_MII	gene_bodies_not_expressed	62.6866
opossum_oocyte_MII	gene_bodies_not_expressed	85.0575
opossum_oocyte_MII	gene_bodies_not_expressed	90
opossum_oocyte_MII	gene_bodies_not_expressed	7.77202
opossum_oocyte_MII	gene_bodies_not_expressed	73.0769
opossum_oocyte_MII	gene_bodies_not_expressed	41.0596
opossum_oocyte_MII	gene_bodies_not_expressed	85.3309
opossum_oocyte_MII	gene_bodies_not_expressed	98.7342
opossum_oocyte_MII	gene_bodies_not_expressed	3.03867
opossum_oocyte_MII	gene_bodies_not_expressed	12.5
opossum_oocyte_MII	gene_bodies_not_expressed	70
opossum_oocyte_MII	gene_bodies_not_expressed	66.3366
opossum_oocyte_MII	gene_bodies_not_expressed	100
opossum_oocyte_MII	gene_bodies_not_expressed	49.4118
opossum_oocyte_MII	gene_bodies_not_expressed	82.9545
opossum_oocyte_MII	gene_bodies_not_expressed	76.9231
opossum_oocyte_MII	gene_bodies_not_expressed	80.5556
opossum_oocyte_MII	gene_bodies_not_expressed	51.7241
opossum_oocyte_MII	gene_bodies_not_expressed	65.2778
opossum_oocyte_MII	gene_bodies_not_expressed	78.7129
opossum_oocyte_MII	gene_bodies_not_expressed	77.0115
opossum_oocyte_MII	gene_bodies_not_expressed	84.8485
opossum_oocyte_MII	gene_bodies_not_expressed	78.2609
opossum_oocyte_MII	gene_bodies_not_expressed	100
opossum_oocyte_MII	gene_bodies_not_expressed	1.35135
opossum_oocyte_MII	gene_bodies_not_expressed	100
opossum_oocyte_MII	gene_bodies_not_expressed	100
opossum_oocyte_MII	gene_bodies_not_expressed	16.0237
opossum_oocyte_MII	gene_bodies_not_expressed	75.0903
opossum_oocyte_MII	gene_bodies_not_expressed	90
opossum_oocyte_MII	gene_bodies_not_expressed	96.6667
opossum_oocyte_MII	gene_bodies_not_expressed	48.0769
opossum_oocyte_MII	gene_bodies_not_expressed	86.2069
opossum_oocyte_MII	gene_bodies_not_expressed	93.4211
opossum_oocyte_MII	gene_bodies_not_expressed	80.3738
opossum_oocyte_MII	gene_bodies_not_expressed	87.5
opossum_oocyte_MII	gene_bodies_not_expressed	78.7879
opossum_oocyte_MII	gene_bodies_not_expressed	72.2772
opossum_oocyte_MII	gene_bodies_not_expressed	88.9151
opossum_oocyte_MII	gene_bodies_not_expressed	42.5
opossum_oocyte_MII	gene_bodies_not_expressed	60
opossum_oocyte_MII	gene_bodies_not_expressed	96.2963
opossum_oocyte_MII	gene_bodies_not_expressed	3.2
opossum_oocyte_MII	gene_bodies_not_expressed	100
opossum_oocyte_MII	gene_bodies_not_expressed	81.7899
opossum_oocyte_MII	gene_bodies_not_expressed	52.25
opossum_oocyte_MII	gene_bodies_not_expressed	83.5165
opossum_oocyte_MII	gene_bodies_not_expressed	23.0769
opossum_oocyte_MII	gene_bodies_not_expressed	51.9789
opossum_oocyte_MII	gene_bodies_not_expressed	90.9091
opossum_oocyte_MII	gene_bodies_not_expressed	89.1667
opossum_oocyte_MII	gene_bodies_not_expressed	7.84314
opossum_oocyte_MII	gene_bodies_not_expressed	3.40909
opossum_oocyte_MII	gene_bodies_not_expressed	80.9524
opossum_oocyte_MII	gene_bodies_not_expressed	98.2659
opossum_oocyte_MII	gene_bodies_not_expressed	85.8974
opossum_oocyte_MII	gene_bodies_not_expressed	92.9348
opossum_oocyte_MII	gene_bodies_not_expressed	44.7891
opossum_oocyte_MII	gene_bodies_not_expressed	97.006
opossum_oocyte_MII	gene_bodies_not_expressed	6.63391
opossum_oocyte_MII	gene_bodies_not_expressed	3.57143
opossum_oocyte_MII	gene_bodies_not_expressed	93.3333
opossum_oocyte_MII	gene_bodies_not_expressed	43.8356
opossum_oocyte_MII	gene_bodies_not_expressed	100
opossum_oocyte_MII	gene_bodies_not_expressed	17.5869
opossum_oocyte_MII	gene_bodies_not_expressed	5.81395
opossum_oocyte_MII	gene_bodies_not_expressed	69.5502
opossum_oocyte_MII	gene_bodies_not_expressed	61.7424
opossum_oocyte_MII	gene_bodies_not_expressed	69.4915
opossum_oocyte_MII	gene_bodies_not_expressed	45.9627
opossum_oocyte_MII	gene_bodies_not_expressed	52.381
opossum_oocyte_MII	gene_bodies_not_expressed	12.5
opossum_oocyte_MII	gene_bodies_not_expressed	44.2478
opossum_oocyte_MII	gene_bodies_not_expressed	58.4158
opossum_oocyte_MII	gene_bodies_not_expressed	2.76074
opossum_oocyte_MII	gene_bodies_not_expressed	6.3354
opossum_oocyte_MII	gene_bodies_not_expressed	6.76692
opossum_oocyte_MII	gene_bodies_not_expressed	87.2727
opossum_oocyte_MII	gene_bodies_not_expressed	3.95683
opossum_oocyte_MII	gene_bodies_not_expressed	48.6486
opossum_oocyte_MII	gene_bodies_not_expressed	41.7112
opossum_oocyte_MII	gene_bodies_not_expressed	30
opossum_oocyte_MII	gene_bodies_not_expressed	53.3605
opossum_oocyte_MII	gene_bodies_not_expressed	46.0591
opossum_oocyte_MII	gene_bodies_not_expressed	42.2954
opossum_oocyte_MII	gene_bodies_not_expressed	100
opossum_oocyte_MII	gene_bodies_not_expressed	100
opossum_oocyte_MII	gene_bodies_not_expressed	26.8058
opossum_oocyte_MII	gene_bodies_not_expressed	19.6319
opossum_oocyte_MII	gene_bodies_not_expressed	93.2099
opossum_oocyte_MII	gene_bodies_not_expressed	85
opossum_oocyte_MII	gene_bodies_not_expressed	85.7143
opossum_oocyte_MII	gene_bodies_not_expressed	48.5448
opossum_oocyte_MII	gene_bodies_not_expressed	60.2542
opossum_oocyte_MII	gene_bodies_not_expressed	88.3871
opossum_oocyte_MII	gene_bodies_not_expressed	69.3069
opossum_oocyte_MII	gene_bodies_not_expressed	91.4938
opossum_oocyte_MII	gene_bodies_not_expressed	100
opossum_oocyte_MII	gene_bodies_not_expressed	82.397
opossum_oocyte_MII	gene_bodies_not_expressed	41.5816
opossum_oocyte_MII	gene_bodies_not_expressed	63.1579
opossum_oocyte_MII	gene_bodies_not_expressed	100
opossum_oocyte_MII	gene_bodies_not_expressed	68.4172
opossum_oocyte_MII	gene_bodies_not_expressed	100
opossum_oocyte_MII	gene_bodies_not_expressed	49.0909
opossum_oocyte_MII	gene_bodies_not_expressed	100
opossum_oocyte_MII	gene_bodies_not_expressed	44.5946
opossum_oocyte_MII	gene_bodies_not_expressed	92.887
opossum_oocyte_MII	gene_bodies_not_expressed	73.8739
opossum_oocyte_MII	gene_bodies_not_expressed	72.2222
opossum_oocyte_MII	gene_bodies_not_expressed	71.6814
opossum_oocyte_MII	gene_bodies_not_expressed	2.45902
opossum_oocyte_MII	gene_bodies_not_expressed	84.2342
opossum_oocyte_MII	gene_bodies_not_expressed	13.9535
opossum_oocyte_MII	gene_bodies_not_expressed	41.9355
opossum_oocyte_MII	gene_bodies_not_expressed	2.65018
opossum_oocyte_MII	gene_bodies_not_expressed	57.7151
opossum_oocyte_MII	gene_bodies_not_expressed	100
opossum_oocyte_MII	gene_bodies_not_expressed	33.3333
opossum_oocyte_MII	gene_bodies_not_expressed	81.8182
opossum_oocyte_MII	gene_bodies_not_expressed	87.7506
opossum_oocyte_MII	gene_bodies_not_expressed	75.4098
opossum_oocyte_MII	gene_bodies_not_expressed	83.3333
opossum_oocyte_MII	gene_bodies_not_expressed	26.1364
opossum_oocyte_MII	gene_bodies_not_expressed	100
opossum_oocyte_MII	gene_bodies_not_expressed	62.5
opossum_oocyte_MII	gene_bodies_not_expressed	82.2695
opossum_oocyte_MII	gene_bodies_not_expressed	84.3049
opossum_oocyte_MII	gene_bodies_not_expressed	54.8872
opossum_oocyte_MII	gene_bodies_not_expressed	45.4545
opossum_oocyte_MII	gene_bodies_not_expressed	57.0231
opossum_oocyte_MII	gene_bodies_not_expressed	90
opossum_oocyte_MII	gene_bodies_not_expressed	87.067
opossum_oocyte_MII	gene_bodies_not_expressed	96.8828
opossum_oocyte_MII	gene_bodies_not_expressed	69.863
opossum_oocyte_MII	gene_bodies_not_expressed	69.5652
opossum_oocyte_MII	gene_bodies_not_expressed	95.6098
opossum_oocyte_MII	gene_bodies_not_expressed	94.6281
opossum_oocyte_MII	gene_bodies_not_expressed	100
opossum_oocyte_MII	gene_bodies_not_expressed	40.873
opossum_oocyte_MII	gene_bodies_not_expressed	93.4211
opossum_oocyte_MII	gene_bodies_not_expressed	17.5299
opossum_oocyte_MII	gene_bodies_not_expressed	91.0714
opossum_oocyte_MII	gene_bodies_not_expressed	61.7647
opossum_oocyte_MII	gene_bodies_not_expressed	59.375
opossum_oocyte_MII	gene_bodies_not_expressed	59.375
opossum_oocyte_MII	gene_bodies_not_expressed	100
opossum_oocyte_MII	gene_bodies_not_expressed	79.2
opossum_oocyte_MII	gene_bodies_not_expressed	61.4035
opossum_oocyte_MII	gene_bodies_not_expressed	5.97222
opossum_oocyte_MII	gene_bodies_not_expressed	0
opossum_oocyte_MII	gene_bodies_not_expressed	95.5224
opossum_oocyte_MII	gene_bodies_not_expressed	77.1186
opossum_oocyte_MII	gene_bodies_not_expressed	66.4948
opossum_oocyte_MII	gene_bodies_not_expressed	80.6584
opossum_oocyte_MII	gene_bodies_not_expressed	64.2857
opossum_oocyte_MII	gene_bodies_not_expressed	72.0588
opossum_oocyte_MII	gene_bodies_not_expressed	96.9231
opossum_oocyte_MII	gene_bodies_not_expressed	58
opossum_oocyte_MII	gene_bodies_not_expressed	100
opossum_oocyte_MII	gene_bodies_not_expressed	25.4545
opossum_oocyte_MII	gene_bodies_not_expressed	85
opossum_oocyte_MII	gene_bodies_not_expressed	100
opossum_oocyte_MII	gene_bodies_not_expressed	66.6667
opossum_oocyte_MII	gene_bodies_not_expressed	81.2274
opossum_oocyte_MII	gene_bodies_not_expressed	87.5
opossum_oocyte_MII	gene_bodies_not_expressed	10.989
opossum_oocyte_MII	gene_bodies_not_expressed	96.7742
opossum_oocyte_MII	gene_bodies_not_expressed	94.386
opossum_oocyte_MII	gene_bodies_not_expressed	83.8462
opossum_oocyte_MII	gene_bodies_not_expressed	88.8889
opossum_oocyte_MII	gene_bodies_not_expressed	90.8555
opossum_oocyte_MII	gene_bodies_not_expressed	100
opossum_oocyte_MII	gene_bodies_not_expressed	90.2913
opossum_oocyte_MII	gene_bodies_not_expressed	86.3636
opossum_oocyte_MII	gene_bodies_not_expressed	71.5789
opossum_oocyte_MII	gene_bodies_not_expressed	39.4144
opossum_oocyte_MII	gene_bodies_not_expressed	42.8571
opossum_oocyte_MII	gene_bodies_not_expressed	81.4516
opossum_oocyte_MII	gene_bodies_not_expressed	68.1818
opossum_oocyte_MII	gene_bodies_not_expressed	100
opossum_oocyte_MII	gene_bodies_not_expressed	89.1304
opossum_oocyte_MII	gene_bodies_not_expressed	86.0927
opossum_oocyte_MII	gene_bodies_not_expressed	77.4648
opossum_oocyte_MII	gene_bodies_not_expressed	100
opossum_oocyte_MII	gene_bodies_not_expressed	90.678
opossum_oocyte_MII	gene_bodies_not_expressed	58.6207
opossum_oocyte_MII	gene_bodies_not_expressed	69.5833
opossum_oocyte_MII	gene_bodies_not_expressed	74.5455
opossum_oocyte_MII	gene_bodies_not_expressed	6.34391
opossum_oocyte_MII	gene_bodies_not_expressed	71.6418
opossum_oocyte_MII	gene_bodies_not_expressed	100
opossum_oocyte_MII	gene_bodies_not_expressed	68
opossum_oocyte_MII	gene_bodies_not_expressed	70.0787
opossum_oocyte_MII	gene_bodies_not_expressed	93.9535
opossum_oocyte_MII	gene_bodies_not_expressed	86.9565
opossum_oocyte_MII	gene_bodies_not_expressed	78.6765
opossum_oocyte_MII	gene_bodies_not_expressed	72.7753
opossum_oocyte_MII	gene_bodies_not_expressed	95.3488
opossum_oocyte_MII	gene_bodies_not_expressed	96.25
opossum_oocyte_MII	gene_bodies_not_expressed	50
opossum_oocyte_MII	gene_bodies_not_expressed	66.6667
opossum_oocyte_MII	gene_bodies_not_expressed	5.16605
opossum_oocyte_MII	gene_bodies_not_expressed	94.7368
opossum_oocyte_MII	gene_bodies_not_expressed	38.4615
opossum_oocyte_MII	gene_bodies_not_expressed	31.1005
opossum_oocyte_MII	gene_bodies_not_expressed	92.8571
opossum_oocyte_MII	gene_bodies_not_expressed	86.0465
opossum_oocyte_MII	gene_bodies_not_expressed	77.2727
opossum_oocyte_MII	gene_bodies_not_expressed	100
opossum_oocyte_MII	gene_bodies_not_expressed	79.2844
opossum_oocyte_MII	gene_bodies_not_expressed	75.048
opossum_oocyte_MII	gene_bodies_not_expressed	81.8182
opossum_oocyte_MII	gene_bodies_not_expressed	55.1852
opossum_oocyte_MII	gene_bodies_not_expressed	80
opossum_oocyte_MII	gene_bodies_not_expressed	75
opossum_oocyte_MII	gene_bodies_not_expressed	87.5
opossum_oocyte_MII	gene_bodies_not_expressed	31.3253
opossum_oocyte_MII	gene_bodies_not_expressed	83.0769
opossum_oocyte_MII	gene_bodies_not_expressed	100
opossum_oocyte_MII	gene_bodies_not_expressed	85
opossum_oocyte_MII	gene_bodies_not_expressed	100
opossum_oocyte_MII	gene_bodies_not_expressed	90.9091
opossum_oocyte_MII	gene_bodies_not_expressed	4.58716
opossum_oocyte_MII	gene_bodies_not_expressed	68.2692
opossum_oocyte_MII	gene_bodies_not_expressed	90.2439
opossum_oocyte_MII	gene_bodies_not_expressed	95.3125
opossum_oocyte_MII	gene_bodies_not_expressed	87.0968
opossum_oocyte_MII	gene_bodies_not_expressed	70
opossum_oocyte_MII	gene_bodies_not_expressed	45.6522
opossum_oocyte_MII	gene_bodies_not_expressed	80
opossum_oocyte_MII	gene_bodies_not_expressed	81.8182
opossum_oocyte_MII	gene_bodies_not_expressed	8.47458
opossum_oocyte_MII	gene_bodies_not_expressed	84.7826
opossum_oocyte_MII	gene_bodies_not_expressed	33.7209
opossum_oocyte_MII	gene_bodies_not_expressed	95.4545
opossum_oocyte_MII	gene_bodies_not_expressed	88.2051
opossum_oocyte_MII	gene_bodies_not_expressed	40
opossum_oocyte_MII	gene_bodies_not_expressed	24.3333
opossum_oocyte_MII	gene_bodies_not_expressed	71.0313
opossum_oocyte_MII	gene_bodies_not_expressed	94.1176
opossum_oocyte_MII	gene_bodies_not_expressed	4.12371
opossum_oocyte_MII	gene_bodies_not_expressed	85.7143
opossum_oocyte_MII	gene_bodies_not_expressed	90.6746
opossum_oocyte_MII	gene_bodies_not_expressed	92.8571
opossum_oocyte_MII	gene_bodies_not_expressed	46.6368
opossum_oocyte_MII	gene_bodies_not_expressed	91.3043
opossum_oocyte_MII	gene_bodies_not_expressed	44.4444
opossum_oocyte_MII	gene_bodies_not_expressed	73.0769
opossum_oocyte_MII	gene_bodies_not_expressed	58.7879
opossum_oocyte_MII	gene_bodies_not_expressed	65.5502
opossum_oocyte_MII	gene_bodies_not_expressed	78.7097
opossum_oocyte_MII	gene_bodies_not_expressed	5
opossum_oocyte_MII	gene_bodies_not_expressed	98.3051
opossum_oocyte_MII	gene_bodies_not_expressed	75.1938
opossum_oocyte_MII	gene_bodies_not_expressed	30.8684
opossum_oocyte_MII	gene_bodies_not_expressed	62.7812
opossum_oocyte_MII	gene_bodies_not_expressed	93.7107
opossum_oocyte_MII	gene_bodies_not_expressed	79.0074
opossum_oocyte_MII	gene_bodies_not_expressed	0
opossum_oocyte_MII	gene_bodies_not_expressed	66.6667
opossum_oocyte_MII	gene_bodies_not_expressed	33.935
opossum_oocyte_MII	gene_bodies_not_expressed	50.2463
opossum_oocyte_MII	gene_bodies_not_expressed	55.2
opossum_oocyte_MII	gene_bodies_not_expressed	55.2
opossum_oocyte_MII	gene_bodies_not_expressed	77.3481
opossum_oocyte_MII	gene_bodies_not_expressed	91.7355
opossum_oocyte_MII	gene_bodies_not_expressed	100
opossum_oocyte_MII	gene_bodies_not_expressed	77.5636
opossum_oocyte_MII	gene_bodies_not_expressed	60.9756
opossum_oocyte_MII	gene_bodies_not_expressed	57.5758
opossum_oocyte_MII	gene_bodies_not_expressed	100
opossum_oocyte_MII	gene_bodies_not_expressed	71.9128
opossum_oocyte_MII	gene_bodies_not_expressed	100
opossum_oocyte_MII	gene_bodies_not_expressed	12.5
opossum_oocyte_MII	gene_bodies_not_expressed	30.9091
opossum_oocyte_MII	gene_bodies_not_expressed	76
opossum_oocyte_MII	gene_bodies_not_expressed	72.973
opossum_oocyte_MII	gene_bodies_not_expressed	81.7204
opossum_oocyte_MII	gene_bodies_not_expressed	79.0476
opossum_oocyte_MII	gene_bodies_not_expressed	56.0811
opossum_oocyte_MII	gene_bodies_not_expressed	0
opossum_oocyte_MII	gene_bodies_not_expressed	85.5856
opossum_oocyte_MII	gene_bodies_not_expressed	94.4444
opossum_oocyte_MII	gene_bodies_not_expressed	77.5862
opossum_oocyte_MII	gene_bodies_not_expressed	82.1839
opossum_oocyte_MII	gene_bodies_not_expressed	81.3665
opossum_oocyte_MII	gene_bodies_not_expressed	86.6667
opossum_oocyte_MII	gene_bodies_not_expressed	83.3766
opossum_oocyte_MII	gene_bodies_not_expressed	90
opossum_oocyte_MII	gene_bodies_not_expressed	63.0435
opossum_oocyte_MII	gene_bodies_not_expressed	87.5
opossum_oocyte_MII	gene_bodies_not_expressed	75
opossum_oocyte_MII	gene_bodies_not_expressed	80
opossum_oocyte_MII	gene_bodies_not_expressed	74.5721
opossum_oocyte_MII	gene_bodies_not_expressed	53.3333
opossum_oocyte_MII	gene_bodies_not_expressed	93.75
opossum_oocyte_MII	gene_bodies_not_expressed	43.9739
opossum_oocyte_MII	gene_bodies_not_expressed	77.1429
opossum_oocyte_MII	gene_bodies_not_expressed	73.8636
opossum_oocyte_MII	gene_bodies_not_expressed	77.9412
opossum_oocyte_MII	gene_bodies_not_expressed	72.4138
opossum_oocyte_MII	gene_bodies_not_expressed	0
opossum_oocyte_MII	gene_bodies_not_expressed	91.9643
opossum_oocyte_MII	gene_bodies_not_expressed	100
opossum_oocyte_MII	gene_bodies_not_expressed	84.0426
opossum_oocyte_MII	gene_bodies_not_expressed	100
opossum_oocyte_MII	gene_bodies_not_expressed	90.625
opossum_oocyte_MII	gene_bodies_not_expressed	100
opossum_oocyte_MII	gene_bodies_not_expressed	48.8095
opossum_oocyte_MII	gene_bodies_not_expressed	51.0638
opossum_oocyte_MII	gene_bodies_not_expressed	100
opossum_oocyte_MII	gene_bodies_not_expressed	86.7769
opossum_oocyte_MII	gene_bodies_not_expressed	89.2857
opossum_oocyte_MII	gene_bodies_not_expressed	43.0341
opossum_oocyte_MII	gene_bodies_not_expressed	72
opossum_oocyte_MII	gene_bodies_not_expressed	57.1429
opossum_oocyte_MII	gene_bodies_not_expressed	100
opossum_oocyte_MII	gene_bodies_not_expressed	80
opossum_oocyte_MII	gene_bodies_not_expressed	77.2727
opossum_oocyte_MII	gene_bodies_not_expressed	61.7733
opossum_oocyte_MII	gene_bodies_not_expressed	69.7674
opossum_oocyte_MII	gene_bodies_not_expressed	83.1522
opossum_oocyte_MII	gene_bodies_not_expressed	43.038
opossum_oocyte_MII	gene_bodies_not_expressed	88
opossum_oocyte_MII	gene_bodies_not_expressed	100
opossum_oocyte_MII	gene_bodies_not_expressed	66.6667
opossum_oocyte_MII	gene_bodies_not_expressed	100
opossum_oocyte_MII	gene_bodies_not_expressed	90.9091
opossum_oocyte_MII	gene_bodies_not_expressed	100
opossum_oocyte_MII	gene_bodies_not_expressed	77.7778
opossum_oocyte_MII	gene_bodies_not_expressed	25
opossum_oocyte_MII	gene_bodies_not_expressed	100
opossum_oocyte_MII	gene_bodies_not_expressed	100
opossum_oocyte_MII	gene_bodies_not_expressed	100
opossum_oocyte_MII	gene_bodies_not_expressed	100
opossum_oocyte_MII	gene_bodies_not_expressed	100
opossum_oocyte_MII	gene_bodies_not_expressed	90
opossum_oocyte_MII	gene_bodies_not_expressed	100
opossum_oocyte_MII	gene_bodies_not_expressed	88.8889
opossum_oocyte_MII	gene_bodies_not_expressed	100
opossum_oocyte_MII	gene_bodies_not_expressed	60
opossum_oocyte_MII	gene_bodies_not_expressed	100
opossum_oocyte_MII	gene_bodies_not_expressed	83.3333
opossum_oocyte_MII	gene_bodies_not_expressed	0
opossum_oocyte_MII	gene_bodies_not_expressed	100
opossum_oocyte_MII	gene_bodies_not_expressed	100
opossum_oocyte_MII	gene_bodies_not_expressed	93.75
opossum_oocyte_MII	gene_bodies_not_expressed	96.875
opossum_oocyte_MII	gene_bodies_not_expressed	100
opossum_oocyte_MII	gene_bodies_not_expressed	81.25
opossum_oocyte_MII	gene_bodies_not_expressed	87.0968
opossum_oocyte_MII	gene_bodies_not_expressed	100
opossum_oocyte_MII	gene_bodies_not_expressed	100
opossum_oocyte_MII	gene_bodies_not_expressed	66.6667
opossum_oocyte_MII	gene_bodies_not_expressed	100
opossum_oocyte_MII	gene_bodies_not_expressed	100
opossum_oocyte_MII	gene_bodies_not_expressed	87.5
opossum_oocyte_MII	gene_bodies_not_expressed	66.6667
opossum_oocyte_MII	gene_bodies_not_expressed	100
opossum_oocyte_MII	gene_bodies_not_expressed	100
opossum_oocyte_MII	gene_bodies_not_expressed	100
opossum_oocyte_MII	gene_bodies_not_expressed	100
opossum_oocyte_MII	gene_bodies_not_expressed	77.1739
opossum_oocyte_MII	gene_bodies_not_expressed	69.1781
opossum_oocyte_MII	gene_bodies_not_expressed	29.3103
opossum_oocyte_MII	gene_bodies_not_expressed	100
opossum_oocyte_MII	gene_bodies_not_expressed	53.8462
opossum_oocyte_MII	gene_bodies_not_expressed	80
opossum_oocyte_MII	gene_bodies_not_expressed	100
opossum_oocyte_MII	gene_bodies_not_expressed	16.6667
opossum_oocyte_MII	gene_bodies_not_expressed	85.7143
opossum_oocyte_MII	gene_bodies_not_expressed	52.1739
opossum_oocyte_MII	gene_bodies_not_expressed	70
opossum_oocyte_MII	gene_bodies_not_expressed	62.1212
opossum_oocyte_MII	gene_bodies_not_expressed	100
opossum_oocyte_MII	gene_bodies_not_expressed	84.2105
opossum_oocyte_MII	gene_bodies_not_expressed	100
opossum_oocyte_MII	gene_bodies_not_expressed	100
opossum_oocyte_MII	gene_bodies_not_expressed	60.0901
opossum_oocyte_MII	gene_bodies_not_expressed	82.1101
opossum_oocyte_MII	gene_bodies_not_expressed	66.6667
opossum_oocyte_MII	gene_bodies_not_expressed	88.9503
opossum_oocyte_MII	gene_bodies_not_expressed	100
opossum_oocyte_MII	gene_bodies_not_expressed	64.2857
opossum_oocyte_MII	gene_bodies_not_expressed	100
opossum_oocyte_MII	gene_bodies_not_expressed	100
opossum_oocyte_MII	gene_bodies_not_expressed	76.7742
opossum_oocyte_MII	gene_bodies_not_expressed	91.6667
opossum_oocyte_MII	gene_bodies_not_expressed	87.5
opossum_oocyte_MII	gene_bodies_not_expressed	95.6522
opossum_oocyte_MII	gene_bodies_not_expressed	45.4545
opossum_oocyte_MII	gene_bodies_not_expressed	61.5385
opossum_oocyte_MII	gene_bodies_not_expressed	40
opossum_oocyte_MII	gene_bodies_not_expressed	100
opossum_oocyte_MII	gene_bodies_not_expressed	75
opossum_oocyte_MII	gene_bodies_not_expressed	53.3333
opossum_oocyte_MII	gene_bodies_not_expressed	75
opossum_oocyte_MII	gene_bodies_not_expressed	2.5641
opossum_oocyte_MII	gene_bodies_not_expressed	83.3333
opossum_oocyte_MII	gene_bodies_not_expressed	53.8462
opossum_oocyte_MII	gene_bodies_not_expressed	100
opossum_oocyte_MII	gene_bodies_not_expressed	22.5806
opossum_oocyte_MII	gene_bodies_not_expressed	83.1325
opossum_oocyte_MII	gene_bodies_not_expressed	56.25
opossum_oocyte_MII	gene_bodies_not_expressed	38.2716
opossum_oocyte_MII	gene_bodies_not_expressed	53.3333
opossum_oocyte_MII	gene_bodies_not_expressed	82.8571
opossum_oocyte_MII	gene_bodies_not_expressed	60
opossum_oocyte_MII	gene_bodies_not_expressed	81.8182
opossum_oocyte_MII	gene_bodies_not_expressed	66.6667
opossum_oocyte_MII	gene_bodies_not_expressed	100
opossum_oocyte_MII	gene_bodies_not_expressed	100
opossum_oocyte_MII	gene_bodies_not_expressed	100
opossum_oocyte_MII	gene_bodies_not_expressed	75
opossum_oocyte_MII	gene_bodies_not_expressed	100
opossum_oocyte_MII	gene_bodies_not_expressed	95.5556
opossum_oocyte_MII	gene_bodies_not_expressed	72.9927
opossum_oocyte_MII	gene_bodies_not_expressed	0
opossum_oocyte_MII	gene_bodies_not_expressed	74.0385
opossum_oocyte_MII	gene_bodies_not_expressed	90.2299
opossum_oocyte_MII	gene_bodies_not_expressed	23.9234
opossum_oocyte_MII	gene_bodies_not_expressed	100
opossum_oocyte_MII	gene_bodies_not_expressed	96.2121
opossum_oocyte_MII	gene_bodies_not_expressed	69.2308
opossum_oocyte_MII	gene_bodies_not_expressed	87.7778
opossum_oocyte_MII	gene_bodies_not_expressed	95.4969
opossum_oocyte_MII	gene_bodies_not_expressed	86.7925
opossum_oocyte_MII	gene_bodies_not_expressed	88.1459
opossum_oocyte_MII	gene_bodies_not_expressed	0
opossum_oocyte_MII	gene_bodies_not_expressed	64.3154
opossum_oocyte_MII	gene_bodies_not_expressed	88.7324
opossum_oocyte_MII	gene_bodies_not_expressed	90.1316
opossum_oocyte_MII	gene_bodies_not_expressed	50
opossum_oocyte_MII	gene_bodies_not_expressed	83.6697
opossum_oocyte_MII	gene_bodies_not_expressed	69.5652
opossum_oocyte_MII	gene_bodies_not_expressed	95.2679
opossum_oocyte_MII	gene_bodies_not_expressed	41.1765
opossum_oocyte_MII	gene_bodies_not_expressed	38.9831
opossum_oocyte_MII	gene_bodies_not_expressed	40.7767
opossum_oocyte_MII	gene_bodies_not_expressed	61.9048
opossum_oocyte_MII	gene_bodies_not_expressed	32.8671
opossum_oocyte_MII	gene_bodies_not_expressed	46.5241
opossum_oocyte_MII	gene_bodies_not_expressed	61.194
opossum_oocyte_MII	gene_bodies_not_expressed	63.9344
opossum_oocyte_MII	gene_bodies_not_expressed	20.2941
opossum_oocyte_MII	gene_bodies_not_expressed	78.4884
opossum_oocyte_MII	gene_bodies_not_expressed	17.9104
opossum_oocyte_MII	gene_bodies_not_expressed	64.5161
opossum_oocyte_MII	gene_bodies_not_expressed	39.3162
opossum_oocyte_MII	gene_bodies_not_expressed	92.7966
opossum_oocyte_MII	gene_bodies_not_expressed	77.9221
opossum_oocyte_MII	gene_bodies_not_expressed	82.149
opossum_oocyte_MII	gene_bodies_not_expressed	94.7917
opossum_oocyte_MII	gene_bodies_not_expressed	81.4815
opossum_oocyte_MII	gene_bodies_not_expressed	67.8571
opossum_oocyte_MII	gene_bodies_not_expressed	1.11111
opossum_oocyte_MII	gene_bodies_not_expressed	68.8889
opossum_oocyte_MII	gene_bodies_not_expressed	12.8266
opossum_oocyte_MII	gene_bodies_not_expressed	49.2857
opossum_oocyte_MII	gene_bodies_not_expressed	64.4986
opossum_oocyte_MII	gene_bodies_not_expressed	52.819
opossum_oocyte_MII	gene_bodies_not_expressed	28.2609
opossum_oocyte_MII	gene_bodies_not_expressed	76.9231
opossum_oocyte_MII	gene_bodies_not_expressed	94.1176
opossum_oocyte_MII	gene_bodies_not_expressed	78.5714
opossum_oocyte_MII	gene_bodies_not_expressed	100
opossum_oocyte_MII	gene_bodies_not_expressed	69.697
opossum_oocyte_MII	gene_bodies_not_expressed	70
opossum_oocyte_MII	gene_bodies_not_expressed	87.6923
opossum_oocyte_MII	gene_bodies_not_expressed	95.9184
opossum_oocyte_MII	gene_bodies_not_expressed	73.5294
opossum_oocyte_MII	gene_bodies_not_expressed	92.8571
opossum_oocyte_MII	gene_bodies_not_expressed	88.3721
opossum_oocyte_MII	gene_bodies_not_expressed	91.9355
opossum_oocyte_MII	gene_bodies_not_expressed	100
opossum_oocyte_MII	gene_bodies_not_expressed	83.871
opossum_oocyte_MII	gene_bodies_not_expressed	100
opossum_oocyte_MII	gene_bodies_not_expressed	100
opossum_oocyte_MII	gene_bodies_not_expressed	41.6667
opossum_oocyte_MII	gene_bodies_not_expressed	97.0588
opossum_oocyte_MII	gene_bodies_not_expressed	100
opossum_oocyte_MII	gene_bodies_not_expressed	59.2593
opossum_oocyte_MII	gene_bodies_not_expressed	53.5948
opossum_oocyte_MII	gene_bodies_not_expressed	100
opossum_oocyte_MII	gene_bodies_not_expressed	70.3704
opossum_oocyte_MII	gene_bodies_not_expressed	83.75
opossum_oocyte_MII	gene_bodies_not_expressed	100
opossum_oocyte_MII	gene_bodies_not_expressed	84.2105
opossum_oocyte_MII	gene_bodies_not_expressed	79.3057
opossum_oocyte_MII	gene_bodies_not_expressed	60.5911
opossum_oocyte_MII	gene_bodies_not_expressed	73.0769
opossum_oocyte_MII	gene_bodies_not_expressed	77.7778
opossum_oocyte_MII	gene_bodies_not_expressed	66.1538
opossum_oocyte_MII	gene_bodies_not_expressed	21.134
opossum_oocyte_MII	gene_bodies_not_expressed	26.8924
opossum_oocyte_MII	gene_bodies_not_expressed	38.6555
opossum_oocyte_MII	gene_bodies_not_expressed	9.55882
opossum_oocyte_MII	gene_bodies_not_expressed	21.9178
opossum_oocyte_MII	gene_bodies_not_expressed	46.6667
opossum_oocyte_MII	gene_bodies_not_expressed	6.75676
opossum_oocyte_MII	gene_bodies_not_expressed	65.4167
opossum_oocyte_MII	gene_bodies_not_expressed	83.521
opossum_oocyte_MII	gene_bodies_not_expressed	100
opossum_oocyte_MII	gene_bodies_not_expressed	86.5204
opossum_oocyte_MII	gene_bodies_not_expressed	53.3333
opossum_oocyte_MII	gene_bodies_not_expressed	100
opossum_oocyte_MII	gene_bodies_not_expressed	100
opossum_oocyte_MII	gene_bodies_not_expressed	91.2688
opossum_oocyte_MII	gene_bodies_not_expressed	10.2941
opossum_oocyte_MII	gene_bodies_not_expressed	100
opossum_oocyte_MII	gene_bodies_not_expressed	69.5652
opossum_oocyte_MII	gene_bodies_not_expressed	7.69231
opossum_oocyte_MII	gene_bodies_not_expressed	68.2927
opossum_oocyte_MII	gene_bodies_not_expressed	66.6667
opossum_oocyte_MII	gene_bodies_not_expressed	66.6667
opossum_oocyte_MII	gene_bodies_not_expressed	63.6364
opossum_oocyte_MII	gene_bodies_not_expressed	5.35714
opossum_oocyte_MII	gene_bodies_not_expressed	96.6667
opossum_oocyte_MII	gene_bodies_not_expressed	89.4737
opossum_oocyte_MII	gene_bodies_not_expressed	10.3774
opossum_oocyte_MII	gene_bodies_not_expressed	81.8182
opossum_oocyte_MII	gene_bodies_not_expressed	80.2817
opossum_oocyte_MII	gene_bodies_not_expressed	54.6392
opossum_oocyte_MII	gene_bodies_not_expressed	0
opossum_oocyte_MII	gene_bodies_not_expressed	6.93069
opossum_oocyte_MII	gene_bodies_not_expressed	95
opossum_oocyte_MII	gene_bodies_not_expressed	80.6452
opossum_oocyte_MII	gene_bodies_not_expressed	91.1765
opossum_oocyte_MII	gene_bodies_not_expressed	100
opossum_oocyte_MII	gene_bodies_not_expressed	80
opossum_oocyte_MII	gene_bodies_not_expressed	52.1127
opossum_oocyte_MII	gene_bodies_not_expressed	33.3333
opossum_oocyte_MII	gene_bodies_not_expressed	57.0796
opossum_oocyte_MII	gene_bodies_not_expressed	77.4536
opossum_oocyte_MII	gene_bodies_not_expressed	81.6327
opossum_oocyte_MII	gene_bodies_not_expressed	88.1356
opossum_oocyte_MII	gene_bodies_not_expressed	62.5
opossum_oocyte_MII	gene_bodies_not_expressed	76.5306
opossum_oocyte_MII	gene_bodies_not_expressed	82.5
opossum_oocyte_MII	gene_bodies_not_expressed	84.4828
opossum_oocyte_MII	gene_bodies_not_expressed	72.973
opossum_oocyte_MII	gene_bodies_not_expressed	90.6667
opossum_oocyte_MII	gene_bodies_not_expressed	80
opossum_oocyte_MII	gene_bodies_not_expressed	64.9518
opossum_oocyte_MII	gene_bodies_not_expressed	89.4231
opossum_oocyte_MII	gene_bodies_not_expressed	46.2151
opossum_oocyte_MII	gene_bodies_not_expressed	34.1155
opossum_oocyte_MII	gene_bodies_not_expressed	100
opossum_oocyte_MII	gene_bodies_not_expressed	100
opossum_oocyte_MII	gene_bodies_not_expressed	87.037
opossum_oocyte_MII	gene_bodies_not_expressed	1.61074
opossum_oocyte_MII	gene_bodies_not_expressed	82.0475
opossum_oocyte_MII	gene_bodies_not_expressed	2.66667
opossum_oocyte_MII	gene_bodies_not_expressed	90.2062
opossum_oocyte_MII	gene_bodies_not_expressed	67.8967
opossum_oocyte_MII	gene_bodies_not_expressed	66.8605
opossum_oocyte_MII	gene_bodies_not_expressed	97.8723
opossum_oocyte_MII	gene_bodies_not_expressed	0
opossum_oocyte_MII	gene_bodies_not_expressed	97.619
opossum_oocyte_MII	gene_bodies_not_expressed	92.5
opossum_oocyte_MII	gene_bodies_not_expressed	48.2323
opossum_oocyte_MII	gene_bodies_not_expressed	75.1397
opossum_oocyte_MII	gene_bodies_not_expressed	68.9076
opossum_oocyte_MII	gene_bodies_not_expressed	27.1186
opossum_oocyte_MII	gene_bodies_not_expressed	36.2069
opossum_oocyte_MII	gene_bodies_not_expressed	84.4291
opossum_oocyte_MII	gene_bodies_not_expressed	33.3333
opossum_oocyte_MII	gene_bodies_not_expressed	20.8333
opossum_oocyte_MII	gene_bodies_not_expressed	66.6667
opossum_oocyte_MII	gene_bodies_not_expressed	92.4638
opossum_oocyte_MII	gene_bodies_not_expressed	66.6667
opossum_oocyte_MII	gene_bodies_not_expressed	93.1677
opossum_oocyte_MII	gene_bodies_not_expressed	77.1186
opossum_oocyte_MII	gene_bodies_not_expressed	62.6845
opossum_oocyte_MII	gene_bodies_not_expressed	73.8764
opossum_oocyte_MII	gene_bodies_not_expressed	54.918
opossum_oocyte_MII	gene_bodies_not_expressed	64.3678
opossum_oocyte_MII	gene_bodies_not_expressed	77.6498
opossum_oocyte_MII	gene_bodies_not_expressed	95.8115
opossum_oocyte_MII	gene_bodies_not_expressed	100
opossum_oocyte_MII	gene_bodies_not_expressed	30
opossum_oocyte_MII	gene_bodies_not_expressed	30
opossum_oocyte_MII	gene_bodies_not_expressed	92.9712
opossum_oocyte_MII	gene_bodies_not_expressed	54.1667
opossum_oocyte_MII	gene_bodies_not_expressed	86.4583
opossum_oocyte_MII	gene_bodies_not_expressed	78.6957
opossum_oocyte_MII	gene_bodies_not_expressed	30.4317
opossum_oocyte_MII	gene_bodies_not_expressed	5.35332
opossum_oocyte_MII	gene_bodies_not_expressed	96.1538
opossum_oocyte_MII	gene_bodies_not_expressed	55.5294
opossum_oocyte_MII	gene_bodies_not_expressed	58.5023
opossum_oocyte_MII	gene_bodies_not_expressed	28.4672
opossum_oocyte_MII	gene_bodies_not_expressed	91.6256
opossum_oocyte_MII	gene_bodies_not_expressed	17.7215
opossum_oocyte_MII	gene_bodies_not_expressed	76.6667
opossum_oocyte_MII	gene_bodies_not_expressed	100
opossum_oocyte_MII	gene_bodies_not_expressed	5.16129
opossum_oocyte_MII	gene_bodies_not_expressed	1.21951
opossum_oocyte_MII	gene_bodies_not_expressed	80
opossum_oocyte_MII	gene_bodies_not_expressed	89.3617
opossum_oocyte_MII	gene_bodies_not_expressed	85.2273
opossum_oocyte_MII	gene_bodies_not_expressed	85.9375
opossum_oocyte_MII	gene_bodies_not_expressed	0.833333
opossum_oocyte_MII	gene_bodies_not_expressed	36.478
opossum_oocyte_MII	gene_bodies_not_expressed	88.7574
opossum_oocyte_MII	gene_bodies_not_expressed	88.6364
opossum_oocyte_MII	gene_bodies_not_expressed	100
opossum_oocyte_MII	gene_bodies_not_expressed	89.5349
opossum_oocyte_MII	gene_bodies_not_expressed	58
opossum_oocyte_MII	gene_bodies_not_expressed	85
opossum_oocyte_MII	gene_bodies_not_expressed	21.7391
opossum_oocyte_MII	gene_bodies_not_expressed	84.1837
opossum_oocyte_MII	gene_bodies_not_expressed	87.5
opossum_oocyte_MII	gene_bodies_not_expressed	40
opossum_oocyte_MII	gene_bodies_not_expressed	50.0532
opossum_oocyte_MII	gene_bodies_not_expressed	62.2047
opossum_oocyte_MII	gene_bodies_not_expressed	100
opossum_oocyte_MII	gene_bodies_not_expressed	82.9268
opossum_oocyte_MII	gene_bodies_not_expressed	67.0103
opossum_oocyte_MII	gene_bodies_not_expressed	81.8182
opossum_oocyte_MII	gene_bodies_not_expressed	75
opossum_oocyte_MII	gene_bodies_not_expressed	62.5
opossum_oocyte_MII	gene_bodies_not_expressed	100
opossum_oocyte_MII	gene_bodies_not_expressed	42.0485
opossum_oocyte_MII	gene_bodies_not_expressed	78.5714
opossum_oocyte_MII	gene_bodies_not_expressed	100
opossum_oocyte_MII	gene_bodies_not_expressed	43.8596
opossum_oocyte_MII	gene_bodies_not_expressed	85.9649
opossum_oocyte_MII	gene_bodies_not_expressed	94.8276
opossum_oocyte_MII	gene_bodies_not_expressed	100
opossum_oocyte_MII	gene_bodies_not_expressed	95.4545
opossum_oocyte_MII	gene_bodies_not_expressed	100
opossum_oocyte_MII	gene_bodies_not_expressed	11.5942
opossum_oocyte_MII	gene_bodies_not_expressed	7.31707
opossum_oocyte_MII	gene_bodies_not_expressed	60
opossum_oocyte_MII	gene_bodies_not_expressed	68.0556
opossum_oocyte_MII	gene_bodies_not_expressed	92.2764
opossum_oocyte_MII	gene_bodies_not_expressed	75
opossum_oocyte_MII	gene_bodies_not_expressed	81.6667
opossum_oocyte_MII	gene_bodies_not_expressed	34.116
opossum_oocyte_MII	gene_bodies_not_expressed	75.4717
opossum_oocyte_MII	gene_bodies_not_expressed	100
opossum_oocyte_MII	gene_bodies_not_expressed	76.9231
opossum_oocyte_MII	gene_bodies_not_expressed	54.4776
opossum_oocyte_MII	gene_bodies_not_expressed	73.3333
opossum_oocyte_MII	gene_bodies_not_expressed	65.5367
opossum_oocyte_MII	gene_bodies_not_expressed	61.7647
opossum_oocyte_MII	gene_bodies_not_expressed	79.8507
opossum_oocyte_MII	gene_bodies_not_expressed	74.9556
opossum_oocyte_MII	gene_bodies_not_expressed	77.1341
opossum_oocyte_MII	gene_bodies_not_expressed	76.7375
opossum_oocyte_MII	gene_bodies_not_expressed	88.9571
opossum_oocyte_MII	gene_bodies_not_expressed	76.9912
opossum_oocyte_MII	gene_bodies_not_expressed	94
opossum_oocyte_MII	gene_bodies_not_expressed	33.3333
opossum_oocyte_MII	gene_bodies_not_expressed	16.9811
opossum_oocyte_MII	gene_bodies_not_expressed	82.3529
opossum_oocyte_MII	gene_bodies_not_expressed	87.3874
opossum_oocyte_MII	gene_bodies_not_expressed	77.5862
opossum_oocyte_MII	gene_bodies_not_expressed	68.5567
opossum_oocyte_MII	gene_bodies_not_expressed	35.7724
opossum_oocyte_MII	gene_bodies_not_expressed	89.6104
opossum_oocyte_MII	gene_bodies_not_expressed	26
opossum_oocyte_MII	gene_bodies_not_expressed	94.7368
opossum_oocyte_MII	gene_bodies_not_expressed	90.3226
opossum_oocyte_MII	gene_bodies_not_expressed	90
opossum_oocyte_MII	gene_bodies_not_expressed	44.6078
opossum_oocyte_MII	gene_bodies_not_expressed	96.6667
opossum_oocyte_MII	gene_bodies_not_expressed	100
opossum_oocyte_MII	gene_bodies_not_expressed	93.4426
opossum_oocyte_MII	gene_bodies_not_expressed	83.3333
opossum_oocyte_MII	gene_bodies_not_expressed	77.3723
opossum_oocyte_MII	gene_bodies_not_expressed	86.6667
opossum_oocyte_MII	gene_bodies_not_expressed	100
opossum_oocyte_MII	gene_bodies_not_expressed	78.5714
opossum_oocyte_MII	gene_bodies_not_expressed	5.91716
opossum_oocyte_MII	gene_bodies_not_expressed	83.9286
opossum_oocyte_MII	gene_bodies_not_expressed	61.0701
opossum_oocyte_MII	gene_bodies_not_expressed	57.1429
opossum_oocyte_MII	gene_bodies_not_expressed	33.3333
opossum_oocyte_MII	gene_bodies_not_expressed	10
opossum_oocyte_MII	gene_bodies_not_expressed	66.25
opossum_oocyte_MII	gene_bodies_not_expressed	76.9231
opossum_oocyte_MII	gene_bodies_not_expressed	26.3158
opossum_oocyte_MII	gene_bodies_not_expressed	69.281
opossum_oocyte_MII	gene_bodies_not_expressed	64.9194
opossum_oocyte_MII	gene_bodies_not_expressed	73.4644
opossum_oocyte_MII	gene_bodies_not_expressed	71.4286
opossum_oocyte_MII	gene_bodies_not_expressed	71.6653
opossum_oocyte_MII	gene_bodies_not_expressed	0
opossum_oocyte_MII	gene_bodies_not_expressed	67.6471
opossum_oocyte_MII	gene_bodies_not_expressed	83.3333
opossum_oocyte_MII	gene_bodies_not_expressed	8.33333
opossum_oocyte_MII	gene_bodies_not_expressed	75
opossum_oocyte_MII	gene_bodies_not_expressed	73.0337
opossum_oocyte_MII	gene_bodies_not_expressed	77.4436
opossum_oocyte_MII	gene_bodies_not_expressed	75.2656
opossum_oocyte_MII	gene_bodies_not_expressed	75
opossum_oocyte_MII	gene_bodies_not_expressed	81.3814
opossum_oocyte_MII	gene_bodies_not_expressed	67.8571
opossum_oocyte_MII	gene_bodies_not_expressed	66.6667
opossum_oocyte_MII	gene_bodies_not_expressed	50.2762
opossum_oocyte_MII	gene_bodies_not_expressed	16.6667
opossum_oocyte_MII	gene_bodies_not_expressed	89.3333
opossum_oocyte_MII	gene_bodies_not_expressed	78.0702
opossum_oocyte_MII	gene_bodies_not_expressed	77.2727
opossum_oocyte_MII	gene_bodies_not_expressed	82.6667
opossum_oocyte_MII	gene_bodies_not_expressed	83.5052
opossum_oocyte_MII	gene_bodies_not_expressed	76.5957
opossum_oocyte_MII	gene_bodies_not_expressed	100
opossum_oocyte_MII	gene_bodies_not_expressed	85.3659
opossum_oocyte_MII	gene_bodies_not_expressed	85.3659
opossum_oocyte_MII	gene_bodies_not_expressed	75.3846
opossum_oocyte_MII	gene_bodies_not_expressed	84.375
opossum_oocyte_MII	gene_bodies_not_expressed	80
opossum_oocyte_MII	gene_bodies_not_expressed	78.2609
opossum_oocyte_MII	gene_bodies_not_expressed	66.0944
opossum_oocyte_MII	gene_bodies_not_expressed	62.8571
opossum_oocyte_MII	gene_bodies_not_expressed	67.9612
opossum_oocyte_MII	gene_bodies_not_expressed	78.7879
opossum_oocyte_MII	gene_bodies_not_expressed	82.9787
opossum_oocyte_MII	gene_bodies_not_expressed	86.6667
opossum_oocyte_MII	gene_bodies_not_expressed	76.6467
opossum_oocyte_MII	gene_bodies_not_expressed	97.7528
opossum_oocyte_MII	gene_bodies_not_expressed	100
opossum_oocyte_MII	gene_bodies_not_expressed	86.3636
opossum_oocyte_MII	gene_bodies_not_expressed	80.8
opossum_oocyte_MII	gene_bodies_not_expressed	100
opossum_oocyte_MII	gene_bodies_not_expressed	100
opossum_oocyte_MII	gene_bodies_not_expressed	72.7273
opossum_oocyte_MII	gene_bodies_not_expressed	97.0149
opossum_oocyte_MII	gene_bodies_not_expressed	90.7407
opossum_oocyte_MII	gene_bodies_not_expressed	79.6296
opossum_oocyte_MII	gene_bodies_not_expressed	100
opossum_oocyte_MII	gene_bodies_not_expressed	79.7557
opossum_oocyte_MII	gene_bodies_not_expressed	87.1795
opossum_oocyte_MII	gene_bodies_not_expressed	63.6364
opossum_oocyte_MII	gene_bodies_not_expressed	97.7011
opossum_oocyte_MII	gene_bodies_not_expressed	57.5558
opossum_oocyte_MII	gene_bodies_not_expressed	52.5987
opossum_oocyte_MII	gene_bodies_not_expressed	21.8487
opossum_oocyte_MII	gene_bodies_not_expressed	61.8619
opossum_oocyte_MII	gene_bodies_not_expressed	33.3333
opossum_oocyte_MII	gene_bodies_not_expressed	100
opossum_oocyte_MII	gene_bodies_not_expressed	77.0833
opossum_oocyte_MII	gene_bodies_not_expressed	8.05369
opossum_oocyte_MII	gene_bodies_not_expressed	2.5
opossum_oocyte_MII	gene_bodies_not_expressed	2.48227
opossum_oocyte_MII	gene_bodies_not_expressed	49.004
opossum_oocyte_MII	gene_bodies_not_expressed	60.7595
opossum_oocyte_MII	gene_bodies_not_expressed	27.5862
opossum_oocyte_MII	gene_bodies_not_expressed	64.9425
opossum_oocyte_MII	gene_bodies_not_expressed	79.4118
opossum_oocyte_MII	gene_bodies_not_expressed	84.9057
opossum_oocyte_MII	gene_bodies_not_expressed	100
opossum_oocyte_MII	gene_bodies_not_expressed	33.6811
opossum_oocyte_MII	gene_bodies_not_expressed	89.5522
opossum_oocyte_MII	gene_bodies_not_expressed	95.4545
opossum_oocyte_MII	gene_bodies_not_expressed	67.6768
opossum_oocyte_MII	gene_bodies_not_expressed	52.959
opossum_oocyte_MII	gene_bodies_not_expressed	62.5
opossum_oocyte_MII	gene_bodies_not_expressed	41.8182
opossum_oocyte_MII	gene_bodies_not_expressed	75
opossum_oocyte_MII	gene_bodies_not_expressed	85.7143
opossum_oocyte_MII	gene_bodies_not_expressed	63.964
opossum_oocyte_MII	gene_bodies_not_expressed	48.3607
opossum_oocyte_MII	gene_bodies_not_expressed	100
opossum_oocyte_MII	gene_bodies_not_expressed	39.2405
opossum_oocyte_MII	gene_bodies_not_expressed	17.8571
opossum_oocyte_MII	gene_bodies_not_expressed	33.2016
opossum_oocyte_MII	gene_bodies_not_expressed	71.6216
opossum_oocyte_MII	gene_bodies_not_expressed	83.4337
opossum_oocyte_MII	gene_bodies_not_expressed	56.7976
opossum_oocyte_MII	gene_bodies_not_expressed	85.7143
opossum_oocyte_MII	gene_bodies_not_expressed	87.8261
opossum_oocyte_MII	gene_bodies_not_expressed	96.5517
opossum_oocyte_MII	gene_bodies_not_expressed	84.9955
opossum_oocyte_MII	gene_bodies_not_expressed	96.1538
opossum_oocyte_MII	gene_bodies_not_expressed	54.798
opossum_oocyte_MII	gene_bodies_not_expressed	20.7547
opossum_oocyte_MII	gene_bodies_not_expressed	90.5303
opossum_oocyte_MII	gene_bodies_not_expressed	74.7475
opossum_oocyte_MII	gene_bodies_not_expressed	95.8824
opossum_oocyte_MII	gene_bodies_not_expressed	89.4737
opossum_oocyte_MII	gene_bodies_not_expressed	72.1254
opossum_oocyte_MII	gene_bodies_not_expressed	100
opossum_oocyte_MII	gene_bodies_not_expressed	61.5779
opossum_oocyte_MII	gene_bodies_not_expressed	64.2317
opossum_oocyte_MII	gene_bodies_not_expressed	58.2418
opossum_oocyte_MII	gene_bodies_not_expressed	75.5102
opossum_oocyte_MII	gene_bodies_not_expressed	20.1705
opossum_oocyte_MII	gene_bodies_not_expressed	17.6471
opossum_oocyte_MII	gene_bodies_not_expressed	17.1429
opossum_oocyte_MII	gene_bodies_not_expressed	0
opossum_oocyte_MII	gene_bodies_not_expressed	21.4286
opossum_oocyte_MII	gene_bodies_not_expressed	62.4642
opossum_oocyte_MII	gene_bodies_not_expressed	92.6984
opossum_oocyte_MII	gene_bodies_not_expressed	62.2871
opossum_oocyte_MII	gene_bodies_not_expressed	45.5172
opossum_oocyte_MII	gene_bodies_not_expressed	75
opossum_oocyte_MII	gene_bodies_not_expressed	25.2747
opossum_oocyte_MII	gene_bodies_not_expressed	92
opossum_oocyte_MII	gene_bodies_not_expressed	52.7352
opossum_oocyte_MII	gene_bodies_not_expressed	69.97
opossum_oocyte_MII	gene_bodies_not_expressed	100
opossum_oocyte_MII	gene_bodies_not_expressed	20
opossum_oocyte_MII	gene_bodies_not_expressed	0
opossum_oocyte_MII	gene_bodies_not_expressed	75
opossum_oocyte_MII	gene_bodies_not_expressed	68
opossum_oocyte_MII	gene_bodies_not_expressed	80.8
opossum_oocyte_MII	gene_bodies_not_expressed	40
opossum_oocyte_MII	gene_bodies_not_expressed	20
opossum_oocyte_MII	gene_bodies_not_expressed	14.4144
opossum_oocyte_MII	gene_bodies_not_expressed	47.0588
opossum_oocyte_MII	gene_bodies_not_expressed	46.6667
opossum_oocyte_MII	gene_bodies_not_expressed	1.6129
opossum_oocyte_MII	gene_bodies_not_expressed	2.64317
opossum_oocyte_MII	gene_bodies_not_expressed	65.1163
opossum_oocyte_MII	gene_bodies_not_expressed	33.3333
opossum_oocyte_MII	gene_bodies_not_expressed	89.5833
opossum_oocyte_MII	gene_bodies_not_expressed	39.3064
opossum_oocyte_MII	gene_bodies_not_expressed	92.7711
opossum_oocyte_MII	gene_bodies_not_expressed	0
opossum_oocyte_MII	gene_bodies_not_expressed	100
opossum_oocyte_MII	gene_bodies_not_expressed	5.7971
opossum_oocyte_MII	gene_bodies_not_expressed	7.9096
opossum_oocyte_MII	gene_bodies_not_expressed	2.34375
opossum_oocyte_MII	gene_bodies_not_expressed	61.0738
opossum_oocyte_MII	gene_bodies_not_expressed	77.6316
opossum_oocyte_MII	gene_bodies_not_expressed	4.65839
opossum_oocyte_MII	gene_bodies_not_expressed	82.5
opossum_oocyte_MII	gene_bodies_not_expressed	80.9224
opossum_oocyte_MII	gene_bodies_not_expressed	85.3659
opossum_oocyte_MII	gene_bodies_not_expressed	82.0513
opossum_oocyte_MII	gene_bodies_not_expressed	48.062
opossum_oocyte_MII	gene_bodies_not_expressed	72.2892
opossum_oocyte_MII	gene_bodies_not_expressed	63.3609
opossum_oocyte_MII	gene_bodies_not_expressed	79.1667
opossum_oocyte_MII	gene_bodies_not_expressed	100
opossum_oocyte_MII	gene_bodies_not_expressed	9.04585
opossum_oocyte_MII	gene_bodies_not_expressed	90.5983
opossum_oocyte_MII	gene_bodies_not_expressed	72.7273
opossum_oocyte_MII	gene_bodies_not_expressed	56.25
opossum_oocyte_MII	gene_bodies_not_expressed	55.3059
opossum_oocyte_MII	gene_bodies_not_expressed	40.2439
opossum_oocyte_MII	gene_bodies_not_expressed	56.4516
opossum_oocyte_MII	gene_bodies_not_expressed	73.9837
opossum_oocyte_MII	gene_bodies_not_expressed	57.1429
opossum_oocyte_MII	gene_bodies_not_expressed	90
opossum_oocyte_MII	gene_bodies_not_expressed	94
opossum_oocyte_MII	gene_bodies_not_expressed	100
opossum_oocyte_MII	gene_bodies_not_expressed	58.3333
opossum_oocyte_MII	gene_bodies_not_expressed	92.38
opossum_oocyte_MII	gene_bodies_not_expressed	5.78512
opossum_oocyte_MII	gene_bodies_not_expressed	77.9661
opossum_oocyte_MII	gene_bodies_not_expressed	73.0159
opossum_oocyte_MII	gene_bodies_not_expressed	85.7143
opossum_oocyte_MII	gene_bodies_not_expressed	26.5487
opossum_oocyte_MII	gene_bodies_not_expressed	50.4184
opossum_oocyte_MII	gene_bodies_not_expressed	6.45161
opossum_oocyte_MII	gene_bodies_not_expressed	95
opossum_oocyte_MII	gene_bodies_not_expressed	52.8926
opossum_oocyte_MII	gene_bodies_not_expressed	48.5507
opossum_oocyte_MII	gene_bodies_not_expressed	66.6667
opossum_oocyte_MII	gene_bodies_not_expressed	74.4186
opossum_oocyte_MII	gene_bodies_not_expressed	86.6667
opossum_oocyte_MII	gene_bodies_not_expressed	80.5085
opossum_oocyte_MII	gene_bodies_not_expressed	96.9697
opossum_oocyte_MII	gene_bodies_not_expressed	57.1429
opossum_oocyte_MII	gene_bodies_not_expressed	48
opossum_oocyte_MII	gene_bodies_not_expressed	95.9732
opossum_oocyte_MII	gene_bodies_not_expressed	84.4118
opossum_oocyte_MII	gene_bodies_not_expressed	94.1176
opossum_oocyte_MII	gene_bodies_not_expressed	75
opossum_oocyte_MII	gene_bodies_not_expressed	79.375
opossum_oocyte_MII	gene_bodies_not_expressed	40.796
opossum_oocyte_MII	gene_bodies_not_expressed	42.1941
opossum_oocyte_MII	gene_bodies_not_expressed	8.69565
opossum_oocyte_MII	gene_bodies_not_expressed	3.22581
opossum_oocyte_MII	gene_bodies_not_expressed	90.411
opossum_oocyte_MII	gene_bodies_not_expressed	90.8046
opossum_oocyte_MII	gene_bodies_not_expressed	33.3333
opossum_oocyte_MII	gene_bodies_not_expressed	0
opossum_oocyte_MII	gene_bodies_not_expressed	21.2963
opossum_oocyte_MII	gene_bodies_not_expressed	3.73832
opossum_oocyte_MII	gene_bodies_not_expressed	64.8019
opossum_oocyte_MII	gene_bodies_not_expressed	32.7619
opossum_oocyte_MII	gene_bodies_not_expressed	100
opossum_oocyte_MII	gene_bodies_not_expressed	21.4286
opossum_oocyte_MII	gene_bodies_not_expressed	75
opossum_oocyte_MII	gene_bodies_not_expressed	6.53061
opossum_oocyte_MII	gene_bodies_not_expressed	78.7234
opossum_oocyte_MII	gene_bodies_not_expressed	100
opossum_oocyte_MII	gene_bodies_not_expressed	66.6667
opossum_oocyte_MII	gene_bodies_not_expressed	3.52941
opossum_oocyte_MII	gene_bodies_not_expressed	66.2478
opossum_oocyte_MII	gene_bodies_not_expressed	5
opossum_oocyte_MII	gene_bodies_not_expressed	73.6842
opossum_oocyte_MII	gene_bodies_not_expressed	100
opossum_oocyte_MII	gene_bodies_not_expressed	82.7731
opossum_oocyte_MII	gene_bodies_not_expressed	100
opossum_oocyte_MII	gene_bodies_not_expressed	100
opossum_oocyte_MII	gene_bodies_not_expressed	92.5
opossum_oocyte_MII	gene_bodies_not_expressed	92.8571
opossum_oocyte_MII	gene_bodies_not_expressed	58.9202
opossum_oocyte_MII	gene_bodies_not_expressed	81.7204
opossum_oocyte_MII	gene_bodies_not_expressed	84.507
opossum_oocyte_MII	gene_bodies_not_expressed	68.662
opossum_oocyte_MII	gene_bodies_not_expressed	66.6667
opossum_oocyte_MII	gene_bodies_not_expressed	68.75
opossum_oocyte_MII	gene_bodies_not_expressed	83.4509
opossum_oocyte_MII	gene_bodies_not_expressed	86.0465
opossum_oocyte_MII	gene_bodies_not_expressed	33.3333
opossum_oocyte_MII	gene_bodies_not_expressed	35
opossum_oocyte_MII	gene_bodies_not_expressed	80
opossum_oocyte_MII	gene_bodies_not_expressed	0
opossum_oocyte_MII	gene_bodies_not_expressed	1.26582
opossum_oocyte_MII	gene_bodies_not_expressed	41.2178
opossum_oocyte_MII	gene_bodies_not_expressed	2.85714
opossum_oocyte_MII	gene_bodies_not_expressed	2.7027
opossum_oocyte_MII	gene_bodies_not_expressed	1.44928
opossum_oocyte_MII	gene_bodies_not_expressed	84.2227
opossum_oocyte_MII	gene_bodies_not_expressed	100
opossum_oocyte_MII	gene_bodies_not_expressed	94.7368
opossum_oocyte_MII	gene_bodies_not_expressed	92.0635
opossum_oocyte_MII	gene_bodies_not_expressed	62.9956
opossum_oocyte_MII	gene_bodies_not_expressed	1.96078
opossum_oocyte_MII	gene_bodies_not_expressed	100
opossum_oocyte_MII	gene_bodies_not_expressed	79.4118
opossum_oocyte_MII	gene_bodies_not_expressed	84.2687
opossum_oocyte_MII	gene_bodies_not_expressed	100
opossum_oocyte_MII	gene_bodies_not_expressed	71.4286
opossum_oocyte_MII	gene_bodies_not_expressed	36
opossum_oocyte_MII	gene_bodies_not_expressed	95.5556
opossum_oocyte_MII	gene_bodies_not_expressed	100
opossum_oocyte_MII	gene_bodies_not_expressed	92.4188
opossum_oocyte_MII	gene_bodies_not_expressed	90.4523
opossum_oocyte_MII	gene_bodies_not_expressed	86.5672
opossum_oocyte_MII	gene_bodies_not_expressed	90.4762
opossum_oocyte_MII	gene_bodies_not_expressed	96.2963
opossum_oocyte_MII	gene_bodies_not_expressed	90.9091
opossum_oocyte_MII	gene_bodies_not_expressed	76.5823
opossum_oocyte_MII	gene_bodies_not_expressed	93.4783
opossum_oocyte_MII	gene_bodies_not_expressed	84.4262
opossum_oocyte_MII	gene_bodies_not_expressed	22.3529
opossum_oocyte_MII	gene_bodies_not_expressed	80.5369
opossum_oocyte_MII	gene_bodies_not_expressed	100
opossum_oocyte_MII	gene_bodies_not_expressed	64.2857
opossum_oocyte_MII	gene_bodies_not_expressed	21.875
opossum_oocyte_MII	gene_bodies_not_expressed	82.6087
opossum_oocyte_MII	gene_bodies_not_expressed	53.8462
opossum_oocyte_MII	gene_bodies_not_expressed	58.5253
opossum_oocyte_MII	gene_bodies_not_expressed	100
opossum_oocyte_MII	gene_bodies_not_expressed	83.871
opossum_oocyte_MII	gene_bodies_not_expressed	83.3645
opossum_oocyte_MII	gene_bodies_not_expressed	73.8462
opossum_oocyte_MII	gene_bodies_not_expressed	93.3333
opossum_oocyte_MII	gene_bodies_not_expressed	71.6312
opossum_oocyte_MII	gene_bodies_not_expressed	0
opossum_oocyte_MII	gene_bodies_not_expressed	57.377
opossum_oocyte_MII	gene_bodies_not_expressed	80.4196
opossum_oocyte_MII	gene_bodies_not_expressed	85.4545
opossum_oocyte_MII	gene_bodies_not_expressed	3.57143
opossum_oocyte_MII	gene_bodies_not_expressed	93.2367
opossum_oocyte_MII	gene_bodies_not_expressed	62.6168
opossum_oocyte_MII	gene_bodies_not_expressed	75.1969
opossum_oocyte_MII	gene_bodies_not_expressed	22.549
opossum_oocyte_MII	gene_bodies_not_expressed	60.8696
opossum_oocyte_MII	gene_bodies_not_expressed	76.1905
opossum_oocyte_MII	gene_bodies_not_expressed	44.4444
opossum_oocyte_MII	gene_bodies_not_expressed	30.0885
opossum_oocyte_MII	gene_bodies_not_expressed	0.655738
opossum_oocyte_MII	gene_bodies_not_expressed	68.8172
opossum_oocyte_MII	gene_bodies_not_expressed	18.7845
opossum_oocyte_MII	gene_bodies_not_expressed	69.4215
opossum_oocyte_MII	gene_bodies_not_expressed	7.19794
opossum_oocyte_MII	gene_bodies_not_expressed	60.8023
opossum_oocyte_MII	gene_bodies_not_expressed	100
opossum_oocyte_MII	gene_bodies_not_expressed	21.6216
opossum_oocyte_MII	gene_bodies_not_expressed	84.0512
opossum_oocyte_MII	gene_bodies_not_expressed	47.0032
opossum_oocyte_MII	gene_bodies_not_expressed	41.6667
opossum_oocyte_MII	gene_bodies_not_expressed	41.4692
opossum_oocyte_MII	gene_bodies_not_expressed	100
opossum_oocyte_MII	gene_bodies_not_expressed	76.2712
opossum_oocyte_MII	gene_bodies_not_expressed	88.4921
opossum_oocyte_MII	gene_bodies_not_expressed	39.661
opossum_oocyte_MII	gene_bodies_not_expressed	22.6537
opossum_oocyte_MII	gene_bodies_not_expressed	96.5517
opossum_oocyte_MII	gene_bodies_not_expressed	83.3333
opossum_oocyte_MII	gene_bodies_not_expressed	75.7576
opossum_oocyte_MII	gene_bodies_not_expressed	100
opossum_oocyte_MII	gene_bodies_not_expressed	100
opossum_oocyte_MII	gene_bodies_not_expressed	100
opossum_oocyte_MII	gene_bodies_not_expressed	96.1783
opossum_oocyte_MII	gene_bodies_not_expressed	93.6508
opossum_oocyte_MII	gene_bodies_not_expressed	5.06329
opossum_oocyte_MII	gene_bodies_not_expressed	28.5714
opossum_oocyte_MII	gene_bodies_not_expressed	77.451
opossum_oocyte_MII	gene_bodies_not_expressed	11.3924
opossum_oocyte_MII	gene_bodies_not_expressed	66.8942
opossum_oocyte_MII	gene_bodies_not_expressed	70.7143
opossum_oocyte_MII	gene_bodies_not_expressed	93.0233
opossum_oocyte_MII	gene_bodies_not_expressed	60
opossum_oocyte_MII	gene_bodies_not_expressed	94.1176
opossum_oocyte_MII	gene_bodies_not_expressed	72.2826
opossum_oocyte_MII	gene_bodies_not_expressed	77.1739
opossum_oocyte_MII	gene_bodies_not_expressed	100
opossum_oocyte_MII	gene_bodies_not_expressed	75
opossum_oocyte_MII	gene_bodies_not_expressed	0
opossum_oocyte_MII	gene_bodies_not_expressed	86.6171
opossum_oocyte_MII	gene_bodies_not_expressed	100
opossum_oocyte_MII	gene_bodies_not_expressed	61.1111
opossum_oocyte_MII	gene_bodies_not_expressed	95.6522
opossum_oocyte_MII	gene_bodies_not_expressed	78.5714
opossum_oocyte_MII	gene_bodies_not_expressed	25.3041
opossum_oocyte_MII	gene_bodies_not_expressed	83.3333
opossum_oocyte_MII	gene_bodies_not_expressed	47.9008
opossum_oocyte_MII	gene_bodies_not_expressed	49.4792
opossum_oocyte_MII	gene_bodies_not_expressed	84.6154
opossum_oocyte_MII	gene_bodies_not_expressed	64.7059
opossum_oocyte_MII	gene_bodies_not_expressed	90.625
opossum_oocyte_MII	gene_bodies_not_expressed	82.3529
opossum_oocyte_MII	gene_bodies_not_expressed	92.3664
opossum_oocyte_MII	gene_bodies_not_expressed	91.1111
opossum_oocyte_MII	gene_bodies_not_expressed	83.7209
opossum_oocyte_MII	gene_bodies_not_expressed	79.9682
opossum_oocyte_MII	gene_bodies_not_expressed	85.8921
opossum_oocyte_MII	gene_bodies_not_expressed	89.6552
opossum_oocyte_MII	gene_bodies_not_expressed	51.952
opossum_oocyte_MII	gene_bodies_not_expressed	66.2069
opossum_oocyte_MII	gene_bodies_not_expressed	100
opossum_oocyte_MII	gene_bodies_not_expressed	100
opossum_oocyte_MII	gene_bodies_not_expressed	86.8421
opossum_oocyte_MII	gene_bodies_not_expressed	1.26582
opossum_oocyte_MII	gene_bodies_not_expressed	70.6452
opossum_oocyte_MII	gene_bodies_not_expressed	86.1111
opossum_oocyte_MII	gene_bodies_not_expressed	59.6429
opossum_oocyte_MII	gene_bodies_not_expressed	73.6842
opossum_oocyte_MII	gene_bodies_not_expressed	66.6667
opossum_oocyte_MII	gene_bodies_not_expressed	60
opossum_oocyte_MII	gene_bodies_not_expressed	87.7273
opossum_oocyte_MII	gene_bodies_not_expressed	93.3333
opossum_oocyte_MII	gene_bodies_not_expressed	93.3333
opossum_oocyte_MII	gene_bodies_not_expressed	100
opossum_oocyte_MII	gene_bodies_not_expressed	95.6432
opossum_oocyte_MII	gene_bodies_not_expressed	100
opossum_oocyte_MII	gene_bodies_not_expressed	32.2943
opossum_oocyte_MII	gene_bodies_not_expressed	100
opossum_oocyte_MII	gene_bodies_not_expressed	66.6068
opossum_oocyte_MII	gene_bodies_not_expressed	83.3333
opossum_oocyte_MII	gene_bodies_not_expressed	67.4658
opossum_oocyte_MII	gene_bodies_not_expressed	100
opossum_oocyte_MII	gene_bodies_not_expressed	4.79452
opossum_oocyte_MII	gene_bodies_not_expressed	72.043
opossum_oocyte_MII	gene_bodies_not_expressed	49.3264
opossum_oocyte_MII	gene_bodies_not_expressed	29.0909
opossum_oocyte_MII	gene_bodies_not_expressed	70.9016
opossum_oocyte_MII	gene_bodies_not_expressed	33.3333
opossum_oocyte_MII	gene_bodies_not_expressed	58.3333
opossum_oocyte_MII	gene_bodies_not_expressed	100
opossum_oocyte_MII	gene_bodies_not_expressed	72.2222
opossum_oocyte_MII	gene_bodies_not_expressed	85.7143
opossum_oocyte_MII	gene_bodies_not_expressed	83.6634
opossum_oocyte_MII	gene_bodies_not_expressed	89.4737
opossum_oocyte_MII	gene_bodies_not_expressed	100
opossum_oocyte_MII	gene_bodies_not_expressed	73.3333
opossum_oocyte_MII	gene_bodies_not_expressed	37.4502
opossum_oocyte_MII	gene_bodies_not_expressed	48.9726
opossum_oocyte_MII	gene_bodies_not_expressed	12.8205
opossum_oocyte_MII	gene_bodies_not_expressed	19.403
opossum_oocyte_MII	gene_bodies_not_expressed	100
opossum_oocyte_MII	gene_bodies_not_expressed	100
opossum_oocyte_MII	gene_bodies_not_expressed	66.6667
opossum_oocyte_MII	gene_bodies_not_expressed	25.0825
opossum_oocyte_MII	gene_bodies_not_expressed	26.6667
opossum_oocyte_MII	gene_bodies_not_expressed	100
opossum_oocyte_MII	gene_bodies_not_expressed	100
opossum_oocyte_MII	gene_bodies_not_expressed	0
opossum_oocyte_MII	gene_bodies_not_expressed	57.1429
opossum_oocyte_MII	gene_bodies_not_expressed	67.2727
opossum_oocyte_MII	gene_bodies_not_expressed	25.6595
opossum_oocyte_MII	gene_bodies_not_expressed	78.5714
opossum_oocyte_MII	gene_bodies_not_expressed	95.2381
opossum_oocyte_MII	gene_bodies_not_expressed	60
opossum_oocyte_MII	gene_bodies_not_expressed	100
opossum_oocyte_MII	gene_bodies_not_expressed	80.8511
opossum_oocyte_MII	gene_bodies_not_expressed	77.7778
opossum_oocyte_MII	gene_bodies_not_expressed	77.7778
opossum_oocyte_MII	gene_bodies_not_expressed	100
opossum_oocyte_MII	gene_bodies_not_expressed	76.1905
opossum_oocyte_MII	gene_bodies_not_expressed	33.6066
opossum_oocyte_MII	gene_bodies_not_expressed	90.411
opossum_oocyte_MII	gene_bodies_not_expressed	68.75
opossum_oocyte_MII	gene_bodies_not_expressed	29.7297
opossum_oocyte_MII	gene_bodies_not_expressed	14.8699
opossum_oocyte_MII	gene_bodies_not_expressed	75
opossum_oocyte_MII	gene_bodies_not_expressed	78.4038
opossum_oocyte_MII	gene_bodies_not_expressed	90.9091
opossum_oocyte_MII	gene_bodies_not_expressed	8.90208
opossum_oocyte_MII	gene_bodies_not_expressed	41.4286
opossum_oocyte_MII	gene_bodies_not_expressed	55.615
opossum_oocyte_MII	gene_bodies_not_expressed	57.4468
opossum_oocyte_MII	gene_bodies_not_expressed	21.0526
opossum_oocyte_MII	gene_bodies_not_expressed	49.8113
opossum_oocyte_MII	gene_bodies_not_expressed	64.9351
opossum_oocyte_MII	gene_bodies_not_expressed	10.453
opossum_oocyte_MII	gene_bodies_not_expressed	38.5771
opossum_oocyte_MII	gene_bodies_not_expressed	79.3651
opossum_oocyte_MII	gene_bodies_not_expressed	80.4348
opossum_oocyte_MII	gene_bodies_not_expressed	80.8874
opossum_oocyte_MII	gene_bodies_not_expressed	57.0577
opossum_oocyte_MII	gene_bodies_not_expressed	41.6667
opossum_oocyte_MII	gene_bodies_not_expressed	16.6667
opossum_oocyte_MII	gene_bodies_not_expressed	32.4219
opossum_oocyte_MII	gene_bodies_not_expressed	37.7953
opossum_oocyte_MII	gene_bodies_not_expressed	97.0588
opossum_oocyte_MII	gene_bodies_not_expressed	2.34114
opossum_oocyte_MII	gene_bodies_not_expressed	16.2602
opossum_oocyte_MII	gene_bodies_not_expressed	24.2701
opossum_oocyte_MII	gene_bodies_not_expressed	63.6364
opossum_oocyte_MII	gene_bodies_not_expressed	25.4545
opossum_oocyte_MII	gene_bodies_not_expressed	13.7458
opossum_oocyte_MII	gene_bodies_not_expressed	6.39731
opossum_oocyte_MII	gene_bodies_not_expressed	5.74713
opossum_oocyte_MII	gene_bodies_not_expressed	12.1951
opossum_oocyte_MII	gene_bodies_not_expressed	15
opossum_oocyte_MII	gene_bodies_not_expressed	0
opossum_oocyte_MII	gene_bodies_not_expressed	0
opossum_oocyte_MII	gene_bodies_not_expressed	2.32558
opossum_oocyte_MII	gene_bodies_not_expressed	8.33333
opossum_oocyte_MII	gene_bodies_not_expressed	5.59441
opossum_oocyte_MII	gene_bodies_not_expressed	9.67742
opossum_oocyte_MII	gene_bodies_not_expressed	12.5
opossum_oocyte_MII	gene_bodies_not_expressed	9.45036
opossum_oocyte_MII	gene_bodies_not_expressed	5.26316
opossum_oocyte_MII	gene_bodies_not_expressed	1.23457
opossum_oocyte_MII	gene_bodies_not_expressed	4.1791
opossum_oocyte_MII	gene_bodies_not_expressed	2.5
opossum_oocyte_MII	gene_bodies_not_expressed	89.8551
opossum_oocyte_MII	gene_bodies_not_expressed	95
opossum_oocyte_MII	gene_bodies_not_expressed	94.7566
opossum_oocyte_MII	gene_bodies_not_expressed	73.4097
opossum_oocyte_MII	gene_bodies_not_expressed	96.5517
opossum_oocyte_MII	gene_bodies_not_expressed	61.5764
opossum_oocyte_MII	gene_bodies_not_expressed	89.4437
opossum_oocyte_MII	gene_bodies_not_expressed	87.4598
opossum_oocyte_MII	gene_bodies_not_expressed	53.5714
opossum_oocyte_MII	gene_bodies_not_expressed	94.4134
opossum_oocyte_MII	gene_bodies_not_expressed	60.4908
opossum_oocyte_MII	gene_bodies_not_expressed	76.9231
opossum_oocyte_MII	gene_bodies_not_expressed	50
opossum_oocyte_MII	gene_bodies_not_expressed	80.5677
opossum_oocyte_MII	gene_bodies_not_expressed	33.3333
opossum_oocyte_MII	gene_bodies_not_expressed	85.9375
opossum_oocyte_MII	gene_bodies_not_expressed	78.5211
opossum_oocyte_MII	gene_bodies_not_expressed	66.6667
opossum_oocyte_MII	gene_bodies_not_expressed	83.5616
opossum_oocyte_MII	gene_bodies_not_expressed	89.1892
opossum_oocyte_MII	gene_bodies_not_expressed	88.8889
opossum_oocyte_MII	gene_bodies_not_expressed	63.6364
opossum_oocyte_MII	gene_bodies_not_expressed	52.8571
opossum_oocyte_MII	gene_bodies_not_expressed	83.0769
opossum_oocyte_MII	gene_bodies_not_expressed	72.7273
opossum_oocyte_MII	gene_bodies_not_expressed	11.5385
opossum_oocyte_MII	gene_bodies_not_expressed	74.7423
opossum_oocyte_MII	gene_bodies_not_expressed	92
opossum_oocyte_MII	gene_bodies_not_expressed	11.2861
opossum_oocyte_MII	gene_bodies_not_expressed	100
opossum_oocyte_MII	gene_bodies_not_expressed	50
opossum_oocyte_MII	gene_bodies_not_expressed	55.6886
opossum_oocyte_MII	gene_bodies_not_expressed	68.552
opossum_oocyte_MII	gene_bodies_not_expressed	77.7778
opossum_oocyte_MII	gene_bodies_not_expressed	61.1111
opossum_oocyte_MII	gene_bodies_not_expressed	63.1461
opossum_oocyte_MII	gene_bodies_not_expressed	71
opossum_oocyte_MII	gene_bodies_not_expressed	12.234
opossum_oocyte_MII	gene_bodies_not_expressed	72.3127
opossum_oocyte_MII	gene_bodies_not_expressed	76.2763
opossum_oocyte_MII	gene_bodies_not_expressed	53.8793
opossum_oocyte_MII	gene_bodies_not_expressed	77.6398
opossum_oocyte_MII	gene_bodies_not_expressed	80.5755
opossum_oocyte_MII	gene_bodies_not_expressed	86.9565
opossum_oocyte_MII	gene_bodies_not_expressed	94.7059
opossum_oocyte_MII	gene_bodies_not_expressed	0.607903
opossum_oocyte_MII	gene_bodies_not_expressed	68.254
opossum_oocyte_MII	gene_bodies_not_expressed	84.6968
opossum_oocyte_MII	gene_bodies_not_expressed	16.4179
opossum_oocyte_MII	gene_bodies_not_expressed	100
opossum_oocyte_MII	gene_bodies_not_expressed	16.6667
opossum_oocyte_MII	gene_bodies_not_expressed	37.2549
opossum_oocyte_MII	gene_bodies_not_expressed	53.8813
opossum_oocyte_MII	gene_bodies_not_expressed	80
opossum_oocyte_MII	gene_bodies_not_expressed	75.6757
opossum_oocyte_MII	gene_bodies_not_expressed	66.6667
opossum_oocyte_MII	gene_bodies_not_expressed	63.6905
opossum_oocyte_MII	gene_bodies_not_expressed	89.6552
opossum_oocyte_MII	gene_bodies_not_expressed	100
opossum_oocyte_MII	gene_bodies_not_expressed	68.038
opossum_oocyte_MII	gene_bodies_not_expressed	71.9198
opossum_oocyte_MII	gene_bodies_not_expressed	86.4198
opossum_oocyte_MII	gene_bodies_not_expressed	73.3333
opossum_oocyte_MII	gene_bodies_not_expressed	100
opossum_oocyte_MII	gene_bodies_not_expressed	100
opossum_oocyte_MII	gene_bodies_not_expressed	100
opossum_oocyte_MII	gene_bodies_not_expressed	75.0973
opossum_oocyte_MII	gene_bodies_not_expressed	96.2963
opossum_oocyte_MII	gene_bodies_not_expressed	9.16442
opossum_oocyte_MII	gene_bodies_not_expressed	56.0241
opossum_oocyte_MII	gene_bodies_not_expressed	31.8182
opossum_oocyte_MII	gene_bodies_not_expressed	7.69231
opossum_oocyte_MII	gene_bodies_not_expressed	27.0833
opossum_oocyte_MII	gene_bodies_not_expressed	0
opossum_oocyte_MII	gene_bodies_not_expressed	100
opossum_oocyte_MII	gene_bodies_not_expressed	75.7353
opossum_oocyte_MII	gene_bodies_not_expressed	19.1304
opossum_oocyte_MII	gene_bodies_not_expressed	92.8571
opossum_oocyte_MII	gene_bodies_not_expressed	9.77778
opossum_oocyte_MII	gene_bodies_not_expressed	83.908
opossum_oocyte_MII	gene_bodies_not_expressed	93.5897
opossum_oocyte_MII	gene_bodies_not_expressed	0
opossum_oocyte_MII	gene_bodies_not_expressed	41.8919
opossum_oocyte_MII	gene_bodies_not_expressed	78.7879
opossum_oocyte_MII	gene_bodies_not_expressed	100
opossum_oocyte_MII	gene_bodies_not_expressed	100
opossum_oocyte_MII	gene_bodies_not_expressed	77.2093
opossum_oocyte_MII	gene_bodies_not_expressed	52.4257
opossum_oocyte_MII	gene_bodies_not_expressed	26.4706
opossum_oocyte_MII	gene_bodies_not_expressed	75
opossum_oocyte_MII	gene_bodies_not_expressed	12.3907
opossum_oocyte_MII	gene_bodies_not_expressed	88.8889
opossum_oocyte_MII	gene_bodies_not_expressed	100
opossum_oocyte_MII	gene_bodies_not_expressed	90.4762
opossum_oocyte_MII	gene_bodies_not_expressed	97.0297
opossum_oocyte_MII	gene_bodies_not_expressed	100
opossum_oocyte_MII	gene_bodies_not_expressed	50
opossum_oocyte_MII	gene_bodies_not_expressed	80.7339
opossum_oocyte_MII	gene_bodies_not_expressed	85.5072
opossum_oocyte_MII	gene_bodies_not_expressed	74.2537
opossum_oocyte_MII	gene_bodies_not_expressed	88.4615
opossum_oocyte_MII	gene_bodies_not_expressed	0
opossum_oocyte_MII	gene_bodies_not_expressed	57.1429
opossum_oocyte_MII	gene_bodies_not_expressed	79.8354
opossum_oocyte_MII	gene_bodies_not_expressed	61.7647
opossum_oocyte_MII	gene_bodies_not_expressed	68.5714
opossum_oocyte_MII	gene_bodies_not_expressed	64.8148
opossum_oocyte_MII	gene_bodies_not_expressed	71.6374
opossum_oocyte_MII	gene_bodies_not_expressed	76.3636
opossum_oocyte_MII	gene_bodies_not_expressed	70.297
opossum_oocyte_MII	gene_bodies_not_expressed	96.4286
opossum_oocyte_MII	gene_bodies_not_expressed	70.8333
opossum_oocyte_MII	gene_bodies_not_expressed	80
opossum_oocyte_MII	gene_bodies_not_expressed	90.9091
opossum_oocyte_MII	gene_bodies_not_expressed	78.1065
opossum_oocyte_MII	gene_bodies_not_expressed	84.2105
opossum_oocyte_MII	gene_bodies_not_expressed	85.9756
opossum_oocyte_MII	gene_bodies_not_expressed	78.0405
opossum_oocyte_MII	gene_bodies_not_expressed	71.4286
opossum_oocyte_MII	gene_bodies_not_expressed	72.2628
opossum_oocyte_MII	gene_bodies_not_expressed	71.4286
opossum_oocyte_MII	gene_bodies_not_expressed	84.6154
opossum_oocyte_MII	gene_bodies_not_expressed	86.9565
opossum_oocyte_MII	gene_bodies_not_expressed	66.3866
opossum_oocyte_MII	gene_bodies_not_expressed	89.6552
opossum_oocyte_MII	gene_bodies_not_expressed	85.4478
opossum_oocyte_MII	gene_bodies_not_expressed	37.5
opossum_oocyte_MII	gene_bodies_not_expressed	68.4211
opossum_oocyte_MII	gene_bodies_not_expressed	67.8899
opossum_oocyte_MII	gene_bodies_not_expressed	59.8513
opossum_oocyte_MII	gene_bodies_not_expressed	80
opossum_oocyte_MII	gene_bodies_not_expressed	84.9462
opossum_oocyte_MII	gene_bodies_not_expressed	7.96178
opossum_oocyte_MII	gene_bodies_not_expressed	53.2609
opossum_oocyte_MII	gene_bodies_not_expressed	63.2836
opossum_oocyte_MII	gene_bodies_not_expressed	77.5
opossum_oocyte_MII	gene_bodies_not_expressed	93.3333
opossum_oocyte_MII	gene_bodies_not_expressed	82.9268
opossum_oocyte_MII	gene_bodies_not_expressed	88.8889
opossum_oocyte_MII	gene_bodies_not_expressed	70.4918
opossum_oocyte_MII	gene_bodies_not_expressed	100
opossum_oocyte_MII	gene_bodies_not_expressed	73.0769
opossum_oocyte_MII	gene_bodies_not_expressed	53.8462
opossum_oocyte_MII	gene_bodies_not_expressed	69.6203
opossum_oocyte_MII	gene_bodies_not_expressed	91.2281
opossum_oocyte_MII	gene_bodies_not_expressed	83.4437
opossum_oocyte_MII	gene_bodies_not_expressed	56.8783
opossum_oocyte_MII	gene_bodies_not_expressed	3.55191
opossum_oocyte_MII	gene_bodies_not_expressed	61.0063
opossum_oocyte_MII	gene_bodies_not_expressed	86.5385
opossum_oocyte_MII	gene_bodies_not_expressed	47.2973
opossum_oocyte_MII	gene_bodies_not_expressed	69.9153
opossum_oocyte_MII	gene_bodies_not_expressed	89.7196
opossum_oocyte_MII	gene_bodies_not_expressed	89.1089
opossum_oocyte_MII	gene_bodies_not_expressed	100
opossum_oocyte_MII	gene_bodies_not_expressed	80
opossum_oocyte_MII	gene_bodies_not_expressed	72.973
opossum_oocyte_MII	gene_bodies_not_expressed	71.4286
opossum_oocyte_MII	gene_bodies_not_expressed	60.6061
opossum_oocyte_MII	gene_bodies_not_expressed	51.8519
opossum_oocyte_MII	gene_bodies_not_expressed	93.75
opossum_oocyte_MII	gene_bodies_not_expressed	48.8327
opossum_oocyte_MII	gene_bodies_not_expressed	92.0635
opossum_oocyte_MII	gene_bodies_not_expressed	2.83401
opossum_oocyte_MII	gene_bodies_not_expressed	94.375
opossum_oocyte_MII	gene_bodies_not_expressed	5.04587
opossum_oocyte_MII	gene_bodies_not_expressed	0
opossum_oocyte_MII	gene_bodies_not_expressed	38.3333
opossum_oocyte_MII	gene_bodies_not_expressed	27.451
opossum_oocyte_MII	gene_bodies_not_expressed	74
opossum_oocyte_MII	gene_bodies_not_expressed	82.8383
opossum_oocyte_MII	gene_bodies_not_expressed	81.4815
opossum_oocyte_MII	gene_bodies_not_expressed	100
opossum_oocyte_MII	gene_bodies_not_expressed	37.931
opossum_oocyte_MII	gene_bodies_not_expressed	37.931
opossum_oocyte_MII	gene_bodies_not_expressed	66.6667
opossum_oocyte_MII	gene_bodies_not_expressed	89.1892
opossum_oocyte_MII	gene_bodies_not_expressed	45.6592
opossum_oocyte_MII	gene_bodies_not_expressed	63.1579
opossum_oocyte_MII	gene_bodies_not_expressed	0
opossum_oocyte_MII	gene_bodies_not_expressed	85.7143
opossum_oocyte_MII	gene_bodies_not_expressed	54.2169
opossum_oocyte_MII	gene_bodies_not_expressed	80.3738
opossum_oocyte_MII	gene_bodies_not_expressed	94.2857
opossum_oocyte_MII	gene_bodies_not_expressed	84.6939
opossum_oocyte_MII	gene_bodies_not_expressed	90.4762
opossum_oocyte_MII	gene_bodies_not_expressed	5
opossum_oocyte_MII	gene_bodies_not_expressed	42.9825
opossum_oocyte_MII	gene_bodies_not_expressed	63.8889
opossum_oocyte_MII	gene_bodies_not_expressed	79.4118
opossum_oocyte_MII	gene_bodies_not_expressed	94.7368
opossum_oocyte_MII	gene_bodies_not_expressed	88.8889
opossum_oocyte_MII	gene_bodies_not_expressed	83.3333
opossum_oocyte_MII	gene_bodies_not_expressed	80.2632
opossum_oocyte_MII	gene_bodies_not_expressed	83.3333
opossum_oocyte_MII	gene_bodies_not_expressed	88.2353
opossum_oocyte_MII	gene_bodies_not_expressed	97.3684
opossum_oocyte_MII	gene_bodies_not_expressed	36.6516
opossum_oocyte_MII	gene_bodies_not_expressed	84.3284
opossum_oocyte_MII	gene_bodies_not_expressed	77.8846
opossum_oocyte_MII	gene_bodies_not_expressed	85.3333
opossum_oocyte_MII	gene_bodies_not_expressed	87.1711
opossum_oocyte_MII	gene_bodies_not_expressed	77.7778
opossum_oocyte_MII	gene_bodies_not_expressed	82.9787
opossum_oocyte_MII	gene_bodies_not_expressed	100
opossum_oocyte_MII	gene_bodies_not_expressed	100
opossum_oocyte_MII	gene_bodies_not_expressed	100
opossum_oocyte_MII	gene_bodies_not_expressed	94.7368
opossum_oocyte_MII	gene_bodies_not_expressed	100
opossum_oocyte_MII	gene_bodies_not_expressed	61.5385
opossum_oocyte_MII	gene_bodies_not_expressed	100
opossum_oocyte_MII	gene_bodies_not_expressed	75
opossum_oocyte_MII	gene_bodies_not_expressed	72.7273
opossum_oocyte_MII	gene_bodies_not_expressed	100
opossum_oocyte_MII	gene_bodies_not_expressed	90
opossum_oocyte_MII	gene_bodies_not_expressed	83.6364
opossum_oocyte_MII	gene_bodies_not_expressed	66.6667
opossum_oocyte_MII	gene_bodies_not_expressed	55.4348
opossum_oocyte_MII	gene_bodies_not_expressed	76.0417
opossum_oocyte_MII	gene_bodies_not_expressed	100
opossum_oocyte_MII	gene_bodies_not_expressed	81.25
opossum_oocyte_MII	gene_bodies_not_expressed	86.4865
opossum_oocyte_MII	gene_bodies_not_expressed	85.4167
opossum_oocyte_MII	gene_bodies_not_expressed	78.7879
opossum_oocyte_MII	gene_bodies_not_expressed	100
opossum_oocyte_MII	gene_bodies_not_expressed	100
opossum_oocyte_MII	gene_bodies_not_expressed	100
opossum_oocyte_MII	gene_bodies_not_expressed	72.4044
opossum_oocyte_MII	gene_bodies_not_expressed	82.5688
opossum_oocyte_MII	gene_bodies_not_expressed	86.6667
opossum_oocyte_MII	gene_bodies_not_expressed	94.7368
opossum_oocyte_MII	gene_bodies_not_expressed	73.5766
opossum_oocyte_MII	gene_bodies_not_expressed	30
opossum_oocyte_MII	gene_bodies_not_expressed	99.4302
opossum_oocyte_MII	gene_bodies_not_expressed	94.1019
opossum_oocyte_MII	gene_bodies_not_expressed	50
opossum_oocyte_MII	gene_bodies_not_expressed	13.8462
opossum_oocyte_MII	gene_bodies_not_expressed	59.7015
opossum_oocyte_MII	gene_bodies_not_expressed	86.4407
opossum_oocyte_MII	gene_bodies_not_expressed	55.719
opossum_oocyte_MII	gene_bodies_not_expressed	50.7937
opossum_oocyte_MII	gene_bodies_not_expressed	95.0311
opossum_oocyte_MII	gene_bodies_not_expressed	67.5676
opossum_oocyte_MII	gene_bodies_not_expressed	43.6567
opossum_oocyte_MII	gene_bodies_not_expressed	83.592
opossum_oocyte_MII	gene_bodies_not_expressed	41.5825
opossum_oocyte_MII	gene_bodies_not_expressed	93.5849
opossum_oocyte_MII	gene_bodies_not_expressed	1.2012
opossum_oocyte_MII	gene_bodies_not_expressed	40.9226
opossum_oocyte_MII	gene_bodies_not_expressed	78.1176
opossum_oocyte_MII	gene_bodies_not_expressed	90.6822
opossum_oocyte_MII	gene_bodies_not_expressed	74.5763
opossum_oocyte_MII	gene_bodies_not_expressed	81.3084
opossum_oocyte_MII	gene_bodies_not_expressed	85.625
opossum_oocyte_MII	gene_bodies_not_expressed	100
opossum_oocyte_MII	gene_bodies_not_expressed	60.9091
opossum_oocyte_MII	gene_bodies_not_expressed	5.96591
opossum_oocyte_MII	gene_bodies_not_expressed	73.9496
opossum_oocyte_MII	gene_bodies_not_expressed	93.6599
opossum_oocyte_MII	gene_bodies_not_expressed	89.9314
opossum_oocyte_MII	gene_bodies_not_expressed	59.0909
opossum_oocyte_MII	gene_bodies_not_expressed	91.1392
opossum_oocyte_MII	gene_bodies_not_expressed	64
opossum_oocyte_MII	gene_bodies_not_expressed	58.2375
opossum_oocyte_MII	gene_bodies_not_expressed	100
opossum_oocyte_MII	gene_bodies_not_expressed	75
opossum_oocyte_MII	gene_bodies_not_expressed	85.7143
opossum_oocyte_MII	gene_bodies_not_expressed	80
opossum_oocyte_MII	gene_bodies_not_expressed	88.0952
opossum_oocyte_MII	gene_bodies_not_expressed	79.368
opossum_oocyte_MII	gene_bodies_not_expressed	16.2162
opossum_oocyte_MII	gene_bodies_not_expressed	90.5864
opossum_oocyte_MII	gene_bodies_not_expressed	38.5542
opossum_oocyte_MII	gene_bodies_not_expressed	100
opossum_oocyte_MII	gene_bodies_not_expressed	83.3333
opossum_oocyte_MII	gene_bodies_not_expressed	0
opossum_oocyte_MII	gene_bodies_not_expressed	81.701
opossum_oocyte_MII	gene_bodies_not_expressed	69.2308
opossum_oocyte_MII	gene_bodies_not_expressed	52
opossum_oocyte_MII	gene_bodies_not_expressed	52.8864
opossum_oocyte_MII	gene_bodies_not_expressed	83.3333
opossum_oocyte_MII	gene_bodies_not_expressed	97.7273
opossum_oocyte_MII	gene_bodies_not_expressed	42.3469
opossum_oocyte_MII	gene_bodies_not_expressed	80.9756
opossum_oocyte_MII	gene_bodies_not_expressed	2.5641
opossum_oocyte_MII	gene_bodies_not_expressed	74.7748
opossum_oocyte_MII	gene_bodies_not_expressed	55.7312
opossum_oocyte_MII	gene_bodies_not_expressed	0
opossum_oocyte_MII	gene_bodies_not_expressed	14.6667
opossum_oocyte_MII	gene_bodies_not_expressed	70.7792
opossum_oocyte_MII	gene_bodies_not_expressed	91.1565
opossum_oocyte_MII	gene_bodies_not_expressed	0
opossum_oocyte_MII	gene_bodies_not_expressed	100
opossum_oocyte_MII	gene_bodies_not_expressed	73.3333
opossum_oocyte_MII	gene_bodies_not_expressed	53.125
opossum_oocyte_MII	gene_bodies_not_expressed	100
opossum_oocyte_MII	gene_bodies_not_expressed	96.3957
opossum_oocyte_MII	gene_bodies_not_expressed	100
opossum_oocyte_MII	gene_bodies_not_expressed	93.617
opossum_oocyte_MII	gene_bodies_not_expressed	88.5802
opossum_oocyte_MII	gene_bodies_not_expressed	0
[truncated: 247,809+ more rows]
