# Supplementary material for: Divergent DNA methylation dynamics in marsupial and eutherian embryos
Source: Nature. 2025 May 14;642(8069):1073–9. doi: 10.1038/s41586-025-08992-2 (PMC12221971; doi:10.1038/s41586-025-08992-2)
Supplement: Supplementary file 9 — Source Data Fig. 4 [file 41586_2025_8992_MOESM9_ESM.xlsx]

## Sheet: Fig4D
sample	DNMT1 expression (relative to GAPDH)	RSX expression (relative to GAPDH)	ABCD4 expression (relative to GAPDH)
control_d4_1	379.052	0.537724	26.8704
control_d4_2	366.438	0.213817	20.7158
control_d4_3	449.295	0.0390046	18.0667
control_d6_1	652.377	0.412895	59.997
control_d6_2	356.605	0.246256	44.6121
control_d6_3	508.119	0.160748	39.0006
control_d8_1	631.346	0.119845	27.647
control_d8_2	311.2	0.0321388	33.1635
control_d8_3	396.406	0.0772474	24.8156
DNMT1_KO_d4_1	53.4004	0.940169	16.776
DNMT1_KO_d4_2	92.125	1.90737	9.71415
DNMT1_KO_d4_3	101.625	2.05455	17.7018
DNMT1_KO_d6_1	233.244	448.869	34.8181
DNMT1_KO_d6_2	126.396	379.566	42.802
DNMT1_KO_d6_3	349.517	189.032	21.4734
DNMT1_KO_d8_1	182.362	1043.12	58.0565
DNMT1_KO_d8_2	274.445	991.132	34.3889
DNMT1_KO_d8_3	267.193	758.75	45.1788

## Sheet: Fig4F
sample	RSX negative cells	RSX positive cells
control_d4	146	2
DNMT1_KO_d4	137	13
control_d8	149	1
DNMT1_KO_d8	48	101

## Sheet: Fig4G
sample	median X	median autosomes	ratio
control_1_d4	20.59	22.79	0.903466
control_2_d4	20.925	24.55	0.852342
control_3_d4	21.785	24.72	0.88127
DNMT1_1_D4	21.96	25.6	0.857812
DNMT1_2_D4	23.01	25.38	0.906619
DNMT1_3_D4	22.75	26.5	0.858491
control_1_d8	20.385	21.55	0.94594
control_2_d8	19.65	22.23	0.883941
control_3_d8	20.61	23.65	0.871459
DNMT1_1_D8	22.225	29.01	0.766115
DNMT1_2_D8	22.88	29.47	0.776383
DNMT1_3_D8	21.835	27.39	0.797189
