# Supplementary material for: Divergent DNA methylation dynamics in marsupial and eutherian embryos
Source: Nature. 2025 May 14;642(8069):1073–9. doi: 10.1038/s41586-025-08992-2 (PMC12221971; doi:10.1038/s41586-025-08992-2)
Supplement: Supplementary file 10 — Source Data Extended Data Fig. 1 [file 41586_2025_8992_MOESM10_ESM.xlsx]

## Sheet: ExtData_Fig1C
file	numer_CpGs	coverage_level	perc_cover
1.5_embryo	11374900	1	67.3415
2.5_embryo	8692720	1	51.4625
3.5_embryo	9966589	1	59.004
4.5_embryo	8287140	1	49.0614
5.5_embryo	14520859	1	85.9661
6.5_embryo	15452579	1	91.4821
7.5_ED	14406876	1	85.2913
7.5_embryo	15475758	1	91.6193
7.5_TE	14625960	1	86.5884
brain	14092353	1	83.4293
liver	14004697	1	82.9104
oocyte	5583160	1	33.0533
sperm	7929603	1	46.9447
spleen	14153627	1	83.7921
1.5_embryo	8036324	2	47.5765
2.5_embryo	4928379	2	29.1769
3.5_embryo	6386708	2	37.8105
4.5_embryo	4575332	2	27.0868
5.5_embryo	13540182	2	80.1604
6.5_embryo	15051408	2	89.1071
7.5_ED	13254041	2	78.4664
7.5_embryo	15071506	2	89.2261
7.5_TE	13653135	2	80.8291
brain	13772342	2	81.5348
liver	13548340	2	80.2087
oocyte	2654872	2	15.7173
sperm	3844158	2	22.7581
spleen	13858175	2	82.0429
1.5_embryo	5537695	3	32.7842
2.5_embryo	2721193	3	16.11
3.5_embryo	4023347	3	23.819
4.5_embryo	2466446	3	14.6018
5.5_embryo	12745445	3	75.4554
6.5_embryo	14706242	3	87.0636
7.5_ED	12249268	3	72.5179
7.5_embryo	14746917	3	87.3045
7.5_TE	12804417	3	75.8045
brain	13491389	3	79.8715
liver	13101091	3	77.5609
oocyte	1370700	3	8.1148
sperm	1828360	3	10.8242
spleen	13603251	3	80.5337
1.5_embryo	3744233	4	22.1665
2.5_embryo	1493674	4	8.84282
3.5_embryo	2503433	4	14.8208
4.5_embryo	1331612	4	7.88339
5.5_embryo	12081576	4	71.5251
6.5_embryo	14359954	4	85.0136
7.5_ED	11334055	4	67.0997
7.5_embryo	14449170	4	85.5417
7.5_TE	12023650	4	71.1822
brain	13212131	4	78.2182
liver	12642669	4	74.8469
oocyte	768231	4	4.54807
sperm	877208	4	5.19323
spleen	13348968	4	79.0283
1.5_embryo	2488233	5	14.7308
2.5_embryo	811989	5	4.80712
3.5_embryo	1543363	5	9.13699
4.5_embryo	720082	5	4.26302
5.5_embryo	11494704	5	68.0508
6.5_embryo	14003156	5	82.9012
7.5_ED	10491557	5	62.1119
7.5_embryo	14162344	5	83.8437
7.5_TE	11298469	5	66.889
brain	12927647	5	76.534
liver	12175594	5	72.0817
oocyte	454436	5	2.69034
sperm	431306	5	2.55341
spleen	13088256	5	77.4849

## Sheet: ExtData_Fig1D
file	context	type	count	perc	sample
1.5_embryo	genes_df	intergenic	1769679	71.1219	1.5_embryo
1.5_embryo	genes_df	intragenic	627692	25.22641569338563	1.5_embryo
1.5_embryo	genes_df	promoter	90862	3.6516676693862675	1.5_embryo
1.5_embryo	chr_df	chr1	491853	19.767175957537706	1.5_embryo
1.5_embryo	chr_df	chr2	395033	15.876058131258713	1.5_embryo
1.5_embryo	chr_df	chr3	310533	12.48007118310157	1.5_embryo
1.5_embryo	chr_df	chr4	267396	10.74642989336601	1.5_embryo
1.5_embryo	chr_df	chr5	167780	6.742943078837937	1.5_embryo
1.5_embryo	chr_df	chr6	222453	8.94021	1.5_embryo
1.5_embryo	chr_df	chr7	147501	5.927946400474875	1.5_embryo
1.5_embryo	chr_df	chr8	231552	9.305888400232936	1.5_embryo
1.5_embryo	chr_df	chrMT	24	9.645406716659346e-4	1.5_embryo
1.5_embryo	chr_df	chrX	46739	1.8784027688747547	1.5_embryo
1.5_embryo	chr_df	chrUn	207367	8.333912727556243	1.5_embryo
1.5_embryo	CGI_df	prom_CGI	136636	6.875569877842344	1.5_embryo
1.5_embryo	CGI_df	intergenic_CGI	92742	4.666808905492364	1.5_embryo
1.5_embryo	CGI_df	intragenic_CGI	191821	9.652497801001173	1.5_embryo
1.5_embryo	CGI_df	no_CGI	1566069	78.80512341566411	1.5_embryo
1.5_embryo	repeat_df	Simple_repeat	27824	1.1182232532082004	1.5_embryo
1.5_embryo	repeat_df	Low_complexity	14329	0.5758705073037774	1.5_embryo
1.5_embryo	repeat_df	LINE	431806	17.353921437421658	1.5_embryo
1.5_embryo	repeat_df	SINE	203406	8.174716756831051	1.5_embryo
1.5_embryo	repeat_df	DNA	40850	1.6417272819707802	1.5_embryo
1.5_embryo	repeat_df	LTR	199731	8.027021585197208	1.5_embryo
1.5_embryo	repeat_df	scRNA	2089	0.0839552	1.5_embryo
1.5_embryo	repeat_df	tRNA	625	0.025118226468341186	1.5_embryo
1.5_embryo	repeat_df	snRNA	78	0.00313475	1.5_embryo
1.5_embryo	repeat_df	Unknown	277	0.011132397970768815	1.5_embryo
1.5_embryo	repeat_df	rRNA	1133	0.045534320941808905	1.5_embryo
1.5_embryo	repeat_df	RC	10	4.01891623493459e-4	1.5_embryo
1.5_embryo	repeat_df	Satellite	6	2.411349740960754e-4	1.5_embryo
1.5_embryo	repeat_df	no_repeat	1566069	62.93900129127778	1.5_embryo
2.5_embryo	genes_df	intergenic	985241	70.1198	2.5_embryo
2.5_embryo	genes_df	intragenic	352960	25.120224214512593	2.5_embryo
2.5_embryo	genes_df	promoter	66882	4.7600035015725055	2.5_embryo
2.5_embryo	chr_df	chr1	267105	19.00992255256277	2.5_embryo
2.5_embryo	chr_df	chr2	223124	15.879784952052619	2.5_embryo
2.5_embryo	chr_df	chr3	173606	12.355577823927714	2.5_embryo
2.5_embryo	chr_df	chr4	150293	10.696386403071138	2.5_embryo
2.5_embryo	chr_df	chr5	94043	6.6930613302284145	2.5_embryo
2.5_embryo	chr_df	chr6	121733	8.663764819419791	2.5_embryo
2.5_embryo	chr_df	chr7	79935	5.68899	2.5_embryo
2.5_embryo	chr_df	chr8	128670	9.157472659958636	2.5_embryo
2.5_embryo	chr_df	chrMT	21	0.00149457	2.5_embryo
2.5_embryo	chr_df	chrX	31977	2.2758102374096314	2.5_embryo
2.5_embryo	chr_df	chrUn	134575	9.577732829827726	2.5_embryo
2.5_embryo	CGI_df	prom_CGI	111463	9.079423676570732	2.5_embryo
2.5_embryo	CGI_df	intergenic_CGI	65855	5.3643401507277355	2.5_embryo
2.5_embryo	CGI_df	intragenic_CGI	123360	10.048515693474656	2.5_embryo
2.5_embryo	CGI_df	no_CGI	926966	75.50772047922688	2.5_embryo
2.5_embryo	repeat_df	Simple_repeat	18215	1.2963646987402166	2.5_embryo
2.5_embryo	repeat_df	Low_complexity	8880	0.6319911350432679	2.5_embryo
2.5_embryo	repeat_df	LINE	228593	16.269003325782176	2.5_embryo
2.5_embryo	repeat_df	SINE	100564	7.157157264019279	2.5_embryo
2.5_embryo	repeat_df	DNA	19104	1.3596349824174088	2.5_embryo
2.5_embryo	repeat_df	LTR	100426	7.147335780163877	2.5_embryo
2.5_embryo	repeat_df	scRNA	944	0.0671846	2.5_embryo
2.5_embryo	repeat_df	tRNA	334	0.0237708	2.5_embryo
2.5_embryo	repeat_df	snRNA	50	0.00355851	2.5_embryo
2.5_embryo	repeat_df	Unknown	108	0.00768638	2.5_embryo
2.5_embryo	repeat_df	rRNA	882	0.0627721	2.5_embryo
2.5_embryo	repeat_df	RC	8	5.693613829218629e-4	2.5_embryo
2.5_embryo	repeat_df	Satellite	9	6.405315557870958e-4	2.5_embryo
2.5_embryo	repeat_df	no_repeat	926966	65.97233046019345	2.5_embryo
3.5_embryo	genes_df	intergenic	3677880	69.86655015529573	3.5_embryo
3.5_embryo	genes_df	intragenic	1358242	25.80173437307068	3.5_embryo
3.5_embryo	genes_df	promoter	228028	4.331715471633597	3.5_embryo
3.5_embryo	chr_df	chr1	1023826	19.44909805626038	3.5_embryo
3.5_embryo	chr_df	chr2	852879	16.201705466676266	3.5_embryo
3.5_embryo	chr_df	chr3	634642	12.055968971896785	3.5_embryo
3.5_embryo	chr_df	chr4	575138	10.925601965452607	3.5_embryo
3.5_embryo	chr_df	chr5	355135	6.746317673325379	3.5_embryo
3.5_embryo	chr_df	chr6	467539	8.881598881182857	3.5_embryo
3.5_embryo	chr_df	chr7	292737	5.5609748313634295	3.5_embryo
3.5_embryo	chr_df	chr8	502697	9.549477397124045	3.5_embryo
3.5_embryo	chr_df	chrMT	21	3.989262425270192e-4	3.5_embryo
3.5_embryo	chr_df	chrX	137143	2.605235318042047	3.5_embryo
3.5_embryo	chr_df	chrUn	422374	8.023622512433676	3.5_embryo
3.5_embryo	CGI_df	prom_CGI	335677	7.545694253684876	3.5_embryo
3.5_embryo	CGI_df	intergenic_CGI	205892	4.628252997017032	3.5_embryo
3.5_embryo	CGI_df	intragenic_CGI	382015	8.58733	3.5_embryo
3.5_embryo	CGI_df	no_CGI	3525006	79.23872507918239	3.5_embryo
3.5_embryo	repeat_df	Simple_repeat	54801	1.0410227672083812	3.5_embryo
3.5_embryo	repeat_df	Low_complexity	32397	0.6154269920120057	3.5_embryo
3.5_embryo	repeat_df	LINE	810153	15.39000598387204	3.5_embryo
3.5_embryo	repeat_df	SINE	418625	7.952375977128311	3.5_embryo
3.5_embryo	repeat_df	DNA	72553	1.3782472004027242	3.5_embryo
3.5_embryo	repeat_df	LTR	342873	6.513359231784809	3.5_embryo
3.5_embryo	repeat_df	scRNA	3712	0.0705147	3.5_embryo
3.5_embryo	repeat_df	tRNA	1496	0.0284186	3.5_embryo
3.5_embryo	repeat_df	snRNA	254	0.00482509	3.5_embryo
3.5_embryo	repeat_df	Unknown	619	0.011758783469316034	3.5_embryo
3.5_embryo	repeat_df	rRNA	1612	0.030622227710076652	3.5_embryo
3.5_embryo	repeat_df	RC	25	4.749104793746379e-4	3.5_embryo
3.5_embryo	repeat_df	Satellite	24	4.5591406019965236e-4	3.5_embryo
3.5_embryo	repeat_df	no_repeat	3525006	66.96249157033898	3.5_embryo
4.5_embryo	genes_df	intergenic	519017	72.07748561969332	4.5_embryo
4.5_embryo	genes_df	intragenic	178129	24.737321582819735	4.5_embryo
4.5_embryo	genes_df	promoter	22936	3.1851927974869527	4.5_embryo
4.5_embryo	chr_df	chr1	138180	19.189561145374327	4.5_embryo
4.5_embryo	chr_df	chr2	113365	15.7434	4.5_embryo
4.5_embryo	chr_df	chr3	91431	12.697356817793604	4.5_embryo
4.5_embryo	chr_df	chr4	77139	10.712574592509988	4.5_embryo
4.5_embryo	chr_df	chr5	47253	6.562196647867803	4.5_embryo
4.5_embryo	chr_df	chr6	62650	8.700434257907814	4.5_embryo
4.5_embryo	chr_df	chr7	42611	5.917545158239582	4.5_embryo
4.5_embryo	chr_df	chr8	65164	9.049562617435031	4.5_embryo
4.5_embryo	chr_df	chrMT	19	0.0026386	4.5_embryo
4.5_embryo	chr_df	chrX	10441	1.4499797938837267	4.5_embryo
4.5_embryo	chr_df	chrUn	71826	9.974738882817025	4.5_embryo
4.5_embryo	CGI_df	prom_CGI	35994	6.649129742451056	4.5_embryo
4.5_embryo	CGI_df	intergenic_CGI	27234	5.030905134353283	4.5_embryo
4.5_embryo	CGI_df	intragenic_CGI	63318	11.696660472093015	4.5_embryo
4.5_embryo	CGI_df	no_CGI	414788	76.62330465110264	4.5_embryo
4.5_embryo	repeat_df	Simple_repeat	11194	1.554545176799309	4.5_embryo
4.5_embryo	repeat_df	Low_complexity	4889	0.6789504528650904	4.5_embryo
4.5_embryo	repeat_df	LINE	163631	22.723939773525792	4.5_embryo
4.5_embryo	repeat_df	SINE	51353	7.1315489069300435	4.5_embryo
4.5_embryo	repeat_df	DNA	9747	1.3535958404737238	4.5_embryo
4.5_embryo	repeat_df	LTR	63113	8.764696242927888	4.5_embryo
4.5_embryo	repeat_df	scRNA	518	0.0719363	4.5_embryo
4.5_embryo	repeat_df	tRNA	112	0.015553784152360424	4.5_embryo
4.5_embryo	repeat_df	snRNA	27	0.00374957	4.5_embryo
4.5_embryo	repeat_df	Unknown	56	0.00777689	4.5_embryo
4.5_embryo	repeat_df	rRNA	650	0.0902675	4.5_embryo
4.5_embryo	repeat_df	RC	3	4.166192183667971e-4	4.5_embryo
4.5_embryo	repeat_df	Satellite	1	1.3887307278893238e-4	4.5_embryo
4.5_embryo	repeat_df	no_repeat	414788	57.602884115975684	4.5_embryo
5.5_embryo	genes_df	intergenic	8428487	73.32495904200752	5.5_embryo
5.5_embryo	genes_df	intragenic	2711561	23.58965485322632	5.5_embryo
5.5_embryo	genes_df	promoter	354656	3.08539	5.5_embryo
5.5_embryo	chr_df	chr1	2273905	19.782758144894835	5.5_embryo
5.5_embryo	chr_df	chr2	1791643	15.58712441856358	5.5_embryo
5.5_embryo	chr_df	chr3	1482935	12.901394055424312	5.5_embryo
5.5_embryo	chr_df	chr4	1298660	11.298219007587882	5.5_embryo
5.5_embryo	chr_df	chr5	824605	7.173985403994893	5.5_embryo
5.5_embryo	chr_df	chr6	1016756	8.845680905917657	5.5_embryo
5.5_embryo	chr_df	chr7	721968	6.281053224454598	5.5_embryo
5.5_embryo	chr_df	chr8	1066315	9.276839512325068	5.5_embryo
5.5_embryo	chr_df	chrMT	20	1.7399810585661964e-4	5.5_embryo
5.5_embryo	chr_df	chrX	363638	3.1636161608744726	5.5_embryo
5.5_embryo	chr_df	chrUn	653933	5.689155167856843	5.5_embryo
5.5_embryo	CGI_df	prom_CGI	424295	5.3599752804071965	5.5_embryo
5.5_embryo	CGI_df	intergenic_CGI	275698	3.4827996202116527	5.5_embryo
5.5_embryo	CGI_df	intragenic_CGI	500324	6.320423931921069	5.5_embryo
5.5_embryo	CGI_df	no_CGI	6715671	84.83680116746008	5.5_embryo
5.5_embryo	repeat_df	Simple_repeat	109287	0.9507595845878242	5.5_embryo
5.5_embryo	repeat_df	Low_complexity	66015	0.5743079595612032	5.5_embryo
5.5_embryo	repeat_df	LINE	2279471	19.830619387850266	5.5_embryo
5.5_embryo	repeat_df	SINE	1161280	10.102739487680587	5.5_embryo
5.5_embryo	repeat_df	DNA	177079	1.5405268374026857	5.5_embryo
5.5_embryo	repeat_df	LTR	967704	8.418694383082853	5.5_embryo
5.5_embryo	repeat_df	scRNA	9827	0.0854915	5.5_embryo
5.5_embryo	repeat_df	tRNA	2743	0.023863163418562146	5.5_embryo
5.5_embryo	repeat_df	snRNA	723	0.00628985	5.5_embryo
5.5_embryo	repeat_df	Unknown	1886	0.016407556036240688	5.5_embryo
5.5_embryo	repeat_df	rRNA	2839	0.024698330639919046	5.5_embryo
5.5_embryo	repeat_df	RC	119	0.00103526	5.5_embryo
5.5_embryo	repeat_df	Satellite	60	5.219795133480601e-4	5.5_embryo
5.5_embryo	repeat_df	no_repeat	6715671	58.42404467309466	5.5_embryo
6.5_embryo	genes_df	intergenic	10403733	74.29563021364612	6.5_embryo
6.5_embryo	genes_df	intragenic	3221198	23.00337152567607	6.5_embryo
6.5_embryo	genes_df	promoter	378225	2.700998260677807	6.5_embryo
6.5_embryo	chr_df	chr1	2786405	19.898901706000682	6.5_embryo
6.5_embryo	chr_df	chr2	2158817	15.417029212997852	6.5_embryo
6.5_embryo	chr_df	chr3	1850206	13.213106971116078	6.5_embryo
6.5_embryo	chr_df	chr4	1607689	11.481190058451133	6.5_embryo
6.5_embryo	chr_df	chr5	1032548	7.373863870732213	6.5_embryo
6.5_embryo	chr_df	chr6	1228364	8.772269104882392	6.5_embryo
6.5_embryo	chr_df	chr7	925859	6.611952402689518	6.5_embryo
6.5_embryo	chr_df	chr8	1287557	9.194991461712537	6.5_embryo
6.5_embryo	chr_df	chrMT	14	9.997994687922595e-5	6.5_embryo
6.5_embryo	chr_df	chrX	440955	3.1490469625806483	6.5_embryo
6.5_embryo	chr_df	chrUn	684394	4.887548268890068	6.5_embryo
6.5_embryo	CGI_df	prom_CGI	425380	4.642000776758699	6.5_embryo
6.5_embryo	CGI_df	intergenic_CGI	276634	3.0187955307674685	6.5_embryo
6.5_embryo	CGI_df	intragenic_CGI	501475	5.472394892860662	6.5_embryo
6.5_embryo	CGI_df	no_CGI	7960232	86.86680879961317	6.5_embryo
6.5_embryo	repeat_df	Simple_repeat	121684	0.8689755366575935	6.5_embryo
6.5_embryo	repeat_df	Low_complexity	68451	0.48882551904727767	6.5_embryo
6.5_embryo	repeat_df	LINE	2974274	21.24002617695611	6.5_embryo
6.5_embryo	repeat_df	SINE	1413637	10.095131411804596	6.5_embryo
6.5_embryo	repeat_df	DNA	230218	1.644043671298099	6.5_embryo
6.5_embryo	repeat_df	LTR	1214650	8.674116034985255	6.5_embryo
6.5_embryo	repeat_df	scRNA	10539	0.0752616	6.5_embryo
6.5_embryo	repeat_df	tRNA	2918	0.020838159626301384	6.5_embryo
6.5_embryo	repeat_df	snRNA	991	0.00707698	6.5_embryo
6.5_embryo	repeat_df	Unknown	2351	0.0167891	6.5_embryo
6.5_embryo	repeat_df	rRNA	2933	0.020945278335826583	6.5_embryo
6.5_embryo	repeat_df	RC	217	0.00154965	6.5_embryo
6.5_embryo	repeat_df	Satellite	61	4.356160854024621e-4	6.5_embryo
6.5_embryo	repeat_df	no_repeat	7960232	56.84598529074446	6.5_embryo
7.5_ED	genes_df	intergenic	7622565	72.65427810190613	7.5_ED
7.5_ED	genes_df	intragenic	2529408	24.108985920774202	7.5_ED
7.5_ED	genes_df	promoter	339584	3.236735977319668	7.5_ED
7.5_ED	chr_df	chr1	2092036	19.940495991285808	7.5_ED
7.5_ED	chr_df	chr2	1646632	15.69507350500801	7.5_ED
7.5_ED	chr_df	chr3	1342484	12.796049790904812	7.5_ED
7.5_ED	chr_df	chr4	1191411	11.356079087297646	7.5_ED
7.5_ED	chr_df	chr5	742514	7.0773626459934675	7.5_ED
7.5_ED	chr_df	chr6	935578	8.917575681553853	7.5_ED
7.5_ED	chr_df	chr7	647862	6.175175577239783	7.5_ED
7.5_ED	chr_df	chr8	984727	9.386045362513313	7.5_ED
7.5_ED	chr_df	chrMT	0	0	7.5_ED
7.5_ED	chr_df	chrX	320646	3.0562764109326177	7.5_ED
7.5_ED	chr_df	chrUn	587504	5.599865947270686	7.5_ED
7.5_ED	CGI_df	prom_CGI	414347	5.501328905507105	7.5_ED
7.5_ED	CGI_df	intergenic_CGI	267540	3.55216	7.5_ED
7.5_ED	CGI_df	intragenic_CGI	487900	6.477899859289233	7.5_ED
7.5_ED	CGI_df	no_CGI	6361975	84.4686	7.5_ED
7.5_ED	repeat_df	Simple_repeat	93598	0.8921268787845313	7.5_ED
7.5_ED	repeat_df	Low_complexity	57639	0.5493846146954166	7.5_ED
7.5_ED	repeat_df	LINE	1933993	18.433803485984015	7.5_ED
7.5_ED	repeat_df	SINE	1025399	9.773563637885205	7.5_ED
7.5_ED	repeat_df	DNA	166328	1.5853509636367606	7.5_ED
7.5_ED	repeat_df	LTR	836648	7.97449	7.5_ED
7.5_ED	repeat_df	scRNA	8855	0.0844012	7.5_ED
7.5_ED	repeat_df	tRNA	2611	0.024886677925878876	7.5_ED
7.5_ED	repeat_df	snRNA	626	0.0059667	7.5_ED
7.5_ED	repeat_df	Unknown	1703	0.0162321	7.5_ED
7.5_ED	repeat_df	rRNA	2050	0.019539521159728724	7.5_ED
7.5_ED	repeat_df	RC	94	8.959585312265854e-4	7.5_ED
7.5_ED	repeat_df	Satellite	38	3.6219600198521534e-4	7.5_ED
7.5_ED	repeat_df	no_repeat	6361975	60.638997624470804	7.5_ED
7.5_embryo	genes_df	intergenic	10537026	74.40170920858864	7.5_embryo
7.5_embryo	genes_df	intragenic	3245003	22.91289492756284	7.5_embryo
7.5_embryo	genes_df	promoter	380315	2.6853958638485267	7.5_embryo
7.5_embryo	chr_df	chr1	2815095	19.877928921043363	7.5_embryo
7.5_embryo	chr_df	chr2	2181437	15.40354752920739	7.5_embryo
7.5_embryo	chr_df	chr3	1877349	13.256323492454728	7.5_embryo
7.5_embryo	chr_df	chr4	1625178	11.475695409228965	7.5_embryo
7.5_embryo	chr_df	chr5	1047237	7.39474	7.5_embryo
7.5_embryo	chr_df	chr6	1241904	8.769323748846643	7.5_embryo
7.5_embryo	chr_df	chr7	937824	6.6221562016374484	7.5_embryo
7.5_embryo	chr_df	chr8	1297703	9.16333	7.5_embryo
7.5_embryo	chr_df	chrMT	5	3.530596466734402e-5	7.5_embryo
7.5_embryo	chr_df	chrX	442968	3.1278825113528095	7.5_embryo
7.5_embryo	chr_df	chrUn	695213	4.909033122855648	7.5_embryo
7.5_embryo	CGI_df	prom_CGI	426084	4.628171491869602	7.5_embryo
7.5_embryo	CGI_df	intergenic_CGI	277456	3.013757731921809	7.5_embryo
7.5_embryo	CGI_df	intragenic_CGI	502598	5.459275014951695	7.5_embryo
7.5_embryo	CGI_df	no_CGI	8000176	86.89879576125689	7.5_embryo
7.5_embryo	repeat_df	Simple_repeat	122644	0.8659865909202601	7.5_embryo
7.5_embryo	repeat_df	Low_complexity	69674	0.4919665840626382	7.5_embryo
7.5_embryo	repeat_df	LINE	3037389	21.44693703245734	7.5_embryo
7.5_embryo	repeat_df	SINE	1432609	10.115620691038151	7.5_embryo
7.5_embryo	repeat_df	DNA	231391	1.6338467699979609	7.5_embryo
7.5_embryo	repeat_df	LTR	1248324	8.814388352662524	7.5_embryo
7.5_embryo	repeat_df	scRNA	10599	0.0748393	7.5_embryo
7.5_embryo	repeat_df	tRNA	2928	0.020674543705477003	7.5_embryo
7.5_embryo	repeat_df	snRNA	1014	0.00715983	7.5_embryo
7.5_embryo	repeat_df	Unknown	2357	0.016642725243787328	7.5_embryo
7.5_embryo	repeat_df	rRNA	2948	0.020815763266306766	7.5_embryo
7.5_embryo	repeat_df	RC	229	0.00161696	7.5_embryo
7.5_embryo	repeat_df	Satellite	62	4.37780638572259e-4	7.5_embryo
7.5_embryo	repeat_df	no_repeat	8000176	56.48906706403968	7.5_embryo
7.5_TE	genes_df	intergenic	8247761	72.99892578366148	7.5_TE
7.5_TE	genes_df	intragenic	2698531	23.884041280283196	7.5_TE
7.5_TE	genes_df	promoter	352177	3.1170329360553186	7.5_TE
7.5_TE	chr_df	chr1	2256884	19.975520100504067	7.5_TE
7.5_TE	chr_df	chr2	1766337	15.63372342032823	7.5_TE
7.5_TE	chr_df	chr3	1454316	12.872047695178255	7.5_TE
7.5_TE	chr_df	chr4	1286165	11.383755128781461	7.5_TE
7.5_TE	chr_df	chr5	806832	7.141212766686237	7.5_TE
7.5_TE	chr_df	chr6	1005625	8.90072	7.5_TE
7.5_TE	chr_df	chr7	703649	6.227947357152423	7.5_TE
7.5_TE	chr_df	chr8	1058146	9.36558	7.5_TE
7.5_TE	chr_df	chrMT	0	0	7.5_TE
7.5_TE	chr_df	chrX	350238	3.09993	7.5_TE
7.5_TE	chr_df	chrUn	610057	5.39957	7.5_TE
7.5_TE	CGI_df	prom_CGI	419515	5.278521714457915	7.5_TE
7.5_TE	CGI_df	intergenic_CGI	271214	3.412533492878654	7.5_TE
7.5_TE	CGI_df	intragenic_CGI	492793	6.200537647599869	7.5_TE
7.5_TE	CGI_df	no_CGI	6764063	85.10840714506355	7.5_TE
7.5_TE	repeat_df	Simple_repeat	98442	0.8712861893058255	7.5_TE
7.5_TE	repeat_df	Low_complexity	60093	0.5318685213014259	7.5_TE
7.5_TE	repeat_df	LINE	2122606	18.78666923810651	7.5_TE
7.5_TE	repeat_df	SINE	1130733	10.007842655496066	7.5_TE
7.5_TE	repeat_df	DNA	181495	1.6063680840297918	7.5_TE
7.5_TE	repeat_df	LTR	924028	8.17835	7.5_TE
7.5_TE	repeat_df	scRNA	9357	0.0828165	7.5_TE
7.5_TE	repeat_df	tRNA	2710	0.023985550608670962	7.5_TE
7.5_TE	repeat_df	snRNA	720	0.00637254	7.5_TE
7.5_TE	repeat_df	Unknown	1830	0.016196884728364527	7.5_TE
7.5_TE	repeat_df	rRNA	2225	0.019692933617820256	7.5_TE
7.5_TE	repeat_df	RC	115	0.00101784	7.5_TE
7.5_TE	repeat_df	Satellite	52	4.6023934747265317e-4	7.5_TE
7.5_TE	repeat_df	no_repeat	6764063	59.86707579584455	7.5_TE
brain	genes_df	intergenic	9582993	74.12789813954542	brain
brain	genes_df	intragenic	2979164	23.044905232947652	brain
brain	genes_df	promoter	365490	2.8271966275069236	brain
brain	chr_df	chr1	2558122	19.788362800704178	brain
brain	chr_df	chr2	1976090	15.286051973613269	brain
brain	chr_df	chr3	1700198	13.15188832160141	brain
brain	chr_df	chr4	1467426	11.351279599325649	brain
brain	chr_df	chr5	948136	7.334309760210207	brain
brain	chr_df	chr6	1111979	8.601717931656204	brain
brain	chr_df	chr7	839834	6.496539212893909	brain
brain	chr_df	chr8	1181492	9.139436016784806	brain
brain	chr_df	chrMT	27	2.0885860628187897e-4	brain
brain	chr_df	chrX	433704	3.3549189992176314	brain
brain	chr_df	chrUn	710398	5.4952865253864545	brain
brain	CGI_df	prom_CGI	420126	4.98179	brain
brain	CGI_df	intergenic_CGI	266089	3.1552408273973973	brain
brain	CGI_df	intragenic_CGI	482214	5.718016529592011	brain
brain	CGI_df	no_CGI	7264810	86.14495569258739	brain
brain	repeat_df	Simple_repeat	101032	0.7815188641830954	brain
brain	repeat_df	Low_complexity	62065	0.48009510160665747	brain
brain	repeat_df	LINE	2880984	22.285447614712872	brain
brain	repeat_df	SINE	1228768	9.504962504004014	brain
brain	repeat_df	DNA	200310	1.549469907400782	brain
brain	repeat_df	LTR	1171658	9.063196109856651	brain
brain	repeat_df	scRNA	8888	0.0687519	brain
brain	repeat_df	tRNA	2905	0.022471220013974703	brain
brain	repeat_df	snRNA	984	0.00761159	brain
brain	repeat_df	Unknown	2215	0.017133821800672622	brain
brain	repeat_df	rRNA	2774	0.021457887889420248	brain
brain	repeat_df	RC	200	0.00154707	brain
brain	repeat_df	Satellite	54	4.1770942538885846e-4	brain
brain	repeat_df	no_repeat	7264810	56.195918715911716	brain
liver	genes_df	intergenic	8990429	73.83975681186479	liver
liver	genes_df	intragenic	2826590	23.215212333788397	liver
liver	genes_df	promoter	358575	2.9450308543468187	liver
liver	chr_df	chr1	2409318	19.78845654888052	liver
liver	chr_df	chr2	1868448	15.346127851052751	liver
liver	chr_df	chr3	1592183	13.07707995099287	liver
liver	chr_df	chr4	1379378	11.32924820114311	liver
liver	chr_df	chr5	886179	7.278455826931269	liver
liver	chr_df	chr6	1052068	8.640952296238037	liver
liver	chr_df	chr7	782209	6.424518809324168	liver
liver	chr_df	chr8	1116862	9.173124991427366	liver
liver	chr_df	chrMT	27	2.2175915625076228e-4	liver
liver	chr_df	chrX	394414	3.239441327906969	liver
liver	chr_df	chrUn	694285	5.7023724369466855	liver
liver	CGI_df	prom_CGI	419897	5.207007623316995	liver
liver	CGI_df	intergenic_CGI	265563	3.2931613359250753	liver
liver	CGI_df	intragenic_CGI	481166	5.966784783127637	liver
liver	CGI_df	no_CGI	6897449	85.533	liver
liver	repeat_df	Simple_repeat	96633	0.7936614837846925	liver
liver	repeat_df	Low_complexity	60861	0.49986062281643096	liver
liver	repeat_df	LINE	2657108	21.82323096515866	liver
liver	repeat_df	SINE	1163395	9.555139568550002	liver
liver	repeat_df	DNA	185857	1.5264717269646146	liver
liver	repeat_df	LTR	1096590	9.006459972301966	liver
liver	repeat_df	scRNA	8714	0.0715694	liver
liver	repeat_df	tRNA	2868	0.023555318943782128	liver
liver	repeat_df	snRNA	934	0.00767108	liver
liver	repeat_df	Unknown	2058	0.016902666104011022	liver
liver	repeat_df	rRNA	2930	0.024064534346332506	liver
liver	repeat_df	RC	154	0.00126483	liver
liver	repeat_df	Satellite	43	3.5316552112365113e-4	liver
liver	repeat_df	no_repeat	6897449	56.649794662995504	liver
oocyte	genes_df	intergenic	875209	68.50355859490878	oocyte
oocyte	genes_df	intragenic	332924	26.058322916756353	oocyte
oocyte	genes_df	promoter	69478	5.438118488334869	oocyte
oocyte	chr_df	chr1	238378	18.65810485351175	oocyte
oocyte	chr_df	chr2	206158	16.13621047408014	oocyte
oocyte	chr_df	chr3	150706	11.795922232980148	oocyte
oocyte	chr_df	chr4	133086	10.416785703942748	oocyte
oocyte	chr_df	chr5	85287	6.675506081271999	oocyte
oocyte	chr_df	chr6	110126	8.619681577569386	oocyte
oocyte	chr_df	chr7	68812	5.3859899452963385	oocyte
oocyte	chr_df	chr8	113203	8.860521708094247	oocyte
oocyte	chr_df	chrMT	23	0.00180023	oocyte
oocyte	chr_df	chrX	43481	3.40331	oocyte
oocyte	chr_df	chrUn	128351	10.046172113421065	oocyte
oocyte	CGI_df	prom_CGI	121997	10.18404354870889	oocyte
oocyte	CGI_df	intergenic_CGI	67527	5.637006719129694	oocyte
oocyte	CGI_df	intragenic_CGI	121983	10.182874859235527	oocyte
oocyte	CGI_df	no_CGI	886416	73.99607487292589	oocyte
oocyte	repeat_df	Simple_repeat	19876	1.5557160982489975	oocyte
oocyte	repeat_df	Low_complexity	11649	0.9117798766604233	oocyte
oocyte	repeat_df	LINE	189399	14.82446534978174	oocyte
oocyte	repeat_df	SINE	76590	5.994782449431009	oocyte
oocyte	repeat_df	DNA	14563	1.1398618202254052	oocyte
oocyte	repeat_df	LTR	77122	6.036422666993317	oocyte
oocyte	repeat_df	scRNA	801	0.0626951	oocyte
oocyte	repeat_df	tRNA	194	0.015184590614827204	oocyte
oocyte	repeat_df	snRNA	35	0.00273949	oocyte
oocyte	repeat_df	Unknown	119	0.00931426	oocyte
oocyte	repeat_df	rRNA	828	0.0648085	oocyte
oocyte	repeat_df	RC	1	7.82710856434392e-5	oocyte
oocyte	repeat_df	Satellite	18	0.00140888	oocyte
oocyte	repeat_df	no_repeat	886416	69.3807	oocyte
sperm	genes_df	intergenic	7192915	72.59988582516151	sperm
sperm	genes_df	intragenic	2385310	24.075528997300257	sperm
sperm	genes_df	promoter	329387	3.3245851775382405	sperm
sperm	chr_df	chr1	1977464	19.9595	sperm
sperm	chr_df	chr2	1553261	15.67782269716798	sperm
sperm	chr_df	chr3	1272127	12.84019978244494	sperm
sperm	chr_df	chr4	1116898	11.273397590502512	sperm
sperm	chr_df	chr5	705217	7.118099977420865	sperm
sperm	chr_df	chr6	872759	8.809183298465376	sperm
sperm	chr_df	chr7	619471	6.2526236762767775	sperm
sperm	chr_df	chr8	922639	9.312646525917001	sperm
sperm	chr_df	chrMT	0	0	sperm
sperm	chr_df	chrX	272898	2.7544929399577707	sperm
sperm	chr_df	chrUn	594643	6.00202	sperm
sperm	CGI_df	prom_CGI	409668	5.7174	sperm
sperm	CGI_df	intergenic_CGI	258842	3.612448308014245	sperm
sperm	CGI_df	intragenic_CGI	470160	6.561642610148189	sperm
sperm	CGI_df	no_CGI	6026609	84.1085	sperm
sperm	repeat_df	Simple_repeat	82530	0.8329958823579284	sperm
sperm	repeat_df	Low_complexity	51959	0.5244351514774701	sperm
sperm	repeat_df	LINE	1846384	18.636014409930464	sperm
sperm	repeat_df	SINE	925640	9.34272	sperm
sperm	repeat_df	DNA	149334	1.507265322864884	sperm
sperm	repeat_df	LTR	810448	8.180053881803204	sperm
sperm	repeat_df	scRNA	7737	0.0780915	sperm
sperm	repeat_df	tRNA	2488	0.025112	sperm
sperm	repeat_df	snRNA	650	0.00656061	sperm
sperm	repeat_df	Unknown	1655	0.016704327945018436	sperm
sperm	repeat_df	rRNA	2044	0.0206306	sperm
sperm	repeat_df	RC	109	0.00110016	sperm
sperm	repeat_df	Satellite	25	2.523312378401576e-4	sperm
sperm	repeat_df	no_repeat	6026609	60.828068357945384	sperm
spleen	genes_df	intergenic	9709439	74.18436039148378	spleen
spleen	genes_df	intragenic	3011438	23.00870337499511	spleen
spleen	genes_df	promoter	367379	2.8069362335211046	spleen
spleen	chr_df	chr1	2587170	19.76750902659476	spleen
spleen	chr_df	chr2	1998410	15.269034394275302	spleen
spleen	chr_df	chr3	1719974	13.14161866847107	spleen
spleen	chr_df	chr4	1484854	11.34516280266675	spleen
spleen	chr_df	chr5	957791	7.3180897421086435	spleen
spleen	chr_df	chr6	1122974	8.580185562460613	spleen
spleen	chr_df	chr7	847498	6.475385987399748	spleen
spleen	chr_df	chr8	1193374	9.11808	spleen
spleen	chr_df	chrMT	4	3.056236586941679e-5	spleen
spleen	chr_df	chrX	438694	3.351881633179482	spleen
spleen	chr_df	chrUn	737249	5.633018418715415	spleen
spleen	CGI_df	prom_CGI	420865	4.951844047592014	spleen
spleen	CGI_df	intergenic_CGI	266687	3.1378053141035047	spleen
spleen	CGI_df	intragenic_CGI	483055	5.683563675785728	spleen
spleen	CGI_df	no_CGI	7328550	86.22678696251876	spleen
spleen	repeat_df	Simple_repeat	102911	0.7862850482142159	spleen
spleen	repeat_df	Low_complexity	62886	0.48047654324609784	spleen
spleen	repeat_df	LINE	2928209	22.372797414720495	spleen
spleen	repeat_df	SINE	1241141	9.482860054082073	spleen
spleen	repeat_df	DNA	202727	1.5489229428275242	spleen
spleen	repeat_df	LTR	1203662	9.196504102609241	spleen
spleen	repeat_df	scRNA	8898	0.0679846	spleen
spleen	repeat_df	tRNA	2915	0.022271874877753003	spleen
spleen	repeat_df	snRNA	1008	0.00770156	spleen
spleen	repeat_df	Unknown	2205	0.016847164358643352	spleen
spleen	repeat_df	rRNA	2893	0.0221038	spleen
spleen	repeat_df	RC	195	0.00148989	spleen
spleen	repeat_df	Satellite	56	4.278644916480851e-4	spleen
spleen	repeat_df	no_repeat	7328550	55.993327147635256	spleen
all_CpGs	genes_df	intergenic	8900069	52.69003951071106	all_CpGs
all_CpGs	genes_df	intragenic	7164146	42.4131	all_CpGs
all_CpGs	genes_df	promoter	827154	4.896903264619937	all_CpGs
all_CpGs	chr_df	chr1	3225777	19.097933823038364	all_CpGs
all_CpGs	chr_df	chr2	2505214	14.83190288248358	all_CpGs
all_CpGs	chr_df	chr3	2220038	13.143543031223315	all_CpGs
all_CpGs	chr_df	chr4	1893136	11.208148004654866	all_CpGs
all_CpGs	chr_df	chr5	1251980	7.412239341953139	all_CpGs
all_CpGs	chr_df	chr6	1414426	8.373986839631154	all_CpGs
all_CpGs	chr_df	chr7	1115857	6.6063348898495216	all_CpGs
all_CpGs	chr_df	chr8	1486364	8.799889548765027	all_CpGs
all_CpGs	chr_df	chrMT	274	0.00162219	all_CpGs
all_CpGs	chr_df	chrX	499436	2.956867656023026	all_CpGs
all_CpGs	chr_df	chrUn	1278210	7.567531789068453	all_CpGs
all_CpGs	CGI_df	prom_CGI	438937	4.363743046212508	all_CpGs
all_CpGs	CGI_df	intergenic_CGI	297170	2.954349988820653	all_CpGs
all_CpGs	CGI_df	intragenic_CGI	514194	5.111919231926664	all_CpGs
all_CpGs	CGI_df	no_CGI	8808426	87.56998773304018	all_CpGs
all_CpGs	repeat_df	Simple_repeat	164404	0.9733018087521503	all_CpGs
all_CpGs	repeat_df	Low_complexity	84854	0.5023512303828068	all_CpGs
all_CpGs	repeat_df	LINE	4128677	24.442524463233266	all_CpGs
all_CpGs	repeat_df	SINE	1594362	9.438915223508527	all_CpGs
all_CpGs	repeat_df	DNA	257204	1.5226948153225472	all_CpGs
all_CpGs	repeat_df	LTR	1827988	10.822023957916022	all_CpGs
all_CpGs	repeat_df	scRNA	10957	0.0648674	all_CpGs
all_CpGs	repeat_df	tRNA	3451	0.020430552431836637	all_CpGs
all_CpGs	repeat_df	snRNA	1273	0.00753639	all_CpGs
all_CpGs	repeat_df	Unknown	2530	0.014978063648955866	all_CpGs
all_CpGs	repeat_df	rRNA	6896	0.0408256	all_CpGs
all_CpGs	repeat_df	RC	280	0.00165765	all_CpGs
all_CpGs	repeat_df	Satellite	67	3.9665227845060995e-4	all_CpGs
all_CpGs	repeat_df	no_repeat	8808426	52.14749615617301	all_CpGs
