# Supplementary material for: Divergent DNA methylation dynamics in marsupial and eutherian embryos
Source: Nature. 2025 May 14;642(8069):1073–9. doi: 10.1038/s41586-025-08992-2 (PMC12221971; doi:10.1038/s41586-025-08992-2)
Supplement: Supplementary file 11 — Source Data Extended Data Fig. 2 [file 41586_2025_8992_MOESM11_ESM.xlsx]

## Sheet: ExtData_Fig2C
	1->2	1->3	2->3	3->4	4->5	5->6	6->7	7->8	8->9	7->10	7->11	10->11
hypo	2.2520945892720974	2.037759588142861	0.00447299	0.00207045	2.78465949647787e-4	9.11370993613112e-4	0.11190711567564808	1.3808311673824925	0.10669786812178765	0.17132688059678328	0.4757211331409551	1.6124448778841665
same	94.20872560779023	96.82122140119156	99.98210804504299	99.96958027145229	99.99972153405035	99.97903846714689	99.87249113182204	98.45403530496928	99.35854913821433	98.41457194145978	99.2539	98.35793666635652
hyper	3.539179802937663	1.1410190106655764	0.013418966217752546	0.0283493	0	0.020050161859488467	0.0156018	0.16513352764821687	0.534753	1.414101177943436	0.27038682651075036	0.029618455759311244
total	1231387	2215914	536554	627882	1077331	548624	705049	11331436	13611331	9665150	10170244	9909362
