# Supplementary material for: Divergent DNA methylation dynamics in marsupial and eutherian embryos
Source: Nature. 2025 May 14;642(8069):1073–9. doi: 10.1038/s41586-025-08992-2 (PMC12221971; doi:10.1038/s41586-025-08992-2)
Supplement: Supplementary file 12 — Source Data Extended Data Fig. 3 [file 41586_2025_8992_MOESM12_ESM.xlsx]

## Sheet: ExtData_Fig3B
repClass	repFamily	age_cell_type_plot	age_num	mean	se
LTR	ERV1	0	0	6023.879044290694	157.75888469499716
LTR	ERV1	1.5	1.5	5645.897092276914	64.41649405625805
LTR	ERV1	2.5	2.5	7629.576703322159	540.822
LTR	ERV1	3.5	3.5	11939.501239849385	536.9596040534782
LTR	ERV1	4.5	4.5	9589.115983671234	489.7434271114854
LTR	ERV1	5.5	5.5	4671.605242052292	77.16907631586061
LTR	ERV1	6.5	6.5	4783.360849030579	98.18852491513606
LTR	ERV1	7.5_epi	7.5	3563.7151978578386	80.30839411791393
LTR	ERV1	7.5_hypo	7.5	2785.2055945179277	156.91433111314728
LTR	ERV1	7.5_te	7.5	2915.3670061441244	80.63254438353097
LTR	ERVK	0	0	372.3976989671462	21.207900705142382
LTR	ERVK	1.5	1.5	348.13450874364605	12.010432175941602
LTR	ERVK	2.5	2.5	552.3202845685754	52.93356161584756
LTR	ERVK	3.5	3.5	1109.6202792785202	41.71234219238484
LTR	ERVK	4.5	4.5	1218.057158308907	47.50143333297657
LTR	ERVK	5.5	5.5	1605.955786616847	35.87310637485635
LTR	ERVK	6.5	6.5	1414.678618013258	35.377354806321364
LTR	ERVK	7.5_epi	7.5	896.1816968607895	24.25841816514458
LTR	ERVK	7.5_hypo	7.5	771.9423950426288	66.6942
LTR	ERVK	7.5_te	7.5	899.6240978383764	44.066857976130116
LTR	ERVL	0	0	2.422176344732183	0.18808707073019512
LTR	ERVL	1.5	1.5	2.250513708139798	0.1600981064906868
LTR	ERVL	2.5	2.5	2.515270516150203	0.2777158116244692
LTR	ERVL	3.5	3.5	2.713991659607457	0.31643502091057835
LTR	ERVL	4.5	4.5	1.9461976945458035	0.29512776641517385
LTR	ERVL	5.5	5.5	0.8831364529223696	0.0900962
LTR	ERVL	6.5	6.5	1.4382062347219602	0.1319916968882618
LTR	ERVL	7.5_epi	7.5	1.7054993843604498	0.2050915905666453
LTR	ERVL	7.5_hypo	7.5	1.15507	0.31731943994093825
LTR	ERVL	7.5_te	7.5	1.6166291715955214	0.18437952554079778
LTR	ERVL-MaLR	0	0	0.00128855	0.00128855
LTR	ERVL-MaLR	1.5	1.5	0	0
LTR	ERVL-MaLR	2.5	2.5	0	0
LTR	ERVL-MaLR	3.5	3.5	0	0
LTR	ERVL-MaLR	4.5	4.5	0	0
LTR	ERVL-MaLR	5.5	5.5	0	0
LTR	ERVL-MaLR	6.5	6.5	0	0
LTR	ERVL-MaLR	7.5_epi	7.5	0	0
LTR	ERVL-MaLR	7.5_hypo	7.5	0	0
LTR	ERVL-MaLR	7.5_te	7.5	0	0
LTR	Gypsy	0	0	11.133150407656718	0.7565885693086394
LTR	Gypsy	1.5	1.5	12.244419548718746	1.0354191162123079
LTR	Gypsy	2.5	2.5	18.00154870709409	2.204864829513487
LTR	Gypsy	3.5	3.5	21.35487155005857	1.2652699806911232
LTR	Gypsy	4.5	4.5	16.84797354480388	1.441286604064299
LTR	Gypsy	5.5	5.5	13.616832947122681	0.45111232160584364
LTR	Gypsy	6.5	6.5	12.743560493389024	0.44332731660429797
LTR	Gypsy	7.5_epi	7.5	13.823119469813602	0.5719342104311245
LTR	Gypsy	7.5_hypo	7.5	11.595297705234705	0.6249387490266771
LTR	Gypsy	7.5_te	7.5	8.21199	0.4271013062967169
LTR	Gypsy?	0	0	0.00801375	0.00634832
LTR	Gypsy?	1.5	1.5	0.00675035	0.0047237
LTR	Gypsy?	2.5	2.5	0.016354719606959455	0.016354719606959455
LTR	Gypsy?	3.5	3.5	0.014635011749175262	0.00740847
LTR	Gypsy?	4.5	4.5	0	0
LTR	Gypsy?	5.5	5.5	0	0
LTR	Gypsy?	6.5	6.5	0.00138915	0.00113568
LTR	Gypsy?	7.5_epi	7.5	0	0
LTR	Gypsy?	7.5_hypo	7.5	0	0
LTR	Gypsy?	7.5_te	7.5	0	0
LTR	LTR	0	0	220.0263724369893	14.922690408200067
LTR	LTR	1.5	1.5	153.61369687294334	3.4199091821205694
LTR	LTR	2.5	2.5	157.37204324129632	9.687713195732789
LTR	LTR	3.5	3.5	141.2367419964649	6.827606911875048
LTR	LTR	4.5	4.5	57.376544988502566	4.534635895362274
LTR	LTR	5.5	5.5	26.715216783351252	0.7160372354934444
LTR	LTR	6.5	6.5	33.066986536133314	1.0058693629825812
LTR	LTR	7.5_epi	7.5	37.419083476810684	0.8294034781140279
LTR	LTR	7.5_hypo	7.5	30.834181428863452	2.0826165213650656
LTR	LTR	7.5_te	7.5	22.28217298186483	0.865571
LTR	LTR?	0	0	3.785828897646593	0.3958111643543816
LTR	LTR?	1.5	1.5	2.678861499096479	0.16658797081633195
LTR	LTR?	2.5	2.5	1.044690719904517	0.19780286299553979
LTR	LTR?	3.5	3.5	2.8480502176111253	0.22491312179056938
LTR	LTR?	4.5	4.5	2.484943824755751	0.28761992967481387
LTR	LTR?	5.5	5.5	1.418563933837982	0.0946207
LTR	LTR?	6.5	6.5	1.4648392404057857	0.10438801791599986
LTR	LTR?	7.5_epi	7.5	0.8959293876183945	0.10030175463121126
LTR	LTR?	7.5_hypo	7.5	0.9060569885815829	0.16081112491628877
LTR	LTR?	7.5_te	7.5	0.9528888762804424	0.11773628876599844
LINE	CR1	0	0	3440.74	132.2077099224109
LINE	CR1	1.5	1.5	3716.580728369483	54.65674575021546
LINE	CR1	2.5	2.5	3134.08	77.87230501764382
LINE	CR1	3.5	3.5	3144.9745353811295	55.69519694661964
LINE	CR1	4.5	4.5	2677.7298398659896	45.67592022386135
LINE	CR1	5.5	5.5	2392.298022078287	25.290698264708134
LINE	CR1	6.5	6.5	2809.1019537624015	33.144330300831136
LINE	CR1	7.5_epi	7.5	2333.6	26.73257066264638
LINE	CR1	7.5_hypo	7.5	2472.9186201682855	76.03372602718298
LINE	CR1	7.5_te	7.5	2590.5917271396897	34.905147013999546
LINE	Dong-R4	0	0	18.566607601866018	1.614217814046276
LINE	Dong-R4	1.5	1.5	83.9359	7.028697245347432
LINE	Dong-R4	2.5	2.5	95.32064848304012	5.120449247528044
LINE	Dong-R4	3.5	3.5	24.220394607411144	3.3858311138929698
LINE	Dong-R4	4.5	4.5	1.8359201273224994	0.579399
LINE	Dong-R4	5.5	5.5	0.5973905043762536	0.10296120410514177
LINE	Dong-R4	6.5	6.5	1.1841418527244858	0.12670096513433074
LINE	Dong-R4	7.5_epi	7.5	1.0335372945096835	0.1437860980978868
LINE	Dong-R4	7.5_hypo	7.5	0.5632647734377093	0.1513096927434292
LINE	Dong-R4	7.5_te	7.5	1.0285088976198642	0.15930300242427486
LINE	L1	0	0	2971.722144196771	97.10949288533578
LINE	L1	1.5	1.5	3376.95	110.11649199217598
LINE	L1	2.5	2.5	5457.314777664398	442.629
LINE	L1	3.5	3.5	7470.089806066907	265.99620529605926
LINE	L1	4.5	4.5	5630.897345680224	203.54286118852258
LINE	L1	5.5	5.5	4456.792359411686	102.83402207745918
LINE	L1	6.5	6.5	5546.974013922402	156.27704523520467
LINE	L1	7.5_epi	7.5	4508.121308720575	136.63052235784136
LINE	L1	7.5_hypo	7.5	4003.7095207035095	303.0065219363574
LINE	L1	7.5_te	7.5	4306.807570417632	161.7117161899781
LINE	L1?	0	0	0.8473902231759328	0.16535166282527805
LINE	L1?	1.5	1.5	2.3268779289971673	0.11851436018370275
LINE	L1?	2.5	2.5	2.3902139284426798	0.31953291011048346
LINE	L1?	3.5	3.5	1.4452452560947262	0.13596930802390125
LINE	L1?	4.5	4.5	3.3368310449286755	0.2820288167743241
LINE	L1?	5.5	5.5	5.3876011702161035	0.20529324620241518
LINE	L1?	6.5	6.5	4.2698522567473765	0.16111931628786025
LINE	L1?	7.5_epi	7.5	6.898900211596845	0.24472510290122926
LINE	L1?	7.5_hypo	7.5	5.794571531873489	0.37375114883375665
LINE	L1?	7.5_te	7.5	4.973099900049186	0.2699177683586762
LINE	L2	0	0	2176.9281144064807	28.89465926583422
LINE	L2	1.5	1.5	2714.572806994892	24.067902635439147
LINE	L2	2.5	2.5	2792.710862956333	59.29794258060237
LINE	L2	3.5	3.5	3370.1701117956677	88.4133
LINE	L2	4.5	4.5	2481.954242367222	81.74926983336543
LINE	L2	5.5	5.5	1813.3137599922907	27.433597644316826
LINE	L2	6.5	6.5	2526.5421928601368	67.8783
LINE	L2	7.5_epi	7.5	2251.688042958952	57.430281987178034
LINE	L2	7.5_hypo	7.5	2093.463265022529	128.5306043567024
LINE	L2	7.5_te	7.5	2442.0129283469223	73.49960611603427
LINE	Penelope?	0	0	0.0630772	0.016200632963666233
LINE	Penelope?	1.5	1.5	0.2102086409744546	0.060244142474336355
LINE	Penelope?	2.5	2.5	0.044118341780401374	0.020834101848578975
LINE	Penelope?	3.5	3.5	0.0706765	0.023604049650130406
LINE	Penelope?	4.5	4.5	0.0943429	0.04888
LINE	Penelope?	5.5	5.5	0.00723546	0.00647201
LINE	Penelope?	6.5	6.5	0.015144117841875167	0.00651014
LINE	Penelope?	7.5_epi	7.5	0.0235379	0.0105879
LINE	Penelope?	7.5_hypo	7.5	0	0
LINE	Penelope?	7.5_te	7.5	0.014217172243614582	0.00852768
LINE	RTE	0	0	1336.3842930305027	25.123857841994695
LINE	RTE	1.5	1.5	1666.790905494363	55.488202755942325
LINE	RTE	2.5	2.5	1724.6642904198575	61.929243255412615
LINE	RTE	3.5	3.5	1793.9837530071395	43.98064280646445
LINE	RTE	4.5	4.5	1136.297475621628	34.198909436895484
LINE	RTE	5.5	5.5	828.5733109146171	7.830514339640872
LINE	RTE	6.5	6.5	1000.8836037164172	18.391519112629734
LINE	RTE	7.5_epi	7.5	1041.550005085134	18.614911074425173
LINE	RTE	7.5_hypo	7.5	924.4942522137951	42.256861406330984
LINE	RTE	7.5_te	7.5	917.9875460487931	19.365790536316883
LINE	RTE-BovB	0	0	164.68458602699988	5.382732144269218
LINE	RTE-BovB	1.5	1.5	223.0531098895442	9.132299945061444
LINE	RTE-BovB	2.5	2.5	205.23881124743806	6.753091107171441
LINE	RTE-BovB	3.5	3.5	204.0455462895923	8.55063
LINE	RTE-BovB	4.5	4.5	91.9957	5.378003775482474
LINE	RTE-BovB	5.5	5.5	47.03023434210461	1.2956942891330419
LINE	RTE-BovB	6.5	6.5	62.17749713654308	2.030246554641056
LINE	RTE-BovB	7.5_epi	7.5	56.159746124517795	2.02127
LINE	RTE-BovB	7.5_hypo	7.5	49.60956700162836	4.550144420895099
LINE	RTE-BovB	7.5_te	7.5	50.819700091200744	2.199731111701599
SINE	Deu	0	0	15.910829485494583	0.7083712021640479
SINE	Deu	1.5	1.5	18.094945673816007	0.38368449987260295
SINE	Deu	2.5	2.5	10.888994151814233	0.8058730446679098
SINE	Deu	3.5	3.5	14.419454700694946	0.7260233946645326
SINE	Deu	4.5	4.5	7.63784	0.8328260937561325
SINE	Deu	5.5	5.5	3.752703043613118	0.22012137648169927
SINE	Deu	6.5	6.5	4.942663592846794	0.26383689777516556
SINE	Deu	7.5_epi	7.5	5.924243124428889	0.3175904280525579
SINE	Deu	7.5_hypo	7.5	5.4271391203063635	0.9074649475908938
SINE	Deu	7.5_te	7.5	3.955624079234739	0.365542
SINE	MIR	0	0	12907.607704103704	705.4400221772952
SINE	MIR	1.5	1.5	12282.786220179869	464.6119627478447
SINE	MIR	2.5	2.5	10604.006434909497	329.0902872215072
SINE	MIR	3.5	3.5	12920.152328913951	228.43320951806976
SINE	MIR	4.5	4.5	9784.980186226669	211.08553964755743
SINE	MIR	5.5	5.5	6884.581626509668	66.84168826902898
SINE	MIR	6.5	6.5	7911.784279224906	122.50616869837332
SINE	MIR	7.5_epi	7.5	6742.5937062693665	106.87890426013949
SINE	MIR	7.5_hypo	7.5	6643.892698478551	226.40776098622828
SINE	MIR	7.5_te	7.5	7142.229009267922	118.55385995312167
SINE	SINE	0	0	2004.8109395396953	138.35744771978906
SINE	SINE	1.5	1.5	2094.3993793166233	43.723879495918126
SINE	SINE	2.5	2.5	1956.0305511250588	47.96757181236693
SINE	SINE	3.5	3.5	2159.4891767726544	55.16029988128934
SINE	SINE	4.5	4.5	1258.4282209030257	46.31934712278761
SINE	SINE	5.5	5.5	848.2535694898115	9.221556286124123
SINE	SINE	6.5	6.5	1151.4452911539563	20.6509
SINE	SINE	7.5_epi	7.5	1041.078118020301	16.16081572330455
SINE	SINE	7.5_hypo	7.5	1000.5156605245844	41.279488840882394
SINE	SINE	7.5_te	7.5	1247.0705892299823	19.265613386038922
SINE	SINE?	0	0	14.183664562866445	0.6195655156481427
SINE	SINE?	1.5	1.5	10.845743066294874	1.0444719880643274
SINE	SINE?	2.5	2.5	8.372947855212693	0.7548249348375347
SINE	SINE?	3.5	3.5	3.450377971273859	0.4177462729347502
SINE	SINE?	4.5	4.5	2.091808266399445	0.3478178624362515
SINE	SINE?	5.5	5.5	2.0470774332803834	0.16861617406588986
SINE	SINE?	6.5	6.5	3.5611230610869113	0.15900227330642333
SINE	SINE?	7.5_epi	7.5	3.978526802937263	0.22315359032609128
SINE	SINE?	7.5_hypo	7.5	3.516185066649556	0.42532920788752165
SINE	SINE?	7.5_te	7.5	3.486822389890037	0.2700058919585213
SINE	tRNA	0	0	14.707681055841753	0.3445124261700938
SINE	tRNA	1.5	1.5	21.073214666287434	0.6886508762771035
SINE	tRNA	2.5	2.5	22.466962108595048	1.8201346781452765
SINE	tRNA	3.5	3.5	30.57694212520844	1.617974661967073
SINE	tRNA	4.5	4.5	30.584472356517193	1.2719843389593524
SINE	tRNA	5.5	5.5	24.029603198223956	0.5297308951735906
SINE	tRNA	6.5	6.5	28.33533480208374	0.5312153544378909
SINE	tRNA	7.5_epi	7.5	38.28510534948575	0.8493794142538328
SINE	tRNA	7.5_hypo	7.5	36.28895922092792	1.773377787505011
SINE	tRNA	7.5_te	7.5	30.17826527001805	0.803212
