# Supplementary material for: Divergent DNA methylation dynamics in marsupial and eutherian embryos
Source: Nature. 2025 May 14;642(8069):1073–9. doi: 10.1038/s41586-025-08992-2 (PMC12221971; doi:10.1038/s41586-025-08992-2)
Supplement: Supplementary file 13 — Source Data Extended Data Fig. 4 [file 41586_2025_8992_MOESM13_ESM.xlsx]

## Sheet: ExtData_4A
gene_id	LEE2153A1	LEE2153A100	LEE2153A103	LEE2153A109	LEE2153A11	LEE2153A118	LEE2153A12	LEE2153A120	LEE2153A124	LEE2153A13	LEE2153A132	LEE2153A136	LEE2153A14	LEE2153A140	LEE2153A146	LEE2153A147	LEE2153A15	LEE2153A158	LEE2153A16	LEE2153A17	LEE2153A172	LEE2153A178	LEE2153A179	LEE2153A180	LEE2153A182	LEE2153A183	LEE2153A184	LEE2153A185	LEE2153A186	LEE2153A19	LEE2153A20	LEE2153A21	LEE2153A23	LEE2153A24	LEE2153A25	LEE2153A26	LEE2153A265	LEE2153A266	LEE2153A267	LEE2153A268	LEE2153A269	LEE2153A27	LEE2153A270	LEE2153A271	LEE2153A272	LEE2153A273	LEE2153A274	LEE2153A276	LEE2153A277
ENSMODG00000001108	11.636608359933687	36.96598668123282	20.89094906520117	41.543914343802776	104.29771003543591	23.254748269204082	31.197615686566735	27.983492570654327	64.99159252511197	0	39.251675089103685	50.95562706514693	27.52282162404704	19.17903760171789	6.658133325574389	4.820148393811474	56.697492367844596	62.846833672036745	32.831915397831416	0	18.633383250427944	71.5726	12.580287482073702	53.12641032814374	83.41149554411462	68.42044920798706	99.8834	82.03192260085054	19.71057901733152	46.46643973640281	78.49202379752575	40.9125	46.789572475878025	18.26109667327186	92.81791557070113	77.45604258931567	0	56.33831238534032	6.087001512619876	15.37805073134357	0	13.077185654516228	0	0	38.65416789669751	0	0	0	0
ENSMODG00000005463	1.0383435151940827	0	0	0	0	0	0.7130883585500968	0	1.955996967342312	0	0	0	0	0	0.640845	0	0	1.7178134537023375	12.597353384952546	0	1.6099243128369745	0	0	1.655388147905928	1.8492171181949937	0	0	0	0	0	0	0	0	0	0	0	0	0	0	0	0	0	0	0	16.566071955727505	0	0	0	0
ENSMODG00000010498	0	0	0	0	7.276584421076924	0	0	0	0	0	0	1.3960445771273131	1.7756659112288413	0	0	0	0	0	0	0	0	0	0	0.7699479757701991	0	0	0	0	0	0	0	0	0	0	0	0	0	0	0	0	0	0	0	0	0	0	0	0	0
ENSMODG00000015850	0	43.88575997752675	60.414366215581765	35.3565	1090.9540469706594	78.563338747311093	133.09125692001416	37.3113	47.8876	459.9627396611448	16.97369733582862	45.371448756637676	9.322246033951417	211.67974834488635	21.638933308116766	127.73393243600405	151.69729069085534	692.8706295257871	287.7490086744092	2.7452277270031895	56.645485081300954	79.24112360743631	516.3439216045127	516.9661693713847	100.72331537402519	227.72297977836706	194.93598421412008	166.50043696212236	121.16208866536138	592.0753751212446	655.2049008698649	0	379.7753632625433	419.4979707998841	22.97473157690622	11.315570733160927	18.501533816799558	48.655815241884824	18.261004537859627	57.66769024253839	43.98959109497592	678.1101970117976	49.466181579305136	18.070820630299384	44.176191881940014	664.543	48.2969	0	39.901841469983836
ENSMODG00000017310	0	34.37188235272525	10.727784655103305	2.6517392134342197	61.44671288909402	23.254748269204082	2.2284011204690524	4.938263394821352	108.73593364778348	0	159.1284125233933	34.20309213961917	1.7756659112288413	163.37698697759683	39.11653328774953	50.00903958579404	5.154317487985873	70.179	18.688936457227115	0	32.79475452075318	29.82192823935775	102.73901443693524	112.41240446244908	148.72427035695907	98.00767048711661	21.792731605826727	116.14420724674878	45.79811006968205	6.75875	11.047025571503623	2.589401655669633	3.8991310396565018	20.29010741474651	34.921591996897455	10.482772681260768	71.36305900765544	15.364994286910997	51.73951285726894	57.66769024253839	90.17866174470065	34.87249507870994	46.71806038045485	21.082624068682613	149.09464760154754	68.74584660510094	12.074231964141875	162.42800378732124	79.80368293996767
ENSMODG00000019447	83.2465	123.86848168623628	40.65265764039147	47.73130584181595	770.5094392540343	18.226694589376173	323.67526274812985	32.921755965475676	126.2336700968521	357.86856611064627	178.2238220262005	49.559582488019615	36.40115118019125	546.9577390119547	139.82079983706217	336.80786901757676	357.93871444346337	1126.5294935712586	219.21617357936668	35.68796045104146	215.40191037494705	90.31783981062632	496.22245068179603	1650.7684600513069	82.62459464275504	149.7853077255933	775.4580329740011	86.90510612169314	1502.0620657031166	367.5072960970041	397.6929205741304	15.018529602883872	392.2525825894441	407.155	8.730397999224364	14.559406501751065	132.1538129771397	153.64994286910996	170.43604235335653	169.15855804477928	664.2428255341364	412.658	228.09405950457366	262.027	281.6232232473676	618.7126194459084	163.86457665621114	362.3393930640243	169.5828262474313
ENSMODG00000020637	0	0	0	0	4.042546900598291	0	0	0	0.6249191588953074	0	9.547704751403598	2.09407	0	0	0	0	0	0	0	0	0	0	0	0	0	0	0	0	0	0.8448443588436875	0	0	0	0	0	5.823762600700426	0	0	0	0	0	0	0	0	0	0	0	0	0
ENSMODG00000021084	0	0	0	0	0	11.313120779612797	0	0	0	0	0	0	0	0	0	0	0	0	0	0	0	0	0	0	0	0	0	0	0	0	0	0	0	0	0	0	2.643076259542794	0	0	0	0	0	0	0	0	0	0	0	0
ENSMODG00000048820	64.30568804443355	85.60544284074969	80.17607479077206	42.427827414947515	183.53162928716242	40.224429438623275	59.45374189411432	62.00264040164586	66.1602	183.55392891733663	62.590508925868036	115.87169990156698	48.38689608098593	378.6084089524309	399.67942086757364	557.9321765836781	156.92033241201435	535.6226144422119	84.3831	17.84398022552073	99.75568056949105	207.90144258295118	284.4542780668887	461.08334528998375	93.3658	134.37529664271335	583.5609241115824	21.929325843791727	465.5174985563885	106.45038921430462	59.30508464701945	26.929777218964183	159.8643726259166	91.98182028018418	86.38499072916738	77.45604258931567	203.51687198479513	94.75079810261782	57.82651436988882	149.93599463059982	138.56721194917415	111.15607806338794	8.244363596550855	156.61377879592797	0	0	74.17028206544295	256.1364675107758	314.22700157612275
[truncated: 85 more columns]

## Sheet: ExtData_4B
	TIMEPOINT	STATUS	VALUE	%
props_oocyte_methylated	oocyte	METHYLATED	0.0188226	1.88226
props_sperm_methylated	sperm	METHYLATED	0.00116627	0.116627
props_e1.5_methylated	e1.5	METHYLATED	0.00785934	0.785934
props_e2.5_methylated	e2.5	METHYLATED	0.00925972	0.925972
props_e3.5_methylated	e3.5	METHYLATED	0.00408423	0.408423
props_e4.5_methylated	e4.5	METHYLATED	0.0213688	2.13688
props_e5.5_methylated	e5.5	METHYLATED	0.00395499	0.395499
props_e6.5_methylated	e6.5	METHYLATED	0.00150829	0.150829
props_e7.5_methylated	e7.5	METHYLATED	0.00196346	0.196346
props_e7.5_ED_methylated	e7.5_ED	METHYLATED	0.00161966	0.161966
props_e7.5_TE_methylated	e7.5_TE	METHYLATED	0.00115934	0.115934
props_brain_methylated	brain	METHYLATED	0.000763165	0.0763165
props_liver_methylated	liver	METHYLATED	0.0010645	0.10645
props_spleen_methylated	spleen	METHYLATED	0.000702974	0.0702974
