# Supplementary material for: Divergent DNA methylation dynamics in marsupial and eutherian embryos
Source: Nature. 2025 May 14;642(8069):1073–9. doi: 10.1038/s41586-025-08992-2 (PMC12221971; doi:10.1038/s41586-025-08992-2)
Supplement: Supplementary file 14 — Source Data Extended Data Fig. 5 [file 41586_2025_8992_MOESM14_ESM.xlsx]

## Sheet: ExtData_Fig5E
position	chromosome	start	end	feature	limsid	condition	pc_methylation	label
chrX.3020001.3020100	X	3020001	3020100	tile	LEE62A1	female.genome1	100	female Xa
chrX.3020101.3020200	X	3020101	3020200	tile	LEE62A1	female.genome1	100	female Xa
chrX.3033201.3033300	X	3033201	3033300	tile	LEE62A1	female.genome1	100	female Xa
chrX.3044401.3044500	X	3044401	3044500	tile	LEE62A1	female.genome1	100	female Xa
chrX.3046301.3046400	X	3046301	3046400	tile	LEE62A1	female.genome1	NA	female Xa
chrX.3046401.3046500	X	3046401	3046500	tile	LEE62A1	female.genome1	100	female Xa
chrX.3048201.3048300	X	3048201	3048300	tile	LEE62A1	female.genome1	100	female Xa
chrX.3050601.3050700	X	3050601	3050700	tile	LEE62A1	female.genome1	50	female Xa
chrX.3050701.3050800	X	3050701	3050800	tile	LEE62A1	female.genome1	100	female Xa
chrX.3059601.3059700	X	3059601	3059700	tile	LEE62A1	female.genome1	66.6667	female Xa
chrX.3064401.3064500	X	3064401	3064500	tile	LEE62A1	female.genome1	NA	female Xa
chrX.3064501.3064600	X	3064501	3064600	tile	LEE62A1	female.genome1	NA	female Xa
chrX.3066101.3066200	X	3066101	3066200	tile	LEE62A1	female.genome1	47.619	female Xa
chrX.3066201.3066300	X	3066201	3066300	tile	LEE62A1	female.genome1	84.6154	female Xa
chrX.3066301.3066400	X	3066301	3066400	tile	LEE62A1	female.genome1	NA	female Xa
chrX.3066601.3066700	X	3066601	3066700	tile	LEE62A1	female.genome1	91.4634	female Xa
chrX.3066701.3066800	X	3066701	3066800	tile	LEE62A1	female.genome1	88.8889	female Xa
chrX.3075601.3075700	X	3075601	3075700	tile	LEE62A1	female.genome1	NA	female Xa
chrX.3108601.3108700	X	3108601	3108700	tile	LEE62A1	female.genome1	80	female Xa
chrX.3108701.3108800	X	3108701	3108800	tile	LEE62A1	female.genome1	100	female Xa
chrX.3110701.3110800	X	3110701	3110800	tile	LEE62A1	female.genome1	NA	female Xa
chrX.3110801.3110900	X	3110801	3110900	tile	LEE62A1	female.genome1	NA	female Xa
chrX.3110901.3111000	X	3110901	3111000	tile	LEE62A1	female.genome1	NA	female Xa
chrX.3111001.3111100	X	3111001	3111100	tile	LEE62A1	female.genome1	50	female Xa
chrX.3111101.3111200	X	3111101	3111200	tile	LEE62A1	female.genome1	57.1429	female Xa
chrX.3112701.3112800	X	3112701	3112800	tile	LEE62A1	female.genome1	90.9091	female Xa
chrX.3112801.3112900	X	3112801	3112900	tile	LEE62A1	female.genome1	65.8537	female Xa
chrX.3112901.3113000	X	3112901	3113000	tile	LEE62A1	female.genome1	72.7273	female Xa
chrX.3118701.3118800	X	3118701	3118800	tile	LEE62A1	female.genome1	100	female Xa
chrX.3119201.3119300	X	3119201	3119300	tile	LEE62A1	female.genome1	50	female Xa
chrX.3120201.3120300	X	3120201	3120300	tile	LEE62A1	female.genome1	66.6667	female Xa
chrX.3120301.3120400	X	3120301	3120400	tile	LEE62A1	female.genome1	100	female Xa
chrX.4108501.4108600	X	4108501	4108600	tile	LEE62A1	female.genome1	20	female Xa
chrX.4115701.4115800	X	4115701	4115800	tile	LEE62A1	female.genome1	NA	female Xa
chrX.4121401.4121500	X	4121401	4121500	tile	LEE62A1	female.genome1	0	female Xa
chrX.4121801.4121900	X	4121801	4121900	tile	LEE62A1	female.genome1	NA	female Xa
chrX.4128201.4128300	X	4128201	4128300	tile	LEE62A1	female.genome1	0	female Xa
chrX.4139001.4139100	X	4139001	4139100	tile	LEE62A1	female.genome1	50	female Xa
chrX.4139201.4139300	X	4139201	4139300	tile	LEE62A1	female.genome1	25	female Xa
chrX.4142201.4142300	X	4142201	4142300	tile	LEE62A1	female.genome1	0	female Xa
chrX.4142301.4142400	X	4142301	4142400	tile	LEE62A1	female.genome1	50	female Xa
chrX.4147201.4147300	X	4147201	4147300	tile	LEE62A1	female.genome1	0	female Xa
chrX.4150201.4150300	X	4150201	4150300	tile	LEE62A1	female.genome1	66.6667	female Xa
chrX.4150501.4150600	X	4150501	4150600	tile	LEE62A1	female.genome1	100	female Xa
chrX.4150601.4150700	X	4150601	4150700	tile	LEE62A1	female.genome1	0	female Xa
chrX.4150701.4150800	X	4150701	4150800	tile	LEE62A1	female.genome1	75	female Xa
chrX.4162301.4162400	X	4162301	4162400	tile	LEE62A1	female.genome1	63.1579	female Xa
chrX.4162401.4162500	X	4162401	4162500	tile	LEE62A1	female.genome1	29.6296	female Xa
chrX.4173201.4173300	X	4173201	4173300	tile	LEE62A1	female.genome1	100	female Xa
chrX.4210201.4210300	X	4210201	4210300	tile	LEE62A1	female.genome1	NA	female Xa
chrX.4211401.4211500	X	4211401	4211500	tile	LEE62A1	female.genome1	50	female Xa
chrX.4211501.4211600	X	4211501	4211600	tile	LEE62A1	female.genome1	33.3333	female Xa
chrX.4211601.4211700	X	4211601	4211700	tile	LEE62A1	female.genome1	66.6667	female Xa
chrX.4236401.4236500	X	4236401	4236500	tile	LEE62A1	female.genome1	33.3333	female Xa
chrX.4236601.4236700	X	4236601	4236700	tile	LEE62A1	female.genome1	100	female Xa
chrX.4236901.4237000	X	4236901	4237000	tile	LEE62A1	female.genome1	100	female Xa
chrX.4237101.4237200	X	4237101	4237200	tile	LEE62A1	female.genome1	50	female Xa
chrX.4237201.4237300	X	4237201	4237300	tile	LEE62A1	female.genome1	100	female Xa
chrX.4237701.4237800	X	4237701	4237800	tile	LEE62A1	female.genome1	75	female Xa
chrX.4237901.4238000	X	4237901	4238000	tile	LEE62A1	female.genome1	100	female Xa
chrX.4238001.4238100	X	4238001	4238100	tile	LEE62A1	female.genome1	75	female Xa
chrX.4238101.4238200	X	4238101	4238200	tile	LEE62A1	female.genome1	50	female Xa
chrX.4238201.4238300	X	4238201	4238300	tile	LEE62A1	female.genome1	50	female Xa
chrX.4244501.4244600	X	4244501	4244600	tile	LEE62A1	female.genome1	40	female Xa
chrX.4247001.4247100	X	4247001	4247100	tile	LEE62A1	female.genome1	NA	female Xa
chrX.4252301.4252400	X	4252301	4252400	tile	LEE62A1	female.genome1	87.5	female Xa
chrX.4253901.4254000	X	4253901	4254000	tile	LEE62A1	female.genome1	71.4286	female Xa
chrX.4254001.4254100	X	4254001	4254100	tile	LEE62A1	female.genome1	45.4545	female Xa
chrX.4255401.4255500	X	4255401	4255500	tile	LEE62A1	female.genome1	NA	female Xa
chrX.4255501.4255600	X	4255501	4255600	tile	LEE62A1	female.genome1	100	female Xa
chrX.4256001.4256100	X	4256001	4256100	tile	LEE62A1	female.genome1	50	female Xa
chrX.4256101.4256200	X	4256101	4256200	tile	LEE62A1	female.genome1	66.6667	female Xa
chrX.4256201.4256300	X	4256201	4256300	tile	LEE62A1	female.genome1	50	female Xa
chrX.4256401.4256500	X	4256401	4256500	tile	LEE62A1	female.genome1	100	female Xa
chrX.4256501.4256600	X	4256501	4256600	tile	LEE62A1	female.genome1	NA	female Xa
chrX.4275901.4276000	X	4275901	4276000	tile	LEE62A1	female.genome1	50	female Xa
chrX.4287201.4287300	X	4287201	4287300	tile	LEE62A1	female.genome1	0	female Xa
chrX.4301801.4301900	X	4301801	4301900	tile	LEE62A1	female.genome1	NA	female Xa
chrX.4301901.4302000	X	4301901	4302000	tile	LEE62A1	female.genome1	NA	female Xa
chrX.4303901.4304000	X	4303901	4304000	tile	LEE62A1	female.genome1	100	female Xa
chrX.4307201.4307300	X	4307201	4307300	tile	LEE62A1	female.genome1	0	female Xa
chrX.4307301.4307400	X	4307301	4307400	tile	LEE62A1	female.genome1	80	female Xa
chrX.4309301.4309400	X	4309301	4309400	tile	LEE62A1	female.genome1	100	female Xa
chrX.4309901.4310000	X	4309901	4310000	tile	LEE62A1	female.genome1	50	female Xa
chrX.4312801.4312900	X	4312801	4312900	tile	LEE62A1	female.genome1	87.5	female Xa
chrX.4312901.4313000	X	4312901	4313000	tile	LEE62A1	female.genome1	83.3333	female Xa
chrX.4313001.4313100	X	4313001	4313100	tile	LEE62A1	female.genome1	94.4444	female Xa
chrX.4313101.4313200	X	4313101	4313200	tile	LEE62A1	female.genome1	92.3077	female Xa
chrX.4313301.4313400	X	4313301	4313400	tile	LEE62A1	female.genome1	NA	female Xa
chrX.4313401.4313500	X	4313401	4313500	tile	LEE62A1	female.genome1	NA	female Xa
chrX.4322401.4322500	X	4322401	4322500	tile	LEE62A1	female.genome1	78.9474	female Xa
chrX.4325401.4325500	X	4325401	4325500	tile	LEE62A1	female.genome1	NA	female Xa
chrX.4325501.4325600	X	4325501	4325600	tile	LEE62A1	female.genome1	100	female Xa
chrX.4348601.4348700	X	4348601	4348700	tile	LEE62A1	female.genome1	NA	female Xa
chrX.4350001.4350100	X	4350001	4350100	tile	LEE62A1	female.genome1	33.3333	female Xa
chrX.4352401.4352500	X	4352401	4352500	tile	LEE62A1	female.genome1	60	female Xa
chrX.4361201.4361300	X	4361201	4361300	tile	LEE62A1	female.genome1	50	female Xa
chrX.4362801.4362900	X	4362801	4362900	tile	LEE62A1	female.genome1	50	female Xa
chrX.4364901.4365000	X	4364901	4365000	tile	LEE62A1	female.genome1	33.3333	female Xa
chrX.4365401.4365500	X	4365401	4365500	tile	LEE62A1	female.genome1	50	female Xa
chrX.4367501.4367600	X	4367501	4367600	tile	LEE62A1	female.genome1	NA	female Xa
chrX.4374201.4374300	X	4374201	4374300	tile	LEE62A1	female.genome1	NA	female Xa
chrX.4387901.4388000	X	4387901	4388000	tile	LEE62A1	female.genome1	65.7143	female Xa
chrX.4388001.4388100	X	4388001	4388100	tile	LEE62A1	female.genome1	75	female Xa
chrX.4391601.4391700	X	4391601	4391700	tile	LEE62A1	female.genome1	100	female Xa
chrX.4392701.4392800	X	4392701	4392800	tile	LEE62A1	female.genome1	NA	female Xa
chrX.4392801.4392900	X	4392801	4392900	tile	LEE62A1	female.genome1	NA	female Xa
chrX.4394801.4394900	X	4394801	4394900	tile	LEE62A1	female.genome1	66.6667	female Xa
chrX.4396001.4396100	X	4396001	4396100	tile	LEE62A1	female.genome1	50	female Xa
chrX.4398601.4398700	X	4398601	4398700	tile	LEE62A1	female.genome1	88.2353	female Xa
chrX.4398701.4398800	X	4398701	4398800	tile	LEE62A1	female.genome1	100	female Xa
chrX.4398901.4399000	X	4398901	4399000	tile	LEE62A1	female.genome1	80	female Xa
chrX.4400201.4400300	X	4400201	4400300	tile	LEE62A1	female.genome1	NA	female Xa
chrX.4401801.4401900	X	4401801	4401900	tile	LEE62A1	female.genome1	33.3333	female Xa
chrX.4404501.4404600	X	4404501	4404600	tile	LEE62A1	female.genome1	100	female Xa
chrX.4404701.4404800	X	4404701	4404800	tile	LEE62A1	female.genome1	66.6667	female Xa
chrX.4407801.4407900	X	4407801	4407900	tile	LEE62A1	female.genome1	85.7143	female Xa
chrX.4407901.4408000	X	4407901	4408000	tile	LEE62A1	female.genome1	70	female Xa
chrX.4408001.4408100	X	4408001	4408100	tile	LEE62A1	female.genome1	80	female Xa
chrX.4408801.4408900	X	4408801	4408900	tile	LEE62A1	female.genome1	55.5556	female Xa
chrX.4408901.4409000	X	4408901	4409000	tile	LEE62A1	female.genome1	100	female Xa
chrX.4409001.4409100	X	4409001	4409100	tile	LEE62A1	female.genome1	55.5556	female Xa
chrX.4409101.4409200	X	4409101	4409200	tile	LEE62A1	female.genome1	72.2222	female Xa
chrX.4418201.4418300	X	4418201	4418300	tile	LEE62A1	female.genome1	100	female Xa
chrX.4421601.4421700	X	4421601	4421700	tile	LEE62A1	female.genome1	80	female Xa
chrX.4435201.4435300	X	4435201	4435300	tile	LEE62A1	female.genome1	83.3333	female Xa
chrX.4441801.4441900	X	4441801	4441900	tile	LEE62A1	female.genome1	75	female Xa
chrX.4441901.4442000	X	4441901	4442000	tile	LEE62A1	female.genome1	100	female Xa
chrX.4443801.4443900	X	4443801	4443900	tile	LEE62A1	female.genome1	75	female Xa
chrX.4472801.4472900	X	4472801	4472900	tile	LEE62A1	female.genome1	75	female Xa
chrX.4472901.4473000	X	4472901	4473000	tile	LEE62A1	female.genome1	100	female Xa
chrX.4481201.4481300	X	4481201	4481300	tile	LEE62A1	female.genome1	100	female Xa
chrX.4481301.4481400	X	4481301	4481400	tile	LEE62A1	female.genome1	100	female Xa
chrX.4485301.4485400	X	4485301	4485400	tile	LEE62A1	female.genome1	71.4286	female Xa
chrX.4493401.4493500	X	4493401	4493500	tile	LEE62A1	female.genome1	100	female Xa
chrX.4505001.4505100	X	4505001	4505100	tile	LEE62A1	female.genome1	100	female Xa
chrX.4508201.4508300	X	4508201	4508300	tile	LEE62A1	female.genome1	80	female Xa
chrX.4512701.4512800	X	4512701	4512800	tile	LEE62A1	female.genome1	75	female Xa
chrX.4512801.4512900	X	4512801	4512900	tile	LEE62A1	female.genome1	75	female Xa
chrX.4518101.4518200	X	4518101	4518200	tile	LEE62A1	female.genome1	83.3333	female Xa
chrX.4518201.4518300	X	4518201	4518300	tile	LEE62A1	female.genome1	75	female Xa
chrX.4518301.4518400	X	4518301	4518400	tile	LEE62A1	female.genome1	83.3333	female Xa
chrX.4518401.4518500	X	4518401	4518500	tile	LEE62A1	female.genome1	80	female Xa
chrX.4531901.4532000	X	4531901	4532000	tile	LEE62A1	female.genome1	50	female Xa
chrX.4532001.4532100	X	4532001	4532100	tile	LEE62A1	female.genome1	100	female Xa
chrX.4551501.4551600	X	4551501	4551600	tile	LEE62A1	female.genome1	NA	female Xa
chrX.4551601.4551700	X	4551601	4551700	tile	LEE62A1	female.genome1	100	female Xa
chrX.4552801.4552900	X	4552801	4552900	tile	LEE62A1	female.genome1	100	female Xa
chrX.4553601.4553700	X	4553601	4553700	tile	LEE62A1	female.genome1	100	female Xa
chrX.4553901.4554000	X	4553901	4554000	tile	LEE62A1	female.genome1	66.6667	female Xa
chrX.4554001.4554100	X	4554001	4554100	tile	LEE62A1	female.genome1	75	female Xa
chrX.4556301.4556400	X	4556301	4556400	tile	LEE62A1	female.genome1	NA	female Xa
chrX.4556401.4556500	X	4556401	4556500	tile	LEE62A1	female.genome1	NA	female Xa
chrX.4563001.4563100	X	4563001	4563100	tile	LEE62A1	female.genome1	91.6667	female Xa
chrX.4563101.4563200	X	4563101	4563200	tile	LEE62A1	female.genome1	86.3636	female Xa
chrX.4564501.4564600	X	4564501	4564600	tile	LEE62A1	female.genome1	40	female Xa
chrX.4567501.4567600	X	4567501	4567600	tile	LEE62A1	female.genome1	77.7778	female Xa
chrX.4567601.4567700	X	4567601	4567700	tile	LEE62A1	female.genome1	77.2727	female Xa
chrX.4567701.4567800	X	4567701	4567800	tile	LEE62A1	female.genome1	55.5556	female Xa
chrX.4567901.4568000	X	4567901	4568000	tile	LEE62A1	female.genome1	50	female Xa
chrX.4568001.4568100	X	4568001	4568100	tile	LEE62A1	female.genome1	50	female Xa
chrX.4568101.4568200	X	4568101	4568200	tile	LEE62A1	female.genome1	0	female Xa
chrX.4571201.4571300	X	4571201	4571300	tile	LEE62A1	female.genome1	NA	female Xa
chrX.4573901.4574000	X	4573901	4574000	tile	LEE62A1	female.genome1	60	female Xa
chrX.4574301.4574400	X	4574301	4574400	tile	LEE62A1	female.genome1	100	female Xa
chrX.4574401.4574500	X	4574401	4574500	tile	LEE62A1	female.genome1	66.6667	female Xa
chrX.4574501.4574600	X	4574501	4574600	tile	LEE62A1	female.genome1	90	female Xa
chrX.4577401.4577500	X	4577401	4577500	tile	LEE62A1	female.genome1	90.9091	female Xa
chrX.4577501.4577600	X	4577501	4577600	tile	LEE62A1	female.genome1	50	female Xa
chrX.4577601.4577700	X	4577601	4577700	tile	LEE62A1	female.genome1	62.5	female Xa
chrX.4577701.4577800	X	4577701	4577800	tile	LEE62A1	female.genome1	100	female Xa
chrX.4578901.4579000	X	4578901	4579000	tile	LEE62A1	female.genome1	87.5	female Xa
chrX.4579901.4580000	X	4579901	4580000	tile	LEE62A1	female.genome1	58.3333	female Xa
chrX.4582901.4583000	X	4582901	4583000	tile	LEE62A1	female.genome1	50	female Xa
chrX.4583201.4583300	X	4583201	4583300	tile	LEE62A1	female.genome1	100	female Xa
chrX.4583601.4583700	X	4583601	4583700	tile	LEE62A1	female.genome1	NA	female Xa
chrX.4583701.4583800	X	4583701	4583800	tile	LEE62A1	female.genome1	NA	female Xa
chrX.4584601.4584700	X	4584601	4584700	tile	LEE62A1	female.genome1	NA	female Xa
chrX.4584701.4584800	X	4584701	4584800	tile	LEE62A1	female.genome1	NA	female Xa
chrX.4584901.4585000	X	4584901	4585000	tile	LEE62A1	female.genome1	85.7143	female Xa
chrX.4588301.4588400	X	4588301	4588400	tile	LEE62A1	female.genome1	50	female Xa
chrX.4588401.4588500	X	4588401	4588500	tile	LEE62A1	female.genome1	33.3333	female Xa
chrX.4588701.4588800	X	4588701	4588800	tile	LEE62A1	female.genome1	66.6667	female Xa
chrX.4588901.4589000	X	4588901	4589000	tile	LEE62A1	female.genome1	57.1429	female Xa
chrX.4590001.4590100	X	4590001	4590100	tile	LEE62A1	female.genome1	60	female Xa
chrX.4592601.4592700	X	4592601	4592700	tile	LEE62A1	female.genome1	100	female Xa
chrX.4592701.4592800	X	4592701	4592800	tile	LEE62A1	female.genome1	100	female Xa
chrX.4592801.4592900	X	4592801	4592900	tile	LEE62A1	female.genome1	100	female Xa
chrX.4592901.4593000	X	4592901	4593000	tile	LEE62A1	female.genome1	76.4706	female Xa
chrX.4593501.4593600	X	4593501	4593600	tile	LEE62A1	female.genome1	75	female Xa
chrX.4593601.4593700	X	4593601	4593700	tile	LEE62A1	female.genome1	60	female Xa
chrX.4594301.4594400	X	4594301	4594400	tile	LEE62A1	female.genome1	84.6154	female Xa
chrX.4594401.4594500	X	4594401	4594500	tile	LEE62A1	female.genome1	70	female Xa
chrX.4594501.4594600	X	4594501	4594600	tile	LEE62A1	female.genome1	100	female Xa
chrX.4594701.4594800	X	4594701	4594800	tile	LEE62A1	female.genome1	81.8182	female Xa
chrX.4595101.4595200	X	4595101	4595200	tile	LEE62A1	female.genome1	NA	female Xa
chrX.4599901.4600000	X	4599901	4600000	tile	LEE62A1	female.genome1	80	female Xa
chrX.4600001.4600100	X	4600001	4600100	tile	LEE62A1	female.genome1	75	female Xa
chrX.4600101.4600200	X	4600101	4600200	tile	LEE62A1	female.genome1	71.4286	female Xa
chrX.4602601.4602700	X	4602601	4602700	tile	LEE62A1	female.genome1	66.6667	female Xa
chrX.4602701.4602800	X	4602701	4602800	tile	LEE62A1	female.genome1	92.3077	female Xa
chrX.4617201.4617300	X	4617201	4617300	tile	LEE62A1	female.genome1	100	female Xa
chrX.4617301.4617400	X	4617301	4617400	tile	LEE62A1	female.genome1	NA	female Xa
chrX.4629801.4629900	X	4629801	4629900	tile	LEE62A1	female.genome1	100	female Xa
chrX.4636901.4637000	X	4636901	4637000	tile	LEE62A1	female.genome1	75	female Xa
chrX.4638001.4638100	X	4638001	4638100	tile	LEE62A1	female.genome1	100	female Xa
chrX.4638101.4638200	X	4638101	4638200	tile	LEE62A1	female.genome1	85.7143	female Xa
chrX.4648001.4648100	X	4648001	4648100	tile	LEE62A1	female.genome1	NA	female Xa
chrX.4671101.4671200	X	4671101	4671200	tile	LEE62A1	female.genome1	25	female Xa
chrX.4671301.4671400	X	4671301	4671400	tile	LEE62A1	female.genome1	33.3333	female Xa
chrX.4679201.4679300	X	4679201	4679300	tile	LEE62A1	female.genome1	100	female Xa
chrX.4698201.4698300	X	4698201	4698300	tile	LEE62A1	female.genome1	60	female Xa
chrX.4782801.4782900	X	4782801	4782900	tile	LEE62A1	female.genome1	66.6667	female Xa
chrX.4782901.4783000	X	4782901	4783000	tile	LEE62A1	female.genome1	NA	female Xa
chrX.4794101.4794200	X	4794101	4794200	tile	LEE62A1	female.genome1	100	female Xa
chrX.4795701.4795800	X	4795701	4795800	tile	LEE62A1	female.genome1	66.6667	female Xa
chrX.4795801.4795900	X	4795801	4795900	tile	LEE62A1	female.genome1	40	female Xa
chrX.4817401.4817500	X	4817401	4817500	tile	LEE62A1	female.genome1	0	female Xa
chrX.4820401.4820500	X	4820401	4820500	tile	LEE62A1	female.genome1	57.1429	female Xa
chrX.4820501.4820600	X	4820501	4820600	tile	LEE62A1	female.genome1	60	female Xa
chrX.4824601.4824700	X	4824601	4824700	tile	LEE62A1	female.genome1	0	female Xa
chrX.4833701.4833800	X	4833701	4833800	tile	LEE62A1	female.genome1	0	female Xa
chrX.4849101.4849200	X	4849101	4849200	tile	LEE62A1	female.genome1	100	female Xa
chrX.4852001.4852100	X	4852001	4852100	tile	LEE62A1	female.genome1	50	female Xa
chrX.4852101.4852200	X	4852101	4852200	tile	LEE62A1	female.genome1	47.8261	female Xa
chrX.4853001.4853100	X	4853001	4853100	tile	LEE62A1	female.genome1	100	female Xa
chrX.4853101.4853200	X	4853101	4853200	tile	LEE62A1	female.genome1	100	female Xa
chrX.4873401.4873500	X	4873401	4873500	tile	LEE62A1	female.genome1	NA	female Xa
chrX.4902001.4902100	X	4902001	4902100	tile	LEE62A1	female.genome1	100	female Xa
chrX.4904401.4904500	X	4904401	4904500	tile	LEE62A1	female.genome1	60	female Xa
chrX.4907301.4907400	X	4907301	4907400	tile	LEE62A1	female.genome1	60	female Xa
chrX.4918501.4918600	X	4918501	4918600	tile	LEE62A1	female.genome1	100	female Xa
chrX.4921501.4921600	X	4921501	4921600	tile	LEE62A1	female.genome1	35	female Xa
chrX.4933601.4933700	X	4933601	4933700	tile	LEE62A1	female.genome1	100	female Xa
chrX.4936701.4936800	X	4936701	4936800	tile	LEE62A1	female.genome1	100	female Xa
chrX.4936901.4937000	X	4936901	4937000	tile	LEE62A1	female.genome1	100	female Xa
chrX.4937201.4937300	X	4937201	4937300	tile	LEE62A1	female.genome1	80	female Xa
chrX.4937301.4937400	X	4937301	4937400	tile	LEE62A1	female.genome1	80	female Xa
chrX.4937401.4937500	X	4937401	4937500	tile	LEE62A1	female.genome1	88.8889	female Xa
chrX.4938801.4938900	X	4938801	4938900	tile	LEE62A1	female.genome1	100	female Xa
chrX.4939101.4939200	X	4939101	4939200	tile	LEE62A1	female.genome1	80	female Xa
chrX.4943401.4943500	X	4943401	4943500	tile	LEE62A1	female.genome1	66.6667	female Xa
chrX.4943701.4943800	X	4943701	4943800	tile	LEE62A1	female.genome1	NA	female Xa
chrX.4944401.4944500	X	4944401	4944500	tile	LEE62A1	female.genome1	NA	female Xa
chrX.4944501.4944600	X	4944501	4944600	tile	LEE62A1	female.genome1	0	female Xa
chrX.4944601.4944700	X	4944601	4944700	tile	LEE62A1	female.genome1	70	female Xa
chrX.4953501.4953600	X	4953501	4953600	tile	LEE62A1	female.genome1	0	female Xa
chrX.4953601.4953700	X	4953601	4953700	tile	LEE62A1	female.genome1	1.78571	female Xa
chrX.4953701.4953800	X	4953701	4953800	tile	LEE62A1	female.genome1	0	female Xa
chrX.4954501.4954600	X	4954501	4954600	tile	LEE62A1	female.genome1	88.8889	female Xa
chrX.4954601.4954700	X	4954601	4954700	tile	LEE62A1	female.genome1	100	female Xa
chrX.4954701.4954800	X	4954701	4954800	tile	LEE62A1	female.genome1	81.8182	female Xa
chrX.4954801.4954900	X	4954801	4954900	tile	LEE62A1	female.genome1	100	female Xa
chrX.4956901.4957000	X	4956901	4957000	tile	LEE62A1	female.genome1	75	female Xa
chrX.4957001.4957100	X	4957001	4957100	tile	LEE62A1	female.genome1	100	female Xa
chrX.4957301.4957400	X	4957301	4957400	tile	LEE62A1	female.genome1	100	female Xa
chrX.4957401.4957500	X	4957401	4957500	tile	LEE62A1	female.genome1	93.75	female Xa
chrX.4957601.4957700	X	4957601	4957700	tile	LEE62A1	female.genome1	100	female Xa
chrX.4993301.4993400	X	4993301	4993400	tile	LEE62A1	female.genome1	0	female Xa
chrX.4995601.4995700	X	4995601	4995700	tile	LEE62A1	female.genome1	80	female Xa
chrX.4996501.4996600	X	4996501	4996600	tile	LEE62A1	female.genome1	90	female Xa
chrX.4997101.4997200	X	4997101	4997200	tile	LEE62A1	female.genome1	100	female Xa
chrX.4997201.4997300	X	4997201	4997300	tile	LEE62A1	female.genome1	66.6667	female Xa
chrX.4998701.4998800	X	4998701	4998800	tile	LEE62A1	female.genome1	75	female Xa
chrX.4998801.4998900	X	4998801	4998900	tile	LEE62A1	female.genome1	100	female Xa
chrX.4998901.4999000	X	4998901	4999000	tile	LEE62A1	female.genome1	100	female Xa
chrX.5001801.5001900	X	5001801	5001900	tile	LEE62A1	female.genome1	44.4444	female Xa
chrX.5001901.5002000	X	5001901	5002000	tile	LEE62A1	female.genome1	100	female Xa
chrX.5003701.5003800	X	5003701	5003800	tile	LEE62A1	female.genome1	NA	female Xa
chrX.5007901.5008000	X	5007901	5008000	tile	LEE62A1	female.genome1	100	female Xa
chrX.5009001.5009100	X	5009001	5009100	tile	LEE62A1	female.genome1	100	female Xa
chrX.5009101.5009200	X	5009101	5009200	tile	LEE62A1	female.genome1	100	female Xa
chrX.5009801.5009900	X	5009801	5009900	tile	LEE62A1	female.genome1	66.6667	female Xa
chrX.5010601.5010700	X	5010601	5010700	tile	LEE62A1	female.genome1	66.6667	female Xa
chrX.5011801.5011900	X	5011801	5011900	tile	LEE62A1	female.genome1	0	female Xa
chrX.5012701.5012800	X	5012701	5012800	tile	LEE62A1	female.genome1	62.5	female Xa
chrX.5012801.5012900	X	5012801	5012900	tile	LEE62A1	female.genome1	66.6667	female Xa
chrX.5013101.5013200	X	5013101	5013200	tile	LEE62A1	female.genome1	100	female Xa
chrX.5013401.5013500	X	5013401	5013500	tile	LEE62A1	female.genome1	NA	female Xa
chrX.5014001.5014100	X	5014001	5014100	tile	LEE62A1	female.genome1	43.75	female Xa
chrX.5023901.5024000	X	5023901	5024000	tile	LEE62A1	female.genome1	55.5556	female Xa
chrX.5034701.5034800	X	5034701	5034800	tile	LEE62A1	female.genome1	0	female Xa
chrX.5034801.5034900	X	5034801	5034900	tile	LEE62A1	female.genome1	0	female Xa
chrX.5037201.5037300	X	5037201	5037300	tile	LEE62A1	female.genome1	0	female Xa
chrX.5037901.5038000	X	5037901	5038000	tile	LEE62A1	female.genome1	0	female Xa
chrX.5038001.5038100	X	5038001	5038100	tile	LEE62A1	female.genome1	0	female Xa
chrX.5039901.5040000	X	5039901	5040000	tile	LEE62A1	female.genome1	0	female Xa
chrX.5041801.5041900	X	5041801	5041900	tile	LEE62A1	female.genome1	NA	female Xa
chrX.5058801.5058900	X	5058801	5058900	tile	LEE62A1	female.genome1	88.8889	female Xa
chrX.5060101.5060200	X	5060101	5060200	tile	LEE62A1	female.genome1	100	female Xa
chrX.5061101.5061200	X	5061101	5061200	tile	LEE62A1	female.genome1	60	female Xa
chrX.5061401.5061500	X	5061401	5061500	tile	LEE62A1	female.genome1	50	female Xa
chrX.5070501.5070600	X	5070501	5070600	tile	LEE62A1	female.genome1	100	female Xa
chrX.5070601.5070700	X	5070601	5070700	tile	LEE62A1	female.genome1	33.3333	female Xa
chrX.5074001.5074100	X	5074001	5074100	tile	LEE62A1	female.genome1	NA	female Xa
chrX.5099401.5099500	X	5099401	5099500	tile	LEE62A1	female.genome1	100	female Xa
chrX.5099501.5099600	X	5099501	5099600	tile	LEE62A1	female.genome1	75	female Xa
chrX.5104001.5104100	X	5104001	5104100	tile	LEE62A1	female.genome1	0	female Xa
chrX.5105501.5105600	X	5105501	5105600	tile	LEE62A1	female.genome1	75	female Xa
chrX.5105601.5105700	X	5105601	5105700	tile	LEE62A1	female.genome1	100	female Xa
chrX.5105901.5106000	X	5105901	5106000	tile	LEE62A1	female.genome1	62.5	female Xa
chrX.5106001.5106100	X	5106001	5106100	tile	LEE62A1	female.genome1	55.5556	female Xa
chrX.5133701.5133800	X	5133701	5133800	tile	LEE62A1	female.genome1	25	female Xa
chrX.5135301.5135400	X	5135301	5135400	tile	LEE62A1	female.genome1	25	female Xa
chrX.5139101.5139200	X	5139101	5139200	tile	LEE62A1	female.genome1	NA	female Xa
chrX.5155301.5155400	X	5155301	5155400	tile	LEE62A1	female.genome1	57.1429	female Xa
chrX.5155401.5155500	X	5155401	5155500	tile	LEE62A1	female.genome1	83.3333	female Xa
chrX.5155601.5155700	X	5155601	5155700	tile	LEE62A1	female.genome1	100	female Xa
chrX.5169701.5169800	X	5169701	5169800	tile	LEE62A1	female.genome1	40	female Xa
chrX.5170701.5170800	X	5170701	5170800	tile	LEE62A1	female.genome1	100	female Xa
chrX.5170801.5170900	X	5170801	5170900	tile	LEE62A1	female.genome1	100	female Xa
chrX.5172001.5172100	X	5172001	5172100	tile	LEE62A1	female.genome1	100	female Xa
chrX.5172401.5172500	X	5172401	5172500	tile	LEE62A1	female.genome1	100	female Xa
chrX.5172501.5172600	X	5172501	5172600	tile	LEE62A1	female.genome1	100	female Xa
chrX.5173201.5173300	X	5173201	5173300	tile	LEE62A1	female.genome1	40	female Xa
chrX.5188301.5188400	X	5188301	5188400	tile	LEE62A1	female.genome1	0	female Xa
chrX.5188401.5188500	X	5188401	5188500	tile	LEE62A1	female.genome1	0	female Xa
chrX.5207901.5208000	X	5207901	5208000	tile	LEE62A1	female.genome1	100	female Xa
chrX.5208001.5208100	X	5208001	5208100	tile	LEE62A1	female.genome1	100	female Xa
chrX.5209301.5209400	X	5209301	5209400	tile	LEE62A1	female.genome1	100	female Xa
chrX.5211901.5212000	X	5211901	5212000	tile	LEE62A1	female.genome1	NA	female Xa
chrX.5212001.5212100	X	5212001	5212100	tile	LEE62A1	female.genome1	100	female Xa
chrX.5225401.5225500	X	5225401	5225500	tile	LEE62A1	female.genome1	100	female Xa
chrX.5230001.5230100	X	5230001	5230100	tile	LEE62A1	female.genome1	90.9091	female Xa
chrX.5230801.5230900	X	5230801	5230900	tile	LEE62A1	female.genome1	50	female Xa
chrX.5231601.5231700	X	5231601	5231700	tile	LEE62A1	female.genome1	50	female Xa
chrX.5231701.5231800	X	5231701	5231800	tile	LEE62A1	female.genome1	0	female Xa
chrX.5237101.5237200	X	5237101	5237200	tile	LEE62A1	female.genome1	0	female Xa
chrX.5237201.5237300	X	5237201	5237300	tile	LEE62A1	female.genome1	NA	female Xa
chrX.5239801.5239900	X	5239801	5239900	tile	LEE62A1	female.genome1	0	female Xa
chrX.5240001.5240100	X	5240001	5240100	tile	LEE62A1	female.genome1	0	female Xa
chrX.5240101.5240200	X	5240101	5240200	tile	LEE62A1	female.genome1	33.3333	female Xa
chrX.5240201.5240300	X	5240201	5240300	tile	LEE62A1	female.genome1	28.5714	female Xa
chrX.5240601.5240700	X	5240601	5240700	tile	LEE62A1	female.genome1	100	female Xa
chrX.5241101.5241200	X	5241101	5241200	tile	LEE62A1	female.genome1	100	female Xa
chrX.5241201.5241300	X	5241201	5241300	tile	LEE62A1	female.genome1	100	female Xa
chrX.5241301.5241400	X	5241301	5241400	tile	LEE62A1	female.genome1	100	female Xa
chrX.5246301.5246400	X	5246301	5246400	tile	LEE62A1	female.genome1	100	female Xa
chrX.5246401.5246500	X	5246401	5246500	tile	LEE62A1	female.genome1	75	female Xa
chrX.5252901.5253000	X	5252901	5253000	tile	LEE62A1	female.genome1	94.7368	female Xa
chrX.5260401.5260500	X	5260401	5260500	tile	LEE62A1	female.genome1	NA	female Xa
chrX.5260501.5260600	X	5260501	5260600	tile	LEE62A1	female.genome1	NA	female Xa
chrX.5292001.5292100	X	5292001	5292100	tile	LEE62A1	female.genome1	33.3333	female Xa
chrX.5356401.5356500	X	5356401	5356500	tile	LEE62A1	female.genome1	50	female Xa
chrX.5378501.5378600	X	5378501	5378600	tile	LEE62A1	female.genome1	50	female Xa
chrX.5378601.5378700	X	5378601	5378700	tile	LEE62A1	female.genome1	100	female Xa
chrX.5379001.5379100	X	5379001	5379100	tile	LEE62A1	female.genome1	100	female Xa
chrX.5409401.5409500	X	5409401	5409500	tile	LEE62A1	female.genome1	0	female Xa
chrX.5409501.5409600	X	5409501	5409600	tile	LEE62A1	female.genome1	66.6667	female Xa
chrX.5409801.5409900	X	5409801	5409900	tile	LEE62A1	female.genome1	NA	female Xa
chrX.5413101.5413200	X	5413101	5413200	tile	LEE62A1	female.genome1	92.3077	female Xa
chrX.5413601.5413700	X	5413601	5413700	tile	LEE62A1	female.genome1	33.3333	female Xa
chrX.5413801.5413900	X	5413801	5413900	tile	LEE62A1	female.genome1	50	female Xa
chrX.5419901.5420000	X	5419901	5420000	tile	LEE62A1	female.genome1	54.5455	female Xa
chrX.5420001.5420100	X	5420001	5420100	tile	LEE62A1	female.genome1	66.6667	female Xa
chrX.5421101.5421200	X	5421101	5421200	tile	LEE62A1	female.genome1	100	female Xa
chrX.5421201.5421300	X	5421201	5421300	tile	LEE62A1	female.genome1	100	female Xa
chrX.5421401.5421500	X	5421401	5421500	tile	LEE62A1	female.genome1	80	female Xa
chrX.5430301.5430400	X	5430301	5430400	tile	LEE62A1	female.genome1	100	female Xa
chrX.5435101.5435200	X	5435101	5435200	tile	LEE62A1	female.genome1	100	female Xa
chrX.5438401.5438500	X	5438401	5438500	tile	LEE62A1	female.genome1	NA	female Xa
chrX.5444001.5444100	X	5444001	5444100	tile	LEE62A1	female.genome1	100	female Xa
chrX.5446601.5446700	X	5446601	5446700	tile	LEE62A1	female.genome1	100	female Xa
chrX.5446701.5446800	X	5446701	5446800	tile	LEE62A1	female.genome1	100	female Xa
chrX.5449801.5449900	X	5449801	5449900	tile	LEE62A1	female.genome1	NA	female Xa
chrX.5452001.5452100	X	5452001	5452100	tile	LEE62A1	female.genome1	87.5	female Xa
chrX.5453801.5453900	X	5453801	5453900	tile	LEE62A1	female.genome1	100	female Xa
chrX.5464001.5464100	X	5464001	5464100	tile	LEE62A1	female.genome1	NA	female Xa
chrX.5473801.5473900	X	5473801	5473900	tile	LEE62A1	female.genome1	100	female Xa
chrX.5513601.5513700	X	5513601	5513700	tile	LEE62A1	female.genome1	100	female Xa
chrX.5524401.5524500	X	5524401	5524500	tile	LEE62A1	female.genome1	NA	female Xa
chrX.5557001.5557100	X	5557001	5557100	tile	LEE62A1	female.genome1	87.5	female Xa
chrX.5558501.5558600	X	5558501	5558600	tile	LEE62A1	female.genome1	100	female Xa
chrX.5558801.5558900	X	5558801	5558900	tile	LEE62A1	female.genome1	100	female Xa
chrX.5569401.5569500	X	5569401	5569500	tile	LEE62A1	female.genome1	100	female Xa
chrX.5569501.5569600	X	5569501	5569600	tile	LEE62A1	female.genome1	66.6667	female Xa
chrX.5570101.5570200	X	5570101	5570200	tile	LEE62A1	female.genome1	70	female Xa
chrX.5570901.5571000	X	5570901	5571000	tile	LEE62A1	female.genome1	100	female Xa
chrX.5571101.5571200	X	5571101	5571200	tile	LEE62A1	female.genome1	66.6667	female Xa
chrX.5578601.5578700	X	5578601	5578700	tile	LEE62A1	female.genome1	94.1176	female Xa
chrX.5578701.5578800	X	5578701	5578800	tile	LEE62A1	female.genome1	33.3333	female Xa
chrX.5578901.5579000	X	5578901	5579000	tile	LEE62A1	female.genome1	100	female Xa
chrX.5598401.5598500	X	5598401	5598500	tile	LEE62A1	female.genome1	70	female Xa
chrX.5598501.5598600	X	5598501	5598600	tile	LEE62A1	female.genome1	0	female Xa
chrX.5606001.5606100	X	5606001	5606100	tile	LEE62A1	female.genome1	NA	female Xa
chrX.5608501.5608600	X	5608501	5608600	tile	LEE62A1	female.genome1	100	female Xa
chrX.5611101.5611200	X	5611101	5611200	tile	LEE62A1	female.genome1	0	female Xa
chrX.5632101.5632200	X	5632101	5632200	tile	LEE62A1	female.genome1	100	female Xa
chrX.5632201.5632300	X	5632201	5632300	tile	LEE62A1	female.genome1	100	female Xa
chrX.5632301.5632400	X	5632301	5632400	tile	LEE62A1	female.genome1	81.25	female Xa
chrX.5636601.5636700	X	5636601	5636700	tile	LEE62A1	female.genome1	64.2857	female Xa
chrX.5636901.5637000	X	5636901	5637000	tile	LEE62A1	female.genome1	100	female Xa
chrX.5637001.5637100	X	5637001	5637100	tile	LEE62A1	female.genome1	30	female Xa
chrX.5637101.5637200	X	5637101	5637200	tile	LEE62A1	female.genome1	NA	female Xa
chrX.5638301.5638400	X	5638301	5638400	tile	LEE62A1	female.genome1	100	female Xa
chrX.5638401.5638500	X	5638401	5638500	tile	LEE62A1	female.genome1	100	female Xa
chrX.5663201.5663300	X	5663201	5663300	tile	LEE62A1	female.genome1	100	female Xa
chrX.5665101.5665200	X	5665101	5665200	tile	LEE62A1	female.genome1	100	female Xa
chrX.5665201.5665300	X	5665201	5665300	tile	LEE62A1	female.genome1	60	female Xa
chrX.5680901.5681000	X	5680901	5681000	tile	LEE62A1	female.genome1	100	female Xa
chrX.5681101.5681200	X	5681101	5681200	tile	LEE62A1	female.genome1	71.4286	female Xa
chrX.5681701.5681800	X	5681701	5681800	tile	LEE62A1	female.genome1	100	female Xa
chrX.5685601.5685700	X	5685601	5685700	tile	LEE62A1	female.genome1	33.3333	female Xa
chrX.5686901.5687000	X	5686901	5687000	tile	LEE62A1	female.genome1	0	female Xa
chrX.5689301.5689400	X	5689301	5689400	tile	LEE62A1	female.genome1	83.3333	female Xa
chrX.5719601.5719700	X	5719601	5719700	tile	LEE62A1	female.genome1	50	female Xa
chrX.5723301.5723400	X	5723301	5723400	tile	LEE62A1	female.genome1	75	female Xa
chrX.5725801.5725900	X	5725801	5725900	tile	LEE62A1	female.genome1	100	female Xa
chrX.5726001.5726100	X	5726001	5726100	tile	LEE62A1	female.genome1	83.3333	female Xa
chrX.5726301.5726400	X	5726301	5726400	tile	LEE62A1	female.genome1	28.5714	female Xa
chrX.5726401.5726500	X	5726401	5726500	tile	LEE62A1	female.genome1	50	female Xa
chrX.5728901.5729000	X	5728901	5729000	tile	LEE62A1	female.genome1	NA	female Xa
chrX.5743401.5743500	X	5743401	5743500	tile	LEE62A1	female.genome1	100	female Xa
chrX.5751701.5751800	X	5751701	5751800	tile	LEE62A1	female.genome1	100	female Xa
chrX.5754701.5754800	X	5754701	5754800	tile	LEE62A1	female.genome1	80	female Xa
chrX.5764101.5764200	X	5764101	5764200	tile	LEE62A1	female.genome1	100	female Xa
chrX.5769501.5769600	X	5769501	5769600	tile	LEE62A1	female.genome1	66.6667	female Xa
chrX.5769601.5769700	X	5769601	5769700	tile	LEE62A1	female.genome1	100	female Xa
chrX.5770001.5770100	X	5770001	5770100	tile	LEE62A1	female.genome1	100	female Xa
chrX.5770501.5770600	X	5770501	5770600	tile	LEE62A1	female.genome1	33.3333	female Xa
chrX.5771601.5771700	X	5771601	5771700	tile	LEE62A1	female.genome1	85.7143	female Xa
chrX.5772801.5772900	X	5772801	5772900	tile	LEE62A1	female.genome1	100	female Xa
chrX.5772901.5773000	X	5772901	5773000	tile	LEE62A1	female.genome1	100	female Xa
chrX.5773701.5773800	X	5773701	5773800	tile	LEE62A1	female.genome1	60	female Xa
chrX.5784901.5785000	X	5784901	5785000	tile	LEE62A1	female.genome1	83.3333	female Xa
chrX.5793001.5793100	X	5793001	5793100	tile	LEE62A1	female.genome1	50	female Xa
chrX.5811401.5811500	X	5811401	5811500	tile	LEE62A1	female.genome1	100	female Xa
chrX.5811501.5811600	X	5811501	5811600	tile	LEE62A1	female.genome1	100	female Xa
chrX.5812901.5813000	X	5812901	5813000	tile	LEE62A1	female.genome1	77.7778	female Xa
chrX.5813001.5813100	X	5813001	5813100	tile	LEE62A1	female.genome1	50	female Xa
chrX.5829001.5829100	X	5829001	5829100	tile	LEE62A1	female.genome1	NA	female Xa
chrX.5829101.5829200	X	5829101	5829200	tile	LEE62A1	female.genome1	85.7143	female Xa
chrX.5839601.5839700	X	5839601	5839700	tile	LEE62A1	female.genome1	100	female Xa
chrX.5998601.5998700	X	5998601	5998700	tile	LEE62A1	female.genome1	50	female Xa
chrX.5999601.5999700	X	5999601	5999700	tile	LEE62A1	female.genome1	60	female Xa
chrX.6009801.6009900	X	6009801	6009900	tile	LEE62A1	female.genome1	100	female Xa
chrX.6034301.6034400	X	6034301	6034400	tile	LEE62A1	female.genome1	100	female Xa
chrX.6034401.6034500	X	6034401	6034500	tile	LEE62A1	female.genome1	NA	female Xa
chrX.6037101.6037200	X	6037101	6037200	tile	LEE62A1	female.genome1	100	female Xa
chrX.6045801.6045900	X	6045801	6045900	tile	LEE62A1	female.genome1	0	female Xa
chrX.6090801.6090900	X	6090801	6090900	tile	LEE62A1	female.genome1	NA	female Xa
chrX.6091301.6091400	X	6091301	6091400	tile	LEE62A1	female.genome1	100	female Xa
chrX.6091401.6091500	X	6091401	6091500	tile	LEE62A1	female.genome1	75	female Xa
chrX.6093301.6093400	X	6093301	6093400	tile	LEE62A1	female.genome1	100	female Xa
chrX.6108601.6108700	X	6108601	6108700	tile	LEE62A1	female.genome1	60	female Xa
chrX.6117001.6117100	X	6117001	6117100	tile	LEE62A1	female.genome1	33.3333	female Xa
chrX.6120401.6120500	X	6120401	6120500	tile	LEE62A1	female.genome1	75	female Xa
chrX.6121001.6121100	X	6121001	6121100	tile	LEE62A1	female.genome1	66.6667	female Xa
chrX.6121801.6121900	X	6121801	6121900	tile	LEE62A1	female.genome1	100	female Xa
chrX.6129001.6129100	X	6129001	6129100	tile	LEE62A1	female.genome1	87.5	female Xa
chrX.6129101.6129200	X	6129101	6129200	tile	LEE62A1	female.genome1	93.3333	female Xa
chrX.6129901.6130000	X	6129901	6130000	tile	LEE62A1	female.genome1	40	female Xa
chrX.6133101.6133200	X	6133101	6133200	tile	LEE62A1	female.genome1	58.3333	female Xa
chrX.6133201.6133300	X	6133201	6133300	tile	LEE62A1	female.genome1	50	female Xa
chrX.6143701.6143800	X	6143701	6143800	tile	LEE62A1	female.genome1	NA	female Xa
chrX.6147901.6148000	X	6147901	6148000	tile	LEE62A1	female.genome1	100	female Xa
chrX.6160201.6160300	X	6160201	6160300	tile	LEE62A1	female.genome1	50	female Xa
chrX.6160301.6160400	X	6160301	6160400	tile	LEE62A1	female.genome1	100	female Xa
chrX.6186301.6186400	X	6186301	6186400	tile	LEE62A1	female.genome1	0	female Xa
chrX.6186401.6186500	X	6186401	6186500	tile	LEE62A1	female.genome1	23.8095	female Xa
chrX.6186501.6186600	X	6186501	6186600	tile	LEE62A1	female.genome1	50	female Xa
chrX.6189301.6189400	X	6189301	6189400	tile	LEE62A1	female.genome1	NA	female Xa
chrX.6205001.6205100	X	6205001	6205100	tile	LEE62A1	female.genome1	80	female Xa
chrX.6205101.6205200	X	6205101	6205200	tile	LEE62A1	female.genome1	NA	female Xa
chrX.6208401.6208500	X	6208401	6208500	tile	LEE62A1	female.genome1	40	female Xa
chrX.6210101.6210200	X	6210101	6210200	tile	LEE62A1	female.genome1	0	female Xa
chrX.6210201.6210300	X	6210201	6210300	tile	LEE62A1	female.genome1	25	female Xa
chrX.6233601.6233700	X	6233601	6233700	tile	LEE62A1	female.genome1	NA	female Xa
chrX.6238301.6238400	X	6238301	6238400	tile	LEE62A1	female.genome1	80	female Xa
chrX.6240301.6240400	X	6240301	6240400	tile	LEE62A1	female.genome1	85.7143	female Xa
chrX.6240401.6240500	X	6240401	6240500	tile	LEE62A1	female.genome1	100	female Xa
chrX.6241101.6241200	X	6241101	6241200	tile	LEE62A1	female.genome1	NA	female Xa
chrX.6241201.6241300	X	6241201	6241300	tile	LEE62A1	female.genome1	NA	female Xa
chrX.6244901.6245000	X	6244901	6245000	tile	LEE62A1	female.genome1	75	female Xa
chrX.6249201.6249300	X	6249201	6249300	tile	LEE62A1	female.genome1	50	female Xa
chrX.6250501.6250600	X	6250501	6250600	tile	LEE62A1	female.genome1	70	female Xa
chrX.6251401.6251500	X	6251401	6251500	tile	LEE62A1	female.genome1	NA	female Xa
chrX.6251501.6251600	X	6251501	6251600	tile	LEE62A1	female.genome1	66.6667	female Xa
chrX.6252201.6252300	X	6252201	6252300	tile	LEE62A1	female.genome1	100	female Xa
chrX.6252301.6252400	X	6252301	6252400	tile	LEE62A1	female.genome1	100	female Xa
chrX.6252401.6252500	X	6252401	6252500	tile	LEE62A1	female.genome1	100	female Xa
chrX.6252501.6252600	X	6252501	6252600	tile	LEE62A1	female.genome1	50	female Xa
chrX.6255601.6255700	X	6255601	6255700	tile	LEE62A1	female.genome1	75	female Xa
chrX.6255701.6255800	X	6255701	6255800	tile	LEE62A1	female.genome1	100	female Xa
chrX.6263701.6263800	X	6263701	6263800	tile	LEE62A1	female.genome1	100	female Xa
chrX.6263801.6263900	X	6263801	6263900	tile	LEE62A1	female.genome1	66.6667	female Xa
chrX.6263901.6264000	X	6263901	6264000	tile	LEE62A1	female.genome1	NA	female Xa
chrX.6267101.6267200	X	6267101	6267200	tile	LEE62A1	female.genome1	100	female Xa
chrX.6268001.6268100	X	6268001	6268100	tile	LEE62A1	female.genome1	100	female Xa
chrX.6271201.6271300	X	6271201	6271300	tile	LEE62A1	female.genome1	66.6667	female Xa
chrX.6274401.6274500	X	6274401	6274500	tile	LEE62A1	female.genome1	83.3333	female Xa
chrX.6279301.6279400	X	6279301	6279400	tile	LEE62A1	female.genome1	80	female Xa
chrX.6285301.6285400	X	6285301	6285400	tile	LEE62A1	female.genome1	100	female Xa
chrX.6287001.6287100	X	6287001	6287100	tile	LEE62A1	female.genome1	33.3333	female Xa
chrX.6289401.6289500	X	6289401	6289500	tile	LEE62A1	female.genome1	100	female Xa
chrX.6291301.6291400	X	6291301	6291400	tile	LEE62A1	female.genome1	100	female Xa
chrX.6291501.6291600	X	6291501	6291600	tile	LEE62A1	female.genome1	100	female Xa
chrX.6291601.6291700	X	6291601	6291700	tile	LEE62A1	female.genome1	76.9231	female Xa
chrX.6291701.6291800	X	6291701	6291800	tile	LEE62A1	female.genome1	65	female Xa
chrX.6300501.6300600	X	6300501	6300600	tile	LEE62A1	female.genome1	NA	female Xa
chrX.6300601.6300700	X	6300601	6300700	tile	LEE62A1	female.genome1	66.6667	female Xa
chrX.6302401.6302500	X	6302401	6302500	tile	LEE62A1	female.genome1	50	female Xa
chrX.6307401.6307500	X	6307401	6307500	tile	LEE62A1	female.genome1	100	female Xa
chrX.6307901.6308000	X	6307901	6308000	tile	LEE62A1	female.genome1	NA	female Xa
chrX.6308401.6308500	X	6308401	6308500	tile	LEE62A1	female.genome1	100	female Xa
chrX.6312501.6312600	X	6312501	6312600	tile	LEE62A1	female.genome1	66.6667	female Xa
chrX.6314401.6314500	X	6314401	6314500	tile	LEE62A1	female.genome1	87.5	female Xa
chrX.6314501.6314600	X	6314501	6314600	tile	LEE62A1	female.genome1	100	female Xa
chrX.6315001.6315100	X	6315001	6315100	tile	LEE62A1	female.genome1	85	female Xa
chrX.6324701.6324800	X	6324701	6324800	tile	LEE62A1	female.genome1	100	female Xa
chrX.6343301.6343400	X	6343301	6343400	tile	LEE62A1	female.genome1	100	female Xa
chrX.6357501.6357600	X	6357501	6357600	tile	LEE62A1	female.genome1	50	female Xa
chrX.6358201.6358300	X	6358201	6358300	tile	LEE62A1	female.genome1	0	female Xa
chrX.6377201.6377300	X	6377201	6377300	tile	LEE62A1	female.genome1	100	female Xa
chrX.6407301.6407400	X	6407301	6407400	tile	LEE62A1	female.genome1	NA	female Xa
chrX.6411301.6411400	X	6411301	6411400	tile	LEE62A1	female.genome1	40	female Xa
chrX.6412901.6413000	X	6412901	6413000	tile	LEE62A1	female.genome1	66.6667	female Xa
chrX.6429701.6429800	X	6429701	6429800	tile	LEE62A1	female.genome1	100	female Xa
chrX.6429801.6429900	X	6429801	6429900	tile	LEE62A1	female.genome1	90	female Xa
chrX.6430801.6430900	X	6430801	6430900	tile	LEE62A1	female.genome1	66.6667	female Xa
chrX.6430901.6431000	X	6430901	6431000	tile	LEE62A1	female.genome1	63.6364	female Xa
chrX.6442901.6443000	X	6442901	6443000	tile	LEE62A1	female.genome1	42.8571	female Xa
chrX.6443001.6443100	X	6443001	6443100	tile	LEE62A1	female.genome1	50	female Xa
chrX.6446501.6446600	X	6446501	6446600	tile	LEE62A1	female.genome1	NA	female Xa
chrX.6499401.6499500	X	6499401	6499500	tile	LEE62A1	female.genome1	66.6667	female Xa
chrX.6499701.6499800	X	6499701	6499800	tile	LEE62A1	female.genome1	33.3333	female Xa
chrX.6499801.6499900	X	6499801	6499900	tile	LEE62A1	female.genome1	66.6667	female Xa
chrX.6515201.6515300	X	6515201	6515300	tile	LEE62A1	female.genome1	66.6667	female Xa
chrX.6516501.6516600	X	6516501	6516600	tile	LEE62A1	female.genome1	50	female Xa
chrX.6526001.6526100	X	6526001	6526100	tile	LEE62A1	female.genome1	50	female Xa
chrX.6530701.6530800	X	6530701	6530800	tile	LEE62A1	female.genome1	50	female Xa
chrX.6558001.6558100	X	6558001	6558100	tile	LEE62A1	female.genome1	57.1429	female Xa
chrX.6576601.6576700	X	6576601	6576700	tile	LEE62A1	female.genome1	50	female Xa
chrX.6576701.6576800	X	6576701	6576800	tile	LEE62A1	female.genome1	100	female Xa
chrX.6580201.6580300	X	6580201	6580300	tile	LEE62A1	female.genome1	75	female Xa
chrX.6580301.6580400	X	6580301	6580400	tile	LEE62A1	female.genome1	70	female Xa
chrX.6580501.6580600	X	6580501	6580600	tile	LEE62A1	female.genome1	100	female Xa
chrX.6593301.6593400	X	6593301	6593400	tile	LEE62A1	female.genome1	NA	female Xa
chrX.6593401.6593500	X	6593401	6593500	tile	LEE62A1	female.genome1	NA	female Xa
chrX.6593501.6593600	X	6593501	6593600	tile	LEE62A1	female.genome1	NA	female Xa
chrX.6617401.6617500	X	6617401	6617500	tile	LEE62A1	female.genome1	75	female Xa
chrX.6617501.6617600	X	6617501	6617600	tile	LEE62A1	female.genome1	NA	female Xa
chrX.6618101.6618200	X	6618101	6618200	tile	LEE62A1	female.genome1	100	female Xa
chrX.6618401.6618500	X	6618401	6618500	tile	LEE62A1	female.genome1	100	female Xa
chrX.6618501.6618600	X	6618501	6618600	tile	LEE62A1	female.genome1	55.5556	female Xa
chrX.6618601.6618700	X	6618601	6618700	tile	LEE62A1	female.genome1	64.2857	female Xa
chrX.6678901.6679000	X	6678901	6679000	tile	LEE62A1	female.genome1	NA	female Xa
chrX.6679001.6679100	X	6679001	6679100	tile	LEE62A1	female.genome1	20	female Xa
chrX.6679101.6679200	X	6679101	6679200	tile	LEE62A1	female.genome1	100	female Xa
chrX.6686001.6686100	X	6686001	6686100	tile	LEE62A1	female.genome1	66.6667	female Xa
chrX.6697901.6698000	X	6697901	6698000	tile	LEE62A1	female.genome1	NA	female Xa
chrX.6700401.6700500	X	6700401	6700500	tile	LEE62A1	female.genome1	33.3333	female Xa
chrX.6710401.6710500	X	6710401	6710500	tile	LEE62A1	female.genome1	54.5455	female Xa
chrX.6716401.6716500	X	6716401	6716500	tile	LEE62A1	female.genome1	100	female Xa
chrX.6726301.6726400	X	6726301	6726400	tile	LEE62A1	female.genome1	75	female Xa
chrX.6733101.6733200	X	6733101	6733200	tile	LEE62A1	female.genome1	100	female Xa
chrX.6733201.6733300	X	6733201	6733300	tile	LEE62A1	female.genome1	66.6667	female Xa
chrX.6741501.6741600	X	6741501	6741600	tile	LEE62A1	female.genome1	66.6667	female Xa
chrX.6753201.6753300	X	6753201	6753300	tile	LEE62A1	female.genome1	61.9048	female Xa
chrX.6762601.6762700	X	6762601	6762700	tile	LEE62A1	female.genome1	NA	female Xa
chrX.6764501.6764600	X	6764501	6764600	tile	LEE62A1	female.genome1	100	female Xa
chrX.6769801.6769900	X	6769801	6769900	tile	LEE62A1	female.genome1	66.6667	female Xa
chrX.6769901.6770000	X	6769901	6770000	tile	LEE62A1	female.genome1	NA	female Xa
chrX.6770101.6770200	X	6770101	6770200	tile	LEE62A1	female.genome1	47.0588	female Xa
chrX.6773701.6773800	X	6773701	6773800	tile	LEE62A1	female.genome1	NA	female Xa
chrX.6773801.6773900	X	6773801	6773900	tile	LEE62A1	female.genome1	NA	female Xa
chrX.6789401.6789500	X	6789401	6789500	tile	LEE62A1	female.genome1	60	female Xa
chrX.6789501.6789600	X	6789501	6789600	tile	LEE62A1	female.genome1	100	female Xa
chrX.6794101.6794200	X	6794101	6794200	tile	LEE62A1	female.genome1	100	female Xa
chrX.6815901.6816000	X	6815901	6816000	tile	LEE62A1	female.genome1	75	female Xa
chrX.6825501.6825600	X	6825501	6825600	tile	LEE62A1	female.genome1	100	female Xa
chrX.6830701.6830800	X	6830701	6830800	tile	LEE62A1	female.genome1	0	female Xa
chrX.6860401.6860500	X	6860401	6860500	tile	LEE62A1	female.genome1	NA	female Xa
chrX.6860501.6860600	X	6860501	6860600	tile	LEE62A1	female.genome1	60	female Xa
chrX.6863401.6863500	X	6863401	6863500	tile	LEE62A1	female.genome1	NA	female Xa
chrX.6865401.6865500	X	6865401	6865500	tile	LEE62A1	female.genome1	100	female Xa
chrX.6874801.6874900	X	6874801	6874900	tile	LEE62A1	female.genome1	0	female Xa
chrX.6874901.6875000	X	6874901	6875000	tile	LEE62A1	female.genome1	25	female Xa
chrX.6875501.6875600	X	6875501	6875600	tile	LEE62A1	female.genome1	NA	female Xa
chrX.6875601.6875700	X	6875601	6875700	tile	LEE62A1	female.genome1	NA	female Xa
chrX.6876001.6876100	X	6876001	6876100	tile	LEE62A1	female.genome1	0	female Xa
chrX.6876101.6876200	X	6876101	6876200	tile	LEE62A1	female.genome1	0	female Xa
chrX.6948001.6948100	X	6948001	6948100	tile	LEE62A1	female.genome1	66.6667	female Xa
chrX.6950101.6950200	X	6950101	6950200	tile	LEE62A1	female.genome1	NA	female Xa
chrX.6950701.6950800	X	6950701	6950800	tile	LEE62A1	female.genome1	50	female Xa
chrX.6975801.6975900	X	6975801	6975900	tile	LEE62A1	female.genome1	66.6667	female Xa
chrX.6975901.6976000	X	6975901	6976000	tile	LEE62A1	female.genome1	100	female Xa
chrX.6977301.6977400	X	6977301	6977400	tile	LEE62A1	female.genome1	50	female Xa
chrX.7037901.7038000	X	7037901	7038000	tile	LEE62A1	female.genome1	100	female Xa
chrX.7038001.7038100	X	7038001	7038100	tile	LEE62A1	female.genome1	100	female Xa
chrX.7038401.7038500	X	7038401	7038500	tile	LEE62A1	female.genome1	NA	female Xa
chrX.7041901.7042000	X	7041901	7042000	tile	LEE62A1	female.genome1	100	female Xa
chrX.7069401.7069500	X	7069401	7069500	tile	LEE62A1	female.genome1	33.3333	female Xa
chrX.7074401.7074500	X	7074401	7074500	tile	LEE62A1	female.genome1	33.3333	female Xa
chrX.7978101.7978200	X	7978101	7978200	tile	LEE62A1	female.genome1	50	female Xa
chrX.8010201.8010300	X	8010201	8010300	tile	LEE62A1	female.genome1	NA	female Xa
chrX.8021501.8021600	X	8021501	8021600	tile	LEE62A1	female.genome1	NA	female Xa
chrX.8021901.8022000	X	8021901	8022000	tile	LEE62A1	female.genome1	33.3333	female Xa
chrX.8022701.8022800	X	8022701	8022800	tile	LEE62A1	female.genome1	66.6667	female Xa
chrX.8028201.8028300	X	8028201	8028300	tile	LEE62A1	female.genome1	37.037	female Xa
chrX.8028301.8028400	X	8028301	8028400	tile	LEE62A1	female.genome1	66.6667	female Xa
chrX.8089401.8089500	X	8089401	8089500	tile	LEE62A1	female.genome1	85.7143	female Xa
chrX.8093401.8093500	X	8093401	8093500	tile	LEE62A1	female.genome1	75	female Xa
chrX.8093501.8093600	X	8093501	8093600	tile	LEE62A1	female.genome1	75	female Xa
chrX.8104601.8104700	X	8104601	8104700	tile	LEE62A1	female.genome1	83.3333	female Xa
chrX.8133601.8133700	X	8133601	8133700	tile	LEE62A1	female.genome1	NA	female Xa
chrX.8141701.8141800	X	8141701	8141800	tile	LEE62A1	female.genome1	75	female Xa
chrX.8142401.8142500	X	8142401	8142500	tile	LEE62A1	female.genome1	83.3333	female Xa
chrX.8142501.8142600	X	8142501	8142600	tile	LEE62A1	female.genome1	85.7143	female Xa
chrX.8142601.8142700	X	8142601	8142700	tile	LEE62A1	female.genome1	25	female Xa
chrX.8144001.8144100	X	8144001	8144100	tile	LEE62A1	female.genome1	66.6667	female Xa
chrX.8144101.8144200	X	8144101	8144200	tile	LEE62A1	female.genome1	100	female Xa
chrX.8145501.8145600	X	8145501	8145600	tile	LEE62A1	female.genome1	100	female Xa
chrX.8145601.8145700	X	8145601	8145700	tile	LEE62A1	female.genome1	100	female Xa
chrX.8145801.8145900	X	8145801	8145900	tile	LEE62A1	female.genome1	NA	female Xa
chrX.8146101.8146200	X	8146101	8146200	tile	LEE62A1	female.genome1	33.3333	female Xa
chrX.8152701.8152800	X	8152701	8152800	tile	LEE62A1	female.genome1	100	female Xa
chrX.8165501.8165600	X	8165501	8165600	tile	LEE62A1	female.genome1	71.4286	female Xa
chrX.8165601.8165700	X	8165601	8165700	tile	LEE62A1	female.genome1	57.1429	female Xa
chrX.8165801.8165900	X	8165801	8165900	tile	LEE62A1	female.genome1	66.6667	female Xa
chrX.8165901.8166000	X	8165901	8166000	tile	LEE62A1	female.genome1	100	female Xa
chrX.8166001.8166100	X	8166001	8166100	tile	LEE62A1	female.genome1	0	female Xa
chrX.8166201.8166300	X	8166201	8166300	tile	LEE62A1	female.genome1	100	female Xa
chrX.8166401.8166500	X	8166401	8166500	tile	LEE62A1	female.genome1	66.6667	female Xa
chrX.8179501.8179600	X	8179501	8179600	tile	LEE62A1	female.genome1	66.6667	female Xa
chrX.8190101.8190200	X	8190101	8190200	tile	LEE62A1	female.genome1	100	female Xa
chrX.8199501.8199600	X	8199501	8199600	tile	LEE62A1	female.genome1	75	female Xa
chrX.8231601.8231700	X	8231601	8231700	tile	LEE62A1	female.genome1	NA	female Xa
chrX.8233001.8233100	X	8233001	8233100	tile	LEE62A1	female.genome1	40	female Xa
chrX.8233601.8233700	X	8233601	8233700	tile	LEE62A1	female.genome1	100	female Xa
chrX.8233701.8233800	X	8233701	8233800	tile	LEE62A1	female.genome1	42.8571	female Xa
chrX.8233801.8233900	X	8233801	8233900	tile	LEE62A1	female.genome1	16.6667	female Xa
chrX.8234601.8234700	X	8234601	8234700	tile	LEE62A1	female.genome1	100	female Xa
chrX.8234701.8234800	X	8234701	8234800	tile	LEE62A1	female.genome1	NA	female Xa
chrX.8235401.8235500	X	8235401	8235500	tile	LEE62A1	female.genome1	NA	female Xa
chrX.8235501.8235600	X	8235501	8235600	tile	LEE62A1	female.genome1	NA	female Xa
chrX.8237201.8237300	X	8237201	8237300	tile	LEE62A1	female.genome1	100	female Xa
chrX.8237401.8237500	X	8237401	8237500	tile	LEE62A1	female.genome1	88.8889	female Xa
chrX.8237501.8237600	X	8237501	8237600	tile	LEE62A1	female.genome1	66.6667	female Xa
chrX.8240701.8240800	X	8240701	8240800	tile	LEE62A1	female.genome1	75	female Xa
chrX.8250701.8250800	X	8250701	8250800	tile	LEE62A1	female.genome1	75	female Xa
chrX.8257901.8258000	X	8257901	8258000	tile	LEE62A1	female.genome1	25	female Xa
chrX.8258001.8258100	X	8258001	8258100	tile	LEE62A1	female.genome1	66.6667	female Xa
chrX.8267601.8267700	X	8267601	8267700	tile	LEE62A1	female.genome1	NA	female Xa
chrX.8274001.8274100	X	8274001	8274100	tile	LEE62A1	female.genome1	60	female Xa
chrX.8277801.8277900	X	8277801	8277900	tile	LEE62A1	female.genome1	100	female Xa
chrX.8288601.8288700	X	8288601	8288700	tile	LEE62A1	female.genome1	100	female Xa
chrX.8291301.8291400	X	8291301	8291400	tile	LEE62A1	female.genome1	NA	female Xa
chrX.8291401.8291500	X	8291401	8291500	tile	LEE62A1	female.genome1	NA	female Xa
chrX.8317801.8317900	X	8317801	8317900	tile	LEE62A1	female.genome1	NA	female Xa
chrX.8443301.8443400	X	8443301	8443400	tile	LEE62A1	female.genome1	100	female Xa
chrX.8443401.8443500	X	8443401	8443500	tile	LEE62A1	female.genome1	71.4286	female Xa
chrX.8444001.8444100	X	8444001	8444100	tile	LEE62A1	female.genome1	66.6667	female Xa
chrX.8456501.8456600	X	8456501	8456600	tile	LEE62A1	female.genome1	66.6667	female Xa
chrX.8462901.8463000	X	8462901	8463000	tile	LEE62A1	female.genome1	0	female Xa
chrX.8527301.8527400	X	8527301	8527400	tile	LEE62A1	female.genome1	0	female Xa
chrX.8602601.8602700	X	8602601	8602700	tile	LEE62A1	female.genome1	100	female Xa
chrX.8602801.8602900	X	8602801	8602900	tile	LEE62A1	female.genome1	100	female Xa
chrX.8611301.8611400	X	8611301	8611400	tile	LEE62A1	female.genome1	57.1429	female Xa
chrX.8611401.8611500	X	8611401	8611500	tile	LEE62A1	female.genome1	40	female Xa
chrX.8765601.8765700	X	8765601	8765700	tile	LEE62A1	female.genome1	75	female Xa
chrX.8834201.8834300	X	8834201	8834300	tile	LEE62A1	female.genome1	76	female Xa
chrX.8887701.8887800	X	8887701	8887800	tile	LEE62A1	female.genome1	57.1429	female Xa
chrX.8893301.8893400	X	8893301	8893400	tile	LEE62A1	female.genome1	100	female Xa
chrX.8928201.8928300	X	8928201	8928300	tile	LEE62A1	female.genome1	NA	female Xa
chrX.9017301.9017400	X	9017301	9017400	tile	LEE62A1	female.genome1	0	female Xa
chrX.9066301.9066400	X	9066301	9066400	tile	LEE62A1	female.genome1	71.4286	female Xa
chrX.9066401.9066500	X	9066401	9066500	tile	LEE62A1	female.genome1	83.3333	female Xa
chrX.9243101.9243200	X	9243101	9243200	tile	LEE62A1	female.genome1	75	female Xa
chrX.9261801.9261900	X	9261801	9261900	tile	LEE62A1	female.genome1	66.6667	female Xa
chrX.9261901.9262000	X	9261901	9262000	tile	LEE62A1	female.genome1	100	female Xa
chrX.9375801.9375900	X	9375801	9375900	tile	LEE62A1	female.genome1	0	female Xa
chrX.9424101.9424200	X	9424101	9424200	tile	LEE62A1	female.genome1	NA	female Xa
chrX.9496901.9497000	X	9496901	9497000	tile	LEE62A1	female.genome1	66.6667	female Xa
chrX.9510401.9510500	X	9510401	9510500	tile	LEE62A1	female.genome1	66.6667	female Xa
chrX.9519401.9519500	X	9519401	9519500	tile	LEE62A1	female.genome1	100	female Xa
chrX.9539901.9540000	X	9539901	9540000	tile	LEE62A1	female.genome1	100	female Xa
chrX.9540701.9540800	X	9540701	9540800	tile	LEE62A1	female.genome1	50	female Xa
chrX.9540901.9541000	X	9540901	9541000	tile	LEE62A1	female.genome1	50	female Xa
chrX.9579001.9579100	X	9579001	9579100	tile	LEE62A1	female.genome1	NA	female Xa
chrX.9579101.9579200	X	9579101	9579200	tile	LEE62A1	female.genome1	50	female Xa
chrX.9607101.9607200	X	9607101	9607200	tile	LEE62A1	female.genome1	100	female Xa
chrX.9607201.9607300	X	9607201	9607300	tile	LEE62A1	female.genome1	100	female Xa
chrX.9607501.9607600	X	9607501	9607600	tile	LEE62A1	female.genome1	50	female Xa
chrX.9607601.9607700	X	9607601	9607700	tile	LEE62A1	female.genome1	50	female Xa
chrX.9608601.9608700	X	9608601	9608700	tile	LEE62A1	female.genome1	NA	female Xa
chrX.9612001.9612100	X	9612001	9612100	tile	LEE62A1	female.genome1	66.6667	female Xa
chrX.9612101.9612200	X	9612101	9612200	tile	LEE62A1	female.genome1	33.3333	female Xa
chrX.9615401.9615500	X	9615401	9615500	tile	LEE62A1	female.genome1	NA	female Xa
chrX.9615501.9615600	X	9615501	9615600	tile	LEE62A1	female.genome1	NA	female Xa
chrX.9629601.9629700	X	9629601	9629700	tile	LEE62A1	female.genome1	66.6667	female Xa
chrX.9629701.9629800	X	9629701	9629800	tile	LEE62A1	female.genome1	66.6667	female Xa
chrX.9636001.9636100	X	9636001	9636100	tile	LEE62A1	female.genome1	NA	female Xa
chrX.9636101.9636200	X	9636101	9636200	tile	LEE62A1	female.genome1	NA	female Xa
chrX.9652701.9652800	X	9652701	9652800	tile	LEE62A1	female.genome1	100	female Xa
chrX.9652801.9652900	X	9652801	9652900	tile	LEE62A1	female.genome1	100	female Xa
chrX.9653501.9653600	X	9653501	9653600	tile	LEE62A1	female.genome1	100	female Xa
chrX.9653601.9653700	X	9653601	9653700	tile	LEE62A1	female.genome1	60	female Xa
chrX.9654001.9654100	X	9654001	9654100	tile	LEE62A1	female.genome1	66.6667	female Xa
chrX.9655001.9655100	X	9655001	9655100	tile	LEE62A1	female.genome1	60	female Xa
chrX.9671401.9671500	X	9671401	9671500	tile	LEE62A1	female.genome1	75	female Xa
chrX.9813401.9813500	X	9813401	9813500	tile	LEE62A1	female.genome1	100	female Xa
chrX.9813501.9813600	X	9813501	9813600	tile	LEE62A1	female.genome1	71.4286	female Xa
chrX.9816101.9816200	X	9816101	9816200	tile	LEE62A1	female.genome1	50	female Xa
chrX.9824401.9824500	X	9824401	9824500	tile	LEE62A1	female.genome1	71.4286	female Xa
chrX.9846901.9847000	X	9846901	9847000	tile	LEE62A1	female.genome1	75	female Xa
chrX.9847001.9847100	X	9847001	9847100	tile	LEE62A1	female.genome1	50	female Xa
chrX.9914701.9914800	X	9914701	9914800	tile	LEE62A1	female.genome1	100	female Xa
chrX.9938301.9938400	X	9938301	9938400	tile	LEE62A1	female.genome1	50	female Xa
chrX.9938401.9938500	X	9938401	9938500	tile	LEE62A1	female.genome1	50	female Xa
chrX.9962701.9962800	X	9962701	9962800	tile	LEE62A1	female.genome1	83.3333	female Xa
chrX.9993701.9993800	X	9993701	9993800	tile	LEE62A1	female.genome1	60	female Xa
chrX.10000301.10000400	X	10000301	10000400	tile	LEE62A1	female.genome1	73.6842	female Xa
chrX.10001801.10001900	X	10001801	10001900	tile	LEE62A1	female.genome1	66.6667	female Xa
chrX.10018501.10018600	X	10018501	10018600	tile	LEE62A1	female.genome1	53.3333	female Xa
chrX.10018601.10018700	X	10018601	10018700	tile	LEE62A1	female.genome1	87.5	female Xa
chrX.10021801.10021900	X	10021801	10021900	tile	LEE62A1	female.genome1	NA	female Xa
chrX.10044501.10044600	X	10044501	10044600	tile	LEE62A1	female.genome1	50	female Xa
chrX.10044701.10044800	X	10044701	10044800	tile	LEE62A1	female.genome1	100	female Xa
chrX.10057301.10057400	X	10057301	10057400	tile	LEE62A1	female.genome1	100	female Xa
chrX.10059401.10059500	X	10059401	10059500	tile	LEE62A1	female.genome1	100	female Xa
chrX.10059501.10059600	X	10059501	10059600	tile	LEE62A1	female.genome1	75	female Xa
chrX.10062701.10062800	X	10062701	10062800	tile	LEE62A1	female.genome1	NA	female Xa
chrX.10063001.10063100	X	10063001	10063100	tile	LEE62A1	female.genome1	0	female Xa
chrX.10063401.10063500	X	10063401	10063500	tile	LEE62A1	female.genome1	NA	female Xa
chrX.10063501.10063600	X	10063501	10063600	tile	LEE62A1	female.genome1	33.3333	female Xa
chrX.10063601.10063700	X	10063601	10063700	tile	LEE62A1	female.genome1	100	female Xa
chrX.10073601.10073700	X	10073601	10073700	tile	LEE62A1	female.genome1	50	female Xa
chrX.10085301.10085400	X	10085301	10085400	tile	LEE62A1	female.genome1	100	female Xa
chrX.10097601.10097700	X	10097601	10097700	tile	LEE62A1	female.genome1	100	female Xa
chrX.10097701.10097800	X	10097701	10097800	tile	LEE62A1	female.genome1	33.3333	female Xa
chrX.10113601.10113700	X	10113601	10113700	tile	LEE62A1	female.genome1	NA	female Xa
chrX.10117501.10117600	X	10117501	10117600	tile	LEE62A1	female.genome1	NA	female Xa
chrX.10119401.10119500	X	10119401	10119500	tile	LEE62A1	female.genome1	13.3333	female Xa
chrX.10149201.10149300	X	10149201	10149300	tile	LEE62A1	female.genome1	0	female Xa
chrX.10150001.10150100	X	10150001	10150100	tile	LEE62A1	female.genome1	83.3333	female Xa
chrX.10150101.10150200	X	10150101	10150200	tile	LEE62A1	female.genome1	41.6667	female Xa
chrX.10162001.10162100	X	10162001	10162100	tile	LEE62A1	female.genome1	70	female Xa
chrX.10165001.10165100	X	10165001	10165100	tile	LEE62A1	female.genome1	100	female Xa
chrX.10178701.10178800	X	10178701	10178800	tile	LEE62A1	female.genome1	85.7143	female Xa
chrX.10192501.10192600	X	10192501	10192600	tile	LEE62A1	female.genome1	NA	female Xa
chrX.10194101.10194200	X	10194101	10194200	tile	LEE62A1	female.genome1	62.5	female Xa
chrX.10218001.10218100	X	10218001	10218100	tile	LEE62A1	female.genome1	NA	female Xa
chrX.10222301.10222400	X	10222301	10222400	tile	LEE62A1	female.genome1	33.3333	female Xa
chrX.10222401.10222500	X	10222401	10222500	tile	LEE62A1	female.genome1	83.3333	female Xa
chrX.10229301.10229400	X	10229301	10229400	tile	LEE62A1	female.genome1	73.3333	female Xa
chrX.10233301.10233400	X	10233301	10233400	tile	LEE62A1	female.genome1	100	female Xa
chrX.10263101.10263200	X	10263101	10263200	tile	LEE62A1	female.genome1	100	female Xa
chrX.10263201.10263300	X	10263201	10263300	tile	LEE62A1	female.genome1	88.2353	female Xa
chrX.10285201.10285300	X	10285201	10285300	tile	LEE62A1	female.genome1	100	female Xa
chrX.10292301.10292400	X	10292301	10292400	tile	LEE62A1	female.genome1	NA	female Xa
chrX.10296201.10296300	X	10296201	10296300	tile	LEE62A1	female.genome1	NA	female Xa
chrX.10298801.10298900	X	10298801	10298900	tile	LEE62A1	female.genome1	100	female Xa
chrX.10317701.10317800	X	10317701	10317800	tile	LEE62A1	female.genome1	NA	female Xa
chrX.10317801.10317900	X	10317801	10317900	tile	LEE62A1	female.genome1	NA	female Xa
chrX.10318201.10318300	X	10318201	10318300	tile	LEE62A1	female.genome1	57.1429	female Xa
chrX.10322401.10322500	X	10322401	10322500	tile	LEE62A1	female.genome1	NA	female Xa
chrX.10334601.10334700	X	10334601	10334700	tile	LEE62A1	female.genome1	60	female Xa
chrX.10335001.10335100	X	10335001	10335100	tile	LEE62A1	female.genome1	75	female Xa
chrX.10344801.10344900	X	10344801	10344900	tile	LEE62A1	female.genome1	66.6667	female Xa
chrX.10344901.10345000	X	10344901	10345000	tile	LEE62A1	female.genome1	100	female Xa
chrX.10351501.10351600	X	10351501	10351600	tile	LEE62A1	female.genome1	100	female Xa
chrX.10351601.10351700	X	10351601	10351700	tile	LEE62A1	female.genome1	100	female Xa
chrX.10351701.10351800	X	10351701	10351800	tile	LEE62A1	female.genome1	60	female Xa
chrX.10353201.10353300	X	10353201	10353300	tile	LEE62A1	female.genome1	25	female Xa
chrX.10353301.10353400	X	10353301	10353400	tile	LEE62A1	female.genome1	66.6667	female Xa
chrX.10385201.10385300	X	10385201	10385300	tile	LEE62A1	female.genome1	NA	female Xa
chrX.10394401.10394500	X	10394401	10394500	tile	LEE62A1	female.genome1	0	female Xa
chrX.10394501.10394600	X	10394501	10394600	tile	LEE62A1	female.genome1	0	female Xa
chrX.10428801.10428900	X	10428801	10428900	tile	LEE62A1	female.genome1	0	female Xa
chrX.10549301.10549400	X	10549301	10549400	tile	LEE62A1	female.genome1	100	female Xa
chrX.10549401.10549500	X	10549401	10549500	tile	LEE62A1	female.genome1	100	female Xa
chrX.10560401.10560500	X	10560401	10560500	tile	LEE62A1	female.genome1	NA	female Xa
chrX.10562801.10562900	X	10562801	10562900	tile	LEE62A1	female.genome1	100	female Xa
chrX.10569401.10569500	X	10569401	10569500	tile	LEE62A1	female.genome1	25	female Xa
chrX.10573001.10573100	X	10573001	10573100	tile	LEE62A1	female.genome1	100	female Xa
chrX.10635001.10635100	X	10635001	10635100	tile	LEE62A1	female.genome1	66.6667	female Xa
chrX.10697001.10697100	X	10697001	10697100	tile	LEE62A1	female.genome1	50	female Xa
chrX.10787601.10787700	X	10787601	10787700	tile	LEE62A1	female.genome1	28.5714	female Xa
chrX.10788001.10788100	X	10788001	10788100	tile	LEE62A1	female.genome1	100	female Xa
chrX.10789901.10790000	X	10789901	10790000	tile	LEE62A1	female.genome1	66.6667	female Xa
chrX.10794301.10794400	X	10794301	10794400	tile	LEE62A1	female.genome1	50	female Xa
chrX.10827501.10827600	X	10827501	10827600	tile	LEE62A1	female.genome1	NA	female Xa
chrX.10827601.10827700	X	10827601	10827700	tile	LEE62A1	female.genome1	NA	female Xa
chrX.10831501.10831600	X	10831501	10831600	tile	LEE62A1	female.genome1	0	female Xa
chrX.10844601.10844700	X	10844601	10844700	tile	LEE62A1	female.genome1	0	female Xa
chrX.10882301.10882400	X	10882301	10882400	tile	LEE62A1	female.genome1	66.6667	female Xa
chrX.10882401.10882500	X	10882401	10882500	tile	LEE62A1	female.genome1	NA	female Xa
chrX.10884101.10884200	X	10884101	10884200	tile	LEE62A1	female.genome1	50	female Xa
chrX.10886501.10886600	X	10886501	10886600	tile	LEE62A1	female.genome1	100	female Xa
chrX.10890501.10890600	X	10890501	10890600	tile	LEE62A1	female.genome1	75	female Xa
chrX.10915401.10915500	X	10915401	10915500	tile	LEE62A1	female.genome1	80	female Xa
chrX.10944801.10944900	X	10944801	10944900	tile	LEE62A1	female.genome1	66.6667	female Xa
chrX.10944901.10945000	X	10944901	10945000	tile	LEE62A1	female.genome1	77.7778	female Xa
chrX.10947401.10947500	X	10947401	10947500	tile	LEE62A1	female.genome1	40	female Xa
chrX.10947501.10947600	X	10947501	10947600	tile	LEE62A1	female.genome1	100	female Xa
chrX.10967201.10967300	X	10967201	10967300	tile	LEE62A1	female.genome1	55.5556	female Xa
chrX.10967301.10967400	X	10967301	10967400	tile	LEE62A1	female.genome1	100	female Xa
chrX.10967701.10967800	X	10967701	10967800	tile	LEE62A1	female.genome1	100	female Xa
chrX.10970101.10970200	X	10970101	10970200	tile	LEE62A1	female.genome1	61.5385	female Xa
chrX.10970801.10970900	X	10970801	10970900	tile	LEE62A1	female.genome1	33.3333	female Xa
chrX.10999901.11000000	X	10999901	11000000	tile	LEE62A1	female.genome1	88.8889	female Xa
chrX.11012601.11012700	X	11012601	11012700	tile	LEE62A1	female.genome1	100	female Xa
chrX.11012701.11012800	X	11012701	11012800	tile	LEE62A1	female.genome1	78.7879	female Xa
chrX.11012801.11012900	X	11012801	11012900	tile	LEE62A1	female.genome1	88.2353	female Xa
chrX.11087101.11087200	X	11087101	11087200	tile	LEE62A1	female.genome1	50	female Xa
chrX.11087201.11087300	X	11087201	11087300	tile	LEE62A1	female.genome1	100	female Xa
chrX.11143401.11143500	X	11143401	11143500	tile	LEE62A1	female.genome1	60	female Xa
chrX.11150601.11150700	X	11150601	11150700	tile	LEE62A1	female.genome1	72.2222	female Xa
chrX.11176501.11176600	X	11176501	11176600	tile	LEE62A1	female.genome1	50	female Xa
chrX.11209701.11209800	X	11209701	11209800	tile	LEE62A1	female.genome1	100	female Xa
chrX.11211801.11211900	X	11211801	11211900	tile	LEE62A1	female.genome1	100	female Xa
chrX.11213001.11213100	X	11213001	11213100	tile	LEE62A1	female.genome1	NA	female Xa
chrX.11213101.11213200	X	11213101	11213200	tile	LEE62A1	female.genome1	0	female Xa
chrX.11226401.11226500	X	11226401	11226500	tile	LEE62A1	female.genome1	100	female Xa
chrX.11251501.11251600	X	11251501	11251600	tile	LEE62A1	female.genome1	100	female Xa
chrX.11253201.11253300	X	11253201	11253300	tile	LEE62A1	female.genome1	50	female Xa
chrX.11253301.11253400	X	11253301	11253400	tile	LEE62A1	female.genome1	83.3333	female Xa
chrX.11291201.11291300	X	11291201	11291300	tile	LEE62A1	female.genome1	NA	female Xa
chrX.11294101.11294200	X	11294101	11294200	tile	LEE62A1	female.genome1	44.4444	female Xa
chrX.11296401.11296500	X	11296401	11296500	tile	LEE62A1	female.genome1	NA	female Xa
chrX.11300601.11300700	X	11300601	11300700	tile	LEE62A1	female.genome1	NA	female Xa
chrX.11334401.11334500	X	11334401	11334500	tile	LEE62A1	female.genome1	50	female Xa
chrX.11338101.11338200	X	11338101	11338200	tile	LEE62A1	female.genome1	75	female Xa
chrX.11430001.11430100	X	11430001	11430100	tile	LEE62A1	female.genome1	75	female Xa
chrX.11506001.11506100	X	11506001	11506100	tile	LEE62A1	female.genome1	75	female Xa
chrX.11514701.11514800	X	11514701	11514800	tile	LEE62A1	female.genome1	0	female Xa
chrX.11514801.11514900	X	11514801	11514900	tile	LEE62A1	female.genome1	0	female Xa
chrX.11516901.11517000	X	11516901	11517000	tile	LEE62A1	female.genome1	NA	female Xa
chrX.11519401.11519500	X	11519401	11519500	tile	LEE62A1	female.genome1	100	female Xa
chrX.11557801.11557900	X	11557801	11557900	tile	LEE62A1	female.genome1	100	female Xa
chrX.11558301.11558400	X	11558301	11558400	tile	LEE62A1	female.genome1	0	female Xa
chrX.11558401.11558500	X	11558401	11558500	tile	LEE62A1	female.genome1	NA	female Xa
chrX.11568901.11569000	X	11568901	11569000	tile	LEE62A1	female.genome1	NA	female Xa
chrX.11569001.11569100	X	11569001	11569100	tile	LEE62A1	female.genome1	NA	female Xa
chrX.11579601.11579700	X	11579601	11579700	tile	LEE62A1	female.genome1	50	female Xa
chrX.11589301.11589400	X	11589301	11589400	tile	LEE62A1	female.genome1	100	female Xa
chrX.11589401.11589500	X	11589401	11589500	tile	LEE62A1	female.genome1	90.4762	female Xa
chrX.11589501.11589600	X	11589501	11589600	tile	LEE62A1	female.genome1	100	female Xa
chrX.11603401.11603500	X	11603401	11603500	tile	LEE62A1	female.genome1	NA	female Xa
chrX.11603501.11603600	X	11603501	11603600	tile	LEE62A1	female.genome1	NA	female Xa
chrX.11620201.11620300	X	11620201	11620300	tile	LEE62A1	female.genome1	NA	female Xa
chrX.11620301.11620400	X	11620301	11620400	tile	LEE62A1	female.genome1	NA	female Xa
chrX.11636101.11636200	X	11636101	11636200	tile	LEE62A1	female.genome1	NA	female Xa
chrX.11691601.11691700	X	11691601	11691700	tile	LEE62A1	female.genome1	50	female Xa
chrX.11710101.11710200	X	11710101	11710200	tile	LEE62A1	female.genome1	100	female Xa
chrX.11729101.11729200	X	11729101	11729200	tile	LEE62A1	female.genome1	NA	female Xa
chrX.11759701.11759800	X	11759701	11759800	tile	LEE62A1	female.genome1	50	female Xa
chrX.11766901.11767000	X	11766901	11767000	tile	LEE62A1	female.genome1	0	female Xa
chrX.11775801.11775900	X	11775801	11775900	tile	LEE62A1	female.genome1	NA	female Xa
chrX.11777301.11777400	X	11777301	11777400	tile	LEE62A1	female.genome1	100	female Xa
chrX.11777401.11777500	X	11777401	11777500	tile	LEE62A1	female.genome1	66.6667	female Xa
chrX.11777501.11777600	X	11777501	11777600	tile	LEE62A1	female.genome1	NA	female Xa
chrX.11778701.11778800	X	11778701	11778800	tile	LEE62A1	female.genome1	NA	female Xa
chrX.11780001.11780100	X	11780001	11780100	tile	LEE62A1	female.genome1	0	female Xa
chrX.11782201.11782300	X	11782201	11782300	tile	LEE62A1	female.genome1	62.5	female Xa
chrX.11783401.11783500	X	11783401	11783500	tile	LEE62A1	female.genome1	100	female Xa
chrX.11783501.11783600	X	11783501	11783600	tile	LEE62A1	female.genome1	100	female Xa
chrX.11785601.11785700	X	11785601	11785700	tile	LEE62A1	female.genome1	60	female Xa
chrX.11785701.11785800	X	11785701	11785800	tile	LEE62A1	female.genome1	64.7059	female Xa
chrX.11785801.11785900	X	11785801	11785900	tile	LEE62A1	female.genome1	100	female Xa
chrX.11788001.11788100	X	11788001	11788100	tile	LEE62A1	female.genome1	83.3333	female Xa
chrX.11788101.11788200	X	11788101	11788200	tile	LEE62A1	female.genome1	50	female Xa
chrX.11788301.11788400	X	11788301	11788400	tile	LEE62A1	female.genome1	75	female Xa
chrX.11794001.11794100	X	11794001	11794100	tile	LEE62A1	female.genome1	75	female Xa
chrX.11794101.11794200	X	11794101	11794200	tile	LEE62A1	female.genome1	88.8889	female Xa
chrX.11794201.11794300	X	11794201	11794300	tile	LEE62A1	female.genome1	75	female Xa
chrX.11797201.11797300	X	11797201	11797300	tile	LEE62A1	female.genome1	70	female Xa
chrX.11797301.11797400	X	11797301	11797400	tile	LEE62A1	female.genome1	80	female Xa
chrX.11799401.11799500	X	11799401	11799500	tile	LEE62A1	female.genome1	50	female Xa
chrX.11810501.11810600	X	11810501	11810600	tile	LEE62A1	female.genome1	NA	female Xa
chrX.11810801.11810900	X	11810801	11810900	tile	LEE62A1	female.genome1	100	female Xa
chrX.11810901.11811000	X	11810901	11811000	tile	LEE62A1	female.genome1	100	female Xa
chrX.11818601.11818700	X	11818601	11818700	tile	LEE62A1	female.genome1	62.5	female Xa
chrX.11818901.11819000	X	11818901	11819000	tile	LEE62A1	female.genome1	NA	female Xa
chrX.11819001.11819100	X	11819001	11819100	tile	LEE62A1	female.genome1	100	female Xa
chrX.11819401.11819500	X	11819401	11819500	tile	LEE62A1	female.genome1	100	female Xa
chrX.11822401.11822500	X	11822401	11822500	tile	LEE62A1	female.genome1	NA	female Xa
chrX.11825401.11825500	X	11825401	11825500	tile	LEE62A1	female.genome1	91.6667	female Xa
chrX.11828201.11828300	X	11828201	11828300	tile	LEE62A1	female.genome1	100	female Xa
chrX.11835801.11835900	X	11835801	11835900	tile	LEE62A1	female.genome1	100	female Xa
chrX.11835901.11836000	X	11835901	11836000	tile	LEE62A1	female.genome1	100	female Xa
chrX.11836001.11836100	X	11836001	11836100	tile	LEE62A1	female.genome1	50	female Xa
chrX.11836401.11836500	X	11836401	11836500	tile	LEE62A1	female.genome1	85.7143	female Xa
chrX.11836501.11836600	X	11836501	11836600	tile	LEE62A1	female.genome1	80	female Xa
chrX.11843501.11843600	X	11843501	11843600	tile	LEE62A1	female.genome1	92.8571	female Xa
chrX.11845401.11845500	X	11845401	11845500	tile	LEE62A1	female.genome1	100	female Xa
chrX.11845501.11845600	X	11845501	11845600	tile	LEE62A1	female.genome1	100	female Xa
chrX.11847701.11847800	X	11847701	11847800	tile	LEE62A1	female.genome1	75	female Xa
chrX.11849101.11849200	X	11849101	11849200	tile	LEE62A1	female.genome1	50	female Xa
chrX.11849501.11849600	X	11849501	11849600	tile	LEE62A1	female.genome1	NA	female Xa
chrX.11851001.11851100	X	11851001	11851100	tile	LEE62A1	female.genome1	100	female Xa
chrX.11851101.11851200	X	11851101	11851200	tile	LEE62A1	female.genome1	60	female Xa
chrX.11851401.11851500	X	11851401	11851500	tile	LEE62A1	female.genome1	100	female Xa
chrX.11851501.11851600	X	11851501	11851600	tile	LEE62A1	female.genome1	100	female Xa
chrX.11852301.11852400	X	11852301	11852400	tile	LEE62A1	female.genome1	100	female Xa
chrX.11853901.11854000	X	11853901	11854000	tile	LEE62A1	female.genome1	100	female Xa
chrX.11854001.11854100	X	11854001	11854100	tile	LEE62A1	female.genome1	100	female Xa
chrX.11865401.11865500	X	11865401	11865500	tile	LEE62A1	female.genome1	NA	female Xa
chrX.11865501.11865600	X	11865501	11865600	tile	LEE62A1	female.genome1	NA	female Xa
chrX.11866701.11866800	X	11866701	11866800	tile	LEE62A1	female.genome1	50	female Xa
chrX.11867001.11867100	X	11867001	11867100	tile	LEE62A1	female.genome1	50	female Xa
chrX.11867201.11867300	X	11867201	11867300	tile	LEE62A1	female.genome1	NA	female Xa
chrX.11867401.11867500	X	11867401	11867500	tile	LEE62A1	female.genome1	100	female Xa
chrX.11870101.11870200	X	11870101	11870200	tile	LEE62A1	female.genome1	66.6667	female Xa
chrX.11871601.11871700	X	11871601	11871700	tile	LEE62A1	female.genome1	100	female Xa
chrX.11888101.11888200	X	11888101	11888200	tile	LEE62A1	female.genome1	NA	female Xa
chrX.11888201.11888300	X	11888201	11888300	tile	LEE62A1	female.genome1	NA	female Xa
chrX.11891601.11891700	X	11891601	11891700	tile	LEE62A1	female.genome1	0	female Xa
chrX.11891701.11891800	X	11891701	11891800	tile	LEE62A1	female.genome1	0	female Xa
chrX.11892601.11892700	X	11892601	11892700	tile	LEE62A1	female.genome1	66.6667	female Xa
chrX.11894301.11894400	X	11894301	11894400	tile	LEE62A1	female.genome1	80	female Xa
chrX.11894401.11894500	X	11894401	11894500	tile	LEE62A1	female.genome1	70	female Xa
chrX.11895201.11895300	X	11895201	11895300	tile	LEE62A1	female.genome1	NA	female Xa
chrX.11896901.11897000	X	11896901	11897000	tile	LEE62A1	female.genome1	NA	female Xa
chrX.11900601.11900700	X	11900601	11900700	tile	LEE62A1	female.genome1	28.5714	female Xa
chrX.11900701.11900800	X	11900701	11900800	tile	LEE62A1	female.genome1	100	female Xa
chrX.11913501.11913600	X	11913501	11913600	tile	LEE62A1	female.genome1	100	female Xa
chrX.11914501.11914600	X	11914501	11914600	tile	LEE62A1	female.genome1	0	female Xa
chrX.11914601.11914700	X	11914601	11914700	tile	LEE62A1	female.genome1	0	female Xa
chrX.11915401.11915500	X	11915401	11915500	tile	LEE62A1	female.genome1	33.3333	female Xa
chrX.11915501.11915600	X	11915501	11915600	tile	LEE62A1	female.genome1	0	female Xa
chrX.11916101.11916200	X	11916101	11916200	tile	LEE62A1	female.genome1	100	female Xa
chrX.11920901.11921000	X	11920901	11921000	tile	LEE62A1	female.genome1	0	female Xa
chrX.11921501.11921600	X	11921501	11921600	tile	LEE62A1	female.genome1	100	female Xa
chrX.11922201.11922300	X	11922201	11922300	tile	LEE62A1	female.genome1	75	female Xa
chrX.11923801.11923900	X	11923801	11923900	tile	LEE62A1	female.genome1	50	female Xa
chrX.11958401.11958500	X	11958401	11958500	tile	LEE62A1	female.genome1	NA	female Xa
chrX.11976201.11976300	X	11976201	11976300	tile	LEE62A1	female.genome1	87.5	female Xa
chrX.11976301.11976400	X	11976301	11976400	tile	LEE62A1	female.genome1	66.6667	female Xa
chrX.11978801.11978900	X	11978801	11978900	tile	LEE62A1	female.genome1	50	female Xa
chrX.11979001.11979100	X	11979001	11979100	tile	LEE62A1	female.genome1	84.6154	female Xa
chrX.11979101.11979200	X	11979101	11979200	tile	LEE62A1	female.genome1	37.5	female Xa
chrX.11981101.11981200	X	11981101	11981200	tile	LEE62A1	female.genome1	NA	female Xa
chrX.12002101.12002200	X	12002101	12002200	tile	LEE62A1	female.genome1	50	female Xa
chrX.12008801.12008900	X	12008801	12008900	tile	LEE62A1	female.genome1	60	female Xa
chrX.12012501.12012600	X	12012501	12012600	tile	LEE62A1	female.genome1	0	female Xa
chrX.12012601.12012700	X	12012601	12012700	tile	LEE62A1	female.genome1	0	female Xa
chrX.12029401.12029500	X	12029401	12029500	tile	LEE62A1	female.genome1	100	female Xa
chrX.12029501.12029600	X	12029501	12029600	tile	LEE62A1	female.genome1	NA	female Xa
chrX.12029601.12029700	X	12029601	12029700	tile	LEE62A1	female.genome1	NA	female Xa
chrX.12032801.12032900	X	12032801	12032900	tile	LEE62A1	female.genome1	50	female Xa
chrX.12032901.12033000	X	12032901	12033000	tile	LEE62A1	female.genome1	57.1429	female Xa
chrX.12033701.12033800	X	12033701	12033800	tile	LEE62A1	female.genome1	NA	female Xa
chrX.12040701.12040800	X	12040701	12040800	tile	LEE62A1	female.genome1	NA	female Xa
chrX.12040801.12040900	X	12040801	12040900	tile	LEE62A1	female.genome1	55.5556	female Xa
chrX.12041001.12041100	X	12041001	12041100	tile	LEE62A1	female.genome1	88.8889	female Xa
chrX.12041101.12041200	X	12041101	12041200	tile	LEE62A1	female.genome1	66.6667	female Xa
chrX.12041301.12041400	X	12041301	12041400	tile	LEE62A1	female.genome1	75	female Xa
chrX.12055101.12055200	X	12055101	12055200	tile	LEE62A1	female.genome1	100	female Xa
chrX.12058901.12059000	X	12058901	12059000	tile	LEE62A1	female.genome1	0	female Xa
chrX.12059001.12059100	X	12059001	12059100	tile	LEE62A1	female.genome1	100	female Xa
chrX.12062701.12062800	X	12062701	12062800	tile	LEE62A1	female.genome1	100	female Xa
chrX.12064101.12064200	X	12064101	12064200	tile	LEE62A1	female.genome1	66.6667	female Xa
chrX.12064701.12064800	X	12064701	12064800	tile	LEE62A1	female.genome1	50	female Xa
chrX.12074301.12074400	X	12074301	12074400	tile	LEE62A1	female.genome1	NA	female Xa
chrX.12077401.12077500	X	12077401	12077500	tile	LEE62A1	female.genome1	75	female Xa
chrX.12097801.12097900	X	12097801	12097900	tile	LEE62A1	female.genome1	28.5714	female Xa
chrX.12160901.12161000	X	12160901	12161000	tile	LEE62A1	female.genome1	20	female Xa
chrX.12184901.12185000	X	12184901	12185000	tile	LEE62A1	female.genome1	0	female Xa
chrX.12192201.12192300	X	12192201	12192300	tile	LEE62A1	female.genome1	70	female Xa
chrX.12215401.12215500	X	12215401	12215500	tile	LEE62A1	female.genome1	46.6667	female Xa
chrX.12222701.12222800	X	12222701	12222800	tile	LEE62A1	female.genome1	50	female Xa
chrX.12222801.12222900	X	12222801	12222900	tile	LEE62A1	female.genome1	NA	female Xa
chrX.12228801.12228900	X	12228801	12228900	tile	LEE62A1	female.genome1	50	female Xa
chrX.12247901.12248000	X	12247901	12248000	tile	LEE62A1	female.genome1	100	female Xa
chrX.12248201.12248300	X	12248201	12248300	tile	LEE62A1	female.genome1	NA	female Xa
chrX.12253601.12253700	X	12253601	12253700	tile	LEE62A1	female.genome1	33.3333	female Xa
chrX.12253701.12253800	X	12253701	12253800	tile	LEE62A1	female.genome1	0	female Xa
chrX.12257801.12257900	X	12257801	12257900	tile	LEE62A1	female.genome1	100	female Xa
chrX.12262201.12262300	X	12262201	12262300	tile	LEE62A1	female.genome1	71.4286	female Xa
chrX.12269101.12269200	X	12269101	12269200	tile	LEE62A1	female.genome1	100	female Xa
chrX.12270801.12270900	X	12270801	12270900	tile	LEE62A1	female.genome1	100	female Xa
chrX.12271101.12271200	X	12271101	12271200	tile	LEE62A1	female.genome1	66.6667	female Xa
chrX.12273101.12273200	X	12273101	12273200	tile	LEE62A1	female.genome1	66.6667	female Xa
chrX.12277001.12277100	X	12277001	12277100	tile	LEE62A1	female.genome1	100	female Xa
chrX.12304301.12304400	X	12304301	12304400	tile	LEE62A1	female.genome1	NA	female Xa
chrX.12308201.12308300	X	12308201	12308300	tile	LEE62A1	female.genome1	44.4444	female Xa
chrX.12335801.12335900	X	12335801	12335900	tile	LEE62A1	female.genome1	80	female Xa
chrX.12336201.12336300	X	12336201	12336300	tile	LEE62A1	female.genome1	100	female Xa
chrX.12359801.12359900	X	12359801	12359900	tile	LEE62A1	female.genome1	NA	female Xa
chrX.12362601.12362700	X	12362601	12362700	tile	LEE62A1	female.genome1	100	female Xa
chrX.12362701.12362800	X	12362701	12362800	tile	LEE62A1	female.genome1	66.6667	female Xa
chrX.12362901.12363000	X	12362901	12363000	tile	LEE62A1	female.genome1	83.3333	female Xa
chrX.12363201.12363300	X	12363201	12363300	tile	LEE62A1	female.genome1	33.3333	female Xa
chrX.12363301.12363400	X	12363301	12363400	tile	LEE62A1	female.genome1	84.6154	female Xa
chrX.12379801.12379900	X	12379801	12379900	tile	LEE62A1	female.genome1	0	female Xa
chrX.12381501.12381600	X	12381501	12381600	tile	LEE62A1	female.genome1	66.6667	female Xa
chrX.12383601.12383700	X	12383601	12383700	tile	LEE62A1	female.genome1	21.4286	female Xa
chrX.12383701.12383800	X	12383701	12383800	tile	LEE62A1	female.genome1	16.6667	female Xa
chrX.12387601.12387700	X	12387601	12387700	tile	LEE62A1	female.genome1	50	female Xa
chrX.12403701.12403800	X	12403701	12403800	tile	LEE62A1	female.genome1	100	female Xa
chrX.12410001.12410100	X	12410001	12410100	tile	LEE62A1	female.genome1	44.4444	female Xa
chrX.12410101.12410200	X	12410101	12410200	tile	LEE62A1	female.genome1	100	female Xa
chrX.12410801.12410900	X	12410801	12410900	tile	LEE62A1	female.genome1	75	female Xa
chrX.12410901.12411000	X	12410901	12411000	tile	LEE62A1	female.genome1	100	female Xa
chrX.12411001.12411100	X	12411001	12411100	tile	LEE62A1	female.genome1	80	female Xa
chrX.12411101.12411200	X	12411101	12411200	tile	LEE62A1	female.genome1	NA	female Xa
chrX.12415901.12416000	X	12415901	12416000	tile	LEE62A1	female.genome1	50	female Xa
chrX.12424801.12424900	X	12424801	12424900	tile	LEE62A1	female.genome1	66.6667	female Xa
chrX.12430301.12430400	X	12430301	12430400	tile	LEE62A1	female.genome1	83.3333	female Xa
chrX.12431701.12431800	X	12431701	12431800	tile	LEE62A1	female.genome1	0	female Xa
chrX.12431801.12431900	X	12431801	12431900	tile	LEE62A1	female.genome1	62.5	female Xa
chrX.12431901.12432000	X	12431901	12432000	tile	LEE62A1	female.genome1	66.6667	female Xa
chrX.12432001.12432100	X	12432001	12432100	tile	LEE62A1	female.genome1	93.75	female Xa
chrX.12432201.12432300	X	12432201	12432300	tile	LEE62A1	female.genome1	64.2857	female Xa
chrX.12437101.12437200	X	12437101	12437200	tile	LEE62A1	female.genome1	NA	female Xa
chrX.12437901.12438000	X	12437901	12438000	tile	LEE62A1	female.genome1	90.9091	female Xa
chrX.12438001.12438100	X	12438001	12438100	tile	LEE62A1	female.genome1	68.75	female Xa
chrX.12439601.12439700	X	12439601	12439700	tile	LEE62A1	female.genome1	25	female Xa
chrX.12441501.12441600	X	12441501	12441600	tile	LEE62A1	female.genome1	33.3333	female Xa
chrX.12468101.12468200	X	12468101	12468200	tile	LEE62A1	female.genome1	NA	female Xa
chrX.12468201.12468300	X	12468201	12468300	tile	LEE62A1	female.genome1	NA	female Xa
chrX.12468301.12468400	X	12468301	12468400	tile	LEE62A1	female.genome1	NA	female Xa
chrX.12473601.12473700	X	12473601	12473700	tile	LEE62A1	female.genome1	100	female Xa
chrX.12480901.12481000	X	12480901	12481000	tile	LEE62A1	female.genome1	100	female Xa
chrX.12483001.12483100	X	12483001	12483100	tile	LEE62A1	female.genome1	NA	female Xa
chrX.12488101.12488200	X	12488101	12488200	tile	LEE62A1	female.genome1	85.7143	female Xa
chrX.12493701.12493800	X	12493701	12493800	tile	LEE62A1	female.genome1	NA	female Xa
chrX.12495501.12495600	X	12495501	12495600	tile	LEE62A1	female.genome1	75	female Xa
chrX.12496001.12496100	X	12496001	12496100	tile	LEE62A1	female.genome1	100	female Xa
chrX.12505301.12505400	X	12505301	12505400	tile	LEE62A1	female.genome1	60	female Xa
chrX.12506801.12506900	X	12506801	12506900	tile	LEE62A1	female.genome1	60	female Xa
chrX.12506901.12507000	X	12506901	12507000	tile	LEE62A1	female.genome1	81.8182	female Xa
chrX.12507001.12507100	X	12507001	12507100	tile	LEE62A1	female.genome1	100	female Xa
chrX.12511001.12511100	X	12511001	12511100	tile	LEE62A1	female.genome1	100	female Xa
chrX.12515901.12516000	X	12515901	12516000	tile	LEE62A1	female.genome1	100	female Xa
chrX.12516001.12516100	X	12516001	12516100	tile	LEE62A1	female.genome1	100	female Xa
chrX.12522401.12522500	X	12522401	12522500	tile	LEE62A1	female.genome1	50	female Xa
chrX.12552601.12552700	X	12552601	12552700	tile	LEE62A1	female.genome1	33.3333	female Xa
chrX.12561901.12562000	X	12561901	12562000	tile	LEE62A1	female.genome1	33.3333	female Xa
chrX.12562001.12562100	X	12562001	12562100	tile	LEE62A1	female.genome1	50	female Xa
chrX.12568201.12568300	X	12568201	12568300	tile	LEE62A1	female.genome1	NA	female Xa
chrX.12594501.12594600	X	12594501	12594600	tile	LEE62A1	female.genome1	100	female Xa
chrX.12603201.12603300	X	12603201	12603300	tile	LEE62A1	female.genome1	0	female Xa
chrX.12603301.12603400	X	12603301	12603400	tile	LEE62A1	female.genome1	100	female Xa
chrX.12605801.12605900	X	12605801	12605900	tile	LEE62A1	female.genome1	60	female Xa
chrX.12607501.12607600	X	12607501	12607600	tile	LEE62A1	female.genome1	0	female Xa
chrX.12609601.12609700	X	12609601	12609700	tile	LEE62A1	female.genome1	NA	female Xa
chrX.12627801.12627900	X	12627801	12627900	tile	LEE62A1	female.genome1	50	female Xa
chrX.12629401.12629500	X	12629401	12629500	tile	LEE62A1	female.genome1	NA	female Xa
chrX.12638701.12638800	X	12638701	12638800	tile	LEE62A1	female.genome1	66.6667	female Xa
chrX.12639001.12639100	X	12639001	12639100	tile	LEE62A1	female.genome1	75	female Xa
chrX.12641101.12641200	X	12641101	12641200	tile	LEE62A1	female.genome1	50	female Xa
chrX.12641601.12641700	X	12641601	12641700	tile	LEE62A1	female.genome1	50	female Xa
chrX.12646201.12646300	X	12646201	12646300	tile	LEE62A1	female.genome1	93.3333	female Xa
chrX.12652501.12652600	X	12652501	12652600	tile	LEE62A1	female.genome1	66.6667	female Xa
chrX.12657401.12657500	X	12657401	12657500	tile	LEE62A1	female.genome1	NA	female Xa
chrX.12667201.12667300	X	12667201	12667300	tile	LEE62A1	female.genome1	66.6667	female Xa
chrX.12670701.12670800	X	12670701	12670800	tile	LEE62A1	female.genome1	0	female Xa
chrX.12711201.12711300	X	12711201	12711300	tile	LEE62A1	female.genome1	90	female Xa
chrX.12711301.12711400	X	12711301	12711400	tile	LEE62A1	female.genome1	100	female Xa
chrX.12711401.12711500	X	12711401	12711500	tile	LEE62A1	female.genome1	92.3077	female Xa
chrX.12713201.12713300	X	12713201	12713300	tile	LEE62A1	female.genome1	0	female Xa
chrX.12713301.12713400	X	12713301	12713400	tile	LEE62A1	female.genome1	50	female Xa
chrX.12714901.12715000	X	12714901	12715000	tile	LEE62A1	female.genome1	NA	female Xa
chrX.12728601.12728700	X	12728601	12728700	tile	LEE62A1	female.genome1	0	female Xa
chrX.12729101.12729200	X	12729101	12729200	tile	LEE62A1	female.genome1	NA	female Xa
chrX.12729201.12729300	X	12729201	12729300	tile	LEE62A1	female.genome1	NA	female Xa
chrX.12754801.12754900	X	12754801	12754900	tile	LEE62A1	female.genome1	100	female Xa
chrX.12758401.12758500	X	12758401	12758500	tile	LEE62A1	female.genome1	100	female Xa
chrX.12785101.12785200	X	12785101	12785200	tile	LEE62A1	female.genome1	50	female Xa
chrX.12785201.12785300	X	12785201	12785300	tile	LEE62A1	female.genome1	100	female Xa
chrX.12809401.12809500	X	12809401	12809500	tile	LEE62A1	female.genome1	68.75	female Xa
chrX.12809501.12809600	X	12809501	12809600	tile	LEE62A1	female.genome1	60.5263	female Xa
chrX.12809801.12809900	X	12809801	12809900	tile	LEE62A1	female.genome1	75	female Xa
chrX.12809901.12810000	X	12809901	12810000	tile	LEE62A1	female.genome1	50	female Xa
chrX.12810501.12810600	X	12810501	12810600	tile	LEE62A1	female.genome1	50	female Xa
chrX.12830701.12830800	X	12830701	12830800	tile	LEE62A1	female.genome1	NA	female Xa
chrX.12831001.12831100	X	12831001	12831100	tile	LEE62A1	female.genome1	83.3333	female Xa
chrX.12835301.12835400	X	12835301	12835400	tile	LEE62A1	female.genome1	20	female Xa
chrX.12835401.12835500	X	12835401	12835500	tile	LEE62A1	female.genome1	0	female Xa
chrX.12835801.12835900	X	12835801	12835900	tile	LEE62A1	female.genome1	0	female Xa
chrX.12835901.12836000	X	12835901	12836000	tile	LEE62A1	female.genome1	0	female Xa
chrX.12836001.12836100	X	12836001	12836100	tile	LEE62A1	female.genome1	0	female Xa
chrX.12839301.12839400	X	12839301	12839400	tile	LEE62A1	female.genome1	100	female Xa
chrX.12839601.12839700	X	12839601	12839700	tile	LEE62A1	female.genome1	75	female Xa
chrX.12839701.12839800	X	12839701	12839800	tile	LEE62A1	female.genome1	83.3333	female Xa
chrX.12839901.12840000	X	12839901	12840000	tile	LEE62A1	female.genome1	100	female Xa
chrX.12842601.12842700	X	12842601	12842700	tile	LEE62A1	female.genome1	100	female Xa
chrX.12843001.12843100	X	12843001	12843100	tile	LEE62A1	female.genome1	100	female Xa
chrX.12900001.12900100	X	12900001	12900100	tile	LEE62A1	female.genome1	100	female Xa
chrX.12900101.12900200	X	12900101	12900200	tile	LEE62A1	female.genome1	16.6667	female Xa
chrX.12900201.12900300	X	12900201	12900300	tile	LEE62A1	female.genome1	66.6667	female Xa
chrX.12910701.12910800	X	12910701	12910800	tile	LEE62A1	female.genome1	NA	female Xa
chrX.12916301.12916400	X	12916301	12916400	tile	LEE62A1	female.genome1	NA	female Xa
chrX.12923201.12923300	X	12923201	12923300	tile	LEE62A1	female.genome1	NA	female Xa
chrX.12926601.12926700	X	12926601	12926700	tile	LEE62A1	female.genome1	50	female Xa
chrX.12929801.12929900	X	12929801	12929900	tile	LEE62A1	female.genome1	100	female Xa
chrX.12929901.12930000	X	12929901	12930000	tile	LEE62A1	female.genome1	50	female Xa
chrX.12930101.12930200	X	12930101	12930200	tile	LEE62A1	female.genome1	NA	female Xa
chrX.12930701.12930800	X	12930701	12930800	tile	LEE62A1	female.genome1	100	female Xa
chrX.12930801.12930900	X	12930801	12930900	tile	LEE62A1	female.genome1	0	female Xa
chrX.12937701.12937800	X	12937701	12937800	tile	LEE62A1	female.genome1	66.6667	female Xa
chrX.12937801.12937900	X	12937801	12937900	tile	LEE62A1	female.genome1	88.4615	female Xa
chrX.12937901.12938000	X	12937901	12938000	tile	LEE62A1	female.genome1	50	female Xa
chrX.12946201.12946300	X	12946201	12946300	tile	LEE62A1	female.genome1	0	female Xa
chrX.12946301.12946400	X	12946301	12946400	tile	LEE62A1	female.genome1	66.6667	female Xa
chrX.12947801.12947900	X	12947801	12947900	tile	LEE62A1	female.genome1	NA	female Xa
chrX.12952101.12952200	X	12952101	12952200	tile	LEE62A1	female.genome1	100	female Xa
chrX.12959601.12959700	X	12959601	12959700	tile	LEE62A1	female.genome1	100	female Xa
chrX.12968601.12968700	X	12968601	12968700	tile	LEE62A1	female.genome1	75	female Xa
chrX.12970401.12970500	X	12970401	12970500	tile	LEE62A1	female.genome1	0	female Xa
chrX.12970501.12970600	X	12970501	12970600	tile	LEE62A1	female.genome1	0	female Xa
chrX.12992001.12992100	X	12992001	12992100	tile	LEE62A1	female.genome1	100	female Xa
chrX.13084001.13084100	X	13084001	13084100	tile	LEE62A1	female.genome1	75	female Xa
chrX.13091001.13091100	X	13091001	13091100	tile	LEE62A1	female.genome1	100	female Xa
chrX.13093601.13093700	X	13093601	13093700	tile	LEE62A1	female.genome1	50	female Xa
chrX.13146601.13146700	X	13146601	13146700	tile	LEE62A1	female.genome1	100	female Xa
chrX.13163001.13163100	X	13163001	13163100	tile	LEE62A1	female.genome1	0	female Xa
chrX.13163101.13163200	X	13163101	13163200	tile	LEE62A1	female.genome1	75	female Xa
chrX.13165101.13165200	X	13165101	13165200	tile	LEE62A1	female.genome1	100	female Xa
chrX.13176801.13176900	X	13176801	13176900	tile	LEE62A1	female.genome1	68.75	female Xa
chrX.13188101.13188200	X	13188101	13188200	tile	LEE62A1	female.genome1	NA	female Xa
chrX.13190301.13190400	X	13190301	13190400	tile	LEE62A1	female.genome1	NA	female Xa
chrX.13193401.13193500	X	13193401	13193500	tile	LEE62A1	female.genome1	100	female Xa
chrX.13201001.13201100	X	13201001	13201100	tile	LEE62A1	female.genome1	100	female Xa
chrX.13201101.13201200	X	13201101	13201200	tile	LEE62A1	female.genome1	70	female Xa
chrX.13225401.13225500	X	13225401	13225500	tile	LEE62A1	female.genome1	100	female Xa
chrX.13343401.13343500	X	13343401	13343500	tile	LEE62A1	female.genome1	50	female Xa
chrX.13344201.13344300	X	13344201	13344300	tile	LEE62A1	female.genome1	NA	female Xa
chrX.13346101.13346200	X	13346101	13346200	tile	LEE62A1	female.genome1	50	female Xa
chrX.13384801.13384900	X	13384801	13384900	tile	LEE62A1	female.genome1	85.7143	female Xa
chrX.13384901.13385000	X	13384901	13385000	tile	LEE62A1	female.genome1	100	female Xa
chrX.13414301.13414400	X	13414301	13414400	tile	LEE62A1	female.genome1	NA	female Xa
chrX.13427001.13427100	X	13427001	13427100	tile	LEE62A1	female.genome1	0	female Xa
chrX.13427101.13427200	X	13427101	13427200	tile	LEE62A1	female.genome1	100	female Xa
chrX.13503101.13503200	X	13503101	13503200	tile	LEE62A1	female.genome1	NA	female Xa
chrX.13505601.13505700	X	13505601	13505700	tile	LEE62A1	female.genome1	57.1429	female Xa
chrX.13525401.13525500	X	13525401	13525500	tile	LEE62A1	female.genome1	100	female Xa
chrX.13525701.13525800	X	13525701	13525800	tile	LEE62A1	female.genome1	100	female Xa
chrX.13574801.13574900	X	13574801	13574900	tile	LEE62A1	female.genome1	37.5	female Xa
chrX.13590501.13590600	X	13590501	13590600	tile	LEE62A1	female.genome1	100	female Xa
chrX.13590601.13590700	X	13590601	13590700	tile	LEE62A1	female.genome1	88.8889	female Xa
chrX.13608901.13609000	X	13608901	13609000	tile	LEE62A1	female.genome1	NA	female Xa
chrX.13629601.13629700	X	13629601	13629700	tile	LEE62A1	female.genome1	66.6667	female Xa
chrX.13629701.13629800	X	13629701	13629800	tile	LEE62A1	female.genome1	0	female Xa
chrX.13649201.13649300	X	13649201	13649300	tile	LEE62A1	female.genome1	0	female Xa
chrX.13684701.13684800	X	13684701	13684800	tile	LEE62A1	female.genome1	50	female Xa
chrX.13695501.13695600	X	13695501	13695600	tile	LEE62A1	female.genome1	76.1905	female Xa
chrX.13696801.13696900	X	13696801	13696900	tile	LEE62A1	female.genome1	66.6667	female Xa
chrX.13696901.13697000	X	13696901	13697000	tile	LEE62A1	female.genome1	85	female Xa
chrX.13715801.13715900	X	13715801	13715900	tile	LEE62A1	female.genome1	33.3333	female Xa
chrX.13720701.13720800	X	13720701	13720800	tile	LEE62A1	female.genome1	100	female Xa
chrX.13720801.13720900	X	13720801	13720900	tile	LEE62A1	female.genome1	NA	female Xa
chrX.13739301.13739400	X	13739301	13739400	tile	LEE62A1	female.genome1	100	female Xa
chrX.13742601.13742700	X	13742601	13742700	tile	LEE62A1	female.genome1	100	female Xa
chrX.13791301.13791400	X	13791301	13791400	tile	LEE62A1	female.genome1	0	female Xa
chrX.13896301.13896400	X	13896301	13896400	tile	LEE62A1	female.genome1	83.3333	female Xa
chrX.14057701.14057800	X	14057701	14057800	tile	LEE62A1	female.genome1	NA	female Xa
chrX.14057801.14057900	X	14057801	14057900	tile	LEE62A1	female.genome1	0	female Xa
chrX.14237201.14237300	X	14237201	14237300	tile	LEE62A1	female.genome1	62.5	female Xa
chrX.14362601.14362700	X	14362601	14362700	tile	LEE62A1	female.genome1	33.3333	female Xa
chrX.14365801.14365900	X	14365801	14365900	tile	LEE62A1	female.genome1	NA	female Xa
chrX.14365901.14366000	X	14365901	14366000	tile	LEE62A1	female.genome1	NA	female Xa
chrX.14368001.14368100	X	14368001	14368100	tile	LEE62A1	female.genome1	100	female Xa
chrX.14368101.14368200	X	14368101	14368200	tile	LEE62A1	female.genome1	100	female Xa
chrX.14381801.14381900	X	14381801	14381900	tile	LEE62A1	female.genome1	50	female Xa
chrX.14398201.14398300	X	14398201	14398300	tile	LEE62A1	female.genome1	NA	female Xa
chrX.14435201.14435300	X	14435201	14435300	tile	LEE62A1	female.genome1	87.5	female Xa
chrX.14435301.14435400	X	14435301	14435400	tile	LEE62A1	female.genome1	83.3333	female Xa
chrX.14512901.14513000	X	14512901	14513000	tile	LEE62A1	female.genome1	87.5	female Xa
chrX.14517501.14517600	X	14517501	14517600	tile	LEE62A1	female.genome1	100	female Xa
chrX.14519801.14519900	X	14519801	14519900	tile	LEE62A1	female.genome1	NA	female Xa
chrX.14520101.14520200	X	14520101	14520200	tile	LEE62A1	female.genome1	100	female Xa
chrX.14520201.14520300	X	14520201	14520300	tile	LEE62A1	female.genome1	50	female Xa
chrX.14523601.14523700	X	14523601	14523700	tile	LEE62A1	female.genome1	50	female Xa
chrX.14536801.14536900	X	14536801	14536900	tile	LEE62A1	female.genome1	25	female Xa
chrX.14539801.14539900	X	14539801	14539900	tile	LEE62A1	female.genome1	100	female Xa
chrX.14637301.14637400	X	14637301	14637400	tile	LEE62A1	female.genome1	33.3333	female Xa
chrX.14637501.14637600	X	14637501	14637600	tile	LEE62A1	female.genome1	0	female Xa
chrX.14648001.14648100	X	14648001	14648100	tile	LEE62A1	female.genome1	100	female Xa
chrX.14694901.14695000	X	14694901	14695000	tile	LEE62A1	female.genome1	66.6667	female Xa
chrX.14697001.14697100	X	14697001	14697100	tile	LEE62A1	female.genome1	0	female Xa
chrX.14700801.14700900	X	14700801	14700900	tile	LEE62A1	female.genome1	11.1111	female Xa
chrX.14739201.14739300	X	14739201	14739300	tile	LEE62A1	female.genome1	100	female Xa
chrX.15020401.15020500	X	15020401	15020500	tile	LEE62A1	female.genome1	33.3333	female Xa
chrX.15027001.15027100	X	15027001	15027100	tile	LEE62A1	female.genome1	75	female Xa
chrX.15027301.15027400	X	15027301	15027400	tile	LEE62A1	female.genome1	40	female Xa
chrX.15033501.15033600	X	15033501	15033600	tile	LEE62A1	female.genome1	16.6667	female Xa
chrX.15040301.15040400	X	15040301	15040400	tile	LEE62A1	female.genome1	100	female Xa
chrX.15065301.15065400	X	15065301	15065400	tile	LEE62A1	female.genome1	NA	female Xa
chrX.15068901.15069000	X	15068901	15069000	tile	LEE62A1	female.genome1	60	female Xa
chrX.15069001.15069100	X	15069001	15069100	tile	LEE62A1	female.genome1	0	female Xa
chrX.15069101.15069200	X	15069101	15069200	tile	LEE62A1	female.genome1	0	female Xa
chrX.15069201.15069300	X	15069201	15069300	tile	LEE62A1	female.genome1	0	female Xa
chrX.15080901.15081000	X	15080901	15081000	tile	LEE62A1	female.genome1	66.6667	female Xa
chrX.15099801.15099900	X	15099801	15099900	tile	LEE62A1	female.genome1	NA	female Xa
chrX.15103501.15103600	X	15103501	15103600	tile	LEE62A1	female.genome1	33.3333	female Xa
chrX.15103601.15103700	X	15103601	15103700	tile	LEE62A1	female.genome1	0	female Xa
chrX.15138101.15138200	X	15138101	15138200	tile	LEE62A1	female.genome1	50	female Xa
chrX.15138201.15138300	X	15138201	15138300	tile	LEE62A1	female.genome1	42.8571	female Xa
chrX.15138601.15138700	X	15138601	15138700	tile	LEE62A1	female.genome1	66.6667	female Xa
chrX.15138701.15138800	X	15138701	15138800	tile	LEE62A1	female.genome1	88.8889	female Xa
chrX.15153501.15153600	X	15153501	15153600	tile	LEE62A1	female.genome1	42.8571	female Xa
chrX.15153601.15153700	X	15153601	15153700	tile	LEE62A1	female.genome1	50	female Xa
chrX.15193701.15193800	X	15193701	15193800	tile	LEE62A1	female.genome1	100	female Xa
chrX.15204701.15204800	X	15204701	15204800	tile	LEE62A1	female.genome1	62.5	female Xa
chrX.15220901.15221000	X	15220901	15221000	tile	LEE62A1	female.genome1	25	female Xa
chrX.15309301.15309400	X	15309301	15309400	tile	LEE62A1	female.genome1	33.3333	female Xa
chrX.15332001.15332100	X	15332001	15332100	tile	LEE62A1	female.genome1	0	female Xa
chrX.15337801.15337900	X	15337801	15337900	tile	LEE62A1	female.genome1	50	female Xa
chrX.15355001.15355100	X	15355001	15355100	tile	LEE62A1	female.genome1	60	female Xa
chrX.16159301.16159400	X	16159301	16159400	tile	LEE62A1	female.genome1	50	female Xa
chrX.19494601.19494700	X	19494601	19494700	tile	LEE62A1	female.genome1	58.3333	female Xa
chrX.19494701.19494800	X	19494701	19494800	tile	LEE62A1	female.genome1	68.9655	female Xa
chrX.19877201.19877300	X	19877201	19877300	tile	LEE62A1	female.genome1	100	female Xa
chrX.19923301.19923400	X	19923301	19923400	tile	LEE62A1	female.genome1	100	female Xa
chrX.19923401.19923500	X	19923401	19923500	tile	LEE62A1	female.genome1	33.3333	female Xa
chrX.19955601.19955700	X	19955601	19955700	tile	LEE62A1	female.genome1	83.3333	female Xa
chrX.19978201.19978300	X	19978201	19978300	tile	LEE62A1	female.genome1	100	female Xa
chrX.19990701.19990800	X	19990701	19990800	tile	LEE62A1	female.genome1	NA	female Xa
chrX.20034801.20034900	X	20034801	20034900	tile	LEE62A1	female.genome1	66.6667	female Xa
chrX.20034901.20035000	X	20034901	20035000	tile	LEE62A1	female.genome1	50	female Xa
chrX.20046801.20046900	X	20046801	20046900	tile	LEE62A1	female.genome1	0	female Xa
chrX.20046901.20047000	X	20046901	20047000	tile	LEE62A1	female.genome1	0	female Xa
chrX.20048001.20048100	X	20048001	20048100	tile	LEE62A1	female.genome1	0	female Xa
chrX.20048201.20048300	X	20048201	20048300	tile	LEE62A1	female.genome1	0	female Xa
chrX.20048301.20048400	X	20048301	20048400	tile	LEE62A1	female.genome1	50	female Xa
chrX.20053001.20053100	X	20053001	20053100	tile	LEE62A1	female.genome1	75	female Xa
chrX.20063401.20063500	X	20063401	20063500	tile	LEE62A1	female.genome1	40	female Xa
chrX.20063601.20063700	X	20063601	20063700	tile	LEE62A1	female.genome1	40	female Xa
chrX.20072301.20072400	X	20072301	20072400	tile	LEE62A1	female.genome1	100	female Xa
chrX.20075401.20075500	X	20075401	20075500	tile	LEE62A1	female.genome1	NA	female Xa
chrX.20107501.20107600	X	20107501	20107600	tile	LEE62A1	female.genome1	100	female Xa
chrX.20128701.20128800	X	20128701	20128800	tile	LEE62A1	female.genome1	0	female Xa
chrX.20129201.20129300	X	20129201	20129300	tile	LEE62A1	female.genome1	50	female Xa
chrX.20129301.20129400	X	20129301	20129400	tile	LEE62A1	female.genome1	66.6667	female Xa
chrX.20138301.20138400	X	20138301	20138400	tile	LEE62A1	female.genome1	50	female Xa
chrX.20144701.20144800	X	20144701	20144800	tile	LEE62A1	female.genome1	100	female Xa
chrX.20147101.20147200	X	20147101	20147200	tile	LEE62A1	female.genome1	NA	female Xa
chrX.20155201.20155300	X	20155201	20155300	tile	LEE62A1	female.genome1	0	female Xa
chrX.20167801.20167900	X	20167801	20167900	tile	LEE62A1	female.genome1	100	female Xa
chrX.20171901.20172000	X	20171901	20172000	tile	LEE62A1	female.genome1	100	female Xa
chrX.20219301.20219400	X	20219301	20219400	tile	LEE62A1	female.genome1	80	female Xa
chrX.20222801.20222900	X	20222801	20222900	tile	LEE62A1	female.genome1	NA	female Xa
chrX.20232501.20232600	X	20232501	20232600	tile	LEE62A1	female.genome1	75	female Xa
chrX.20238501.20238600	X	20238501	20238600	tile	LEE62A1	female.genome1	50	female Xa
chrX.20251501.20251600	X	20251501	20251600	tile	LEE62A1	female.genome1	NA	female Xa
chrX.20292001.20292100	X	20292001	20292100	tile	LEE62A1	female.genome1	100	female Xa
chrX.20327301.20327400	X	20327301	20327400	tile	LEE62A1	female.genome1	0	female Xa
chrX.20327401.20327500	X	20327401	20327500	tile	LEE62A1	female.genome1	33.3333	female Xa
chrX.20332101.20332200	X	20332101	20332200	tile	LEE62A1	female.genome1	NA	female Xa
chrX.20383601.20383700	X	20383601	20383700	tile	LEE62A1	female.genome1	83.3333	female Xa
chrX.20387301.20387400	X	20387301	20387400	tile	LEE62A1	female.genome1	50	female Xa
chrX.20416901.20417000	X	20416901	20417000	tile	LEE62A1	female.genome1	0	female Xa
chrX.20448001.20448100	X	20448001	20448100	tile	LEE62A1	female.genome1	50	female Xa
chrX.20463501.20463600	X	20463501	20463600	tile	LEE62A1	female.genome1	NA	female Xa
chrX.20464101.20464200	X	20464101	20464200	tile	LEE62A1	female.genome1	77.7778	female Xa
chrX.20464201.20464300	X	20464201	20464300	tile	LEE62A1	female.genome1	100	female Xa
chrX.20464301.20464400	X	20464301	20464400	tile	LEE62A1	female.genome1	100	female Xa
chrX.20505301.20505400	X	20505301	20505400	tile	LEE62A1	female.genome1	NA	female Xa
chrX.20509701.20509800	X	20509701	20509800	tile	LEE62A1	female.genome1	100	female Xa
chrX.20511501.20511600	X	20511501	20511600	tile	LEE62A1	female.genome1	NA	female Xa
chrX.20516701.20516800	X	20516701	20516800	tile	LEE62A1	female.genome1	83.3333	female Xa
chrX.20518101.20518200	X	20518101	20518200	tile	LEE62A1	female.genome1	NA	female Xa
chrX.20518501.20518600	X	20518501	20518600	tile	LEE62A1	female.genome1	50	female Xa
chrX.20519501.20519600	X	20519501	20519600	tile	LEE62A1	female.genome1	NA	female Xa
chrX.20523601.20523700	X	20523601	20523700	tile	LEE62A1	female.genome1	100	female Xa
chrX.20524201.20524300	X	20524201	20524300	tile	LEE62A1	female.genome1	50	female Xa
chrX.20525201.20525300	X	20525201	20525300	tile	LEE62A1	female.genome1	100	female Xa
chrX.20526701.20526800	X	20526701	20526800	tile	LEE62A1	female.genome1	0	female Xa
chrX.20541901.20542000	X	20541901	20542000	tile	LEE62A1	female.genome1	100	female Xa
chrX.20576301.20576400	X	20576301	20576400	tile	LEE62A1	female.genome1	NA	female Xa
chrX.20597801.20597900	X	20597801	20597900	tile	LEE62A1	female.genome1	100	female Xa
chrX.20599901.20600000	X	20599901	20600000	tile	LEE62A1	female.genome1	100	female Xa
chrX.20607501.20607600	X	20607501	20607600	tile	LEE62A1	female.genome1	50	female Xa
chrX.20700001.20700100	X	20700001	20700100	tile	LEE62A1	female.genome1	80	female Xa
chrX.20704201.20704300	X	20704201	20704300	tile	LEE62A1	female.genome1	NA	female Xa
chrX.20725501.20725600	X	20725501	20725600	tile	LEE62A1	female.genome1	NA	female Xa
chrX.20725601.20725700	X	20725601	20725700	tile	LEE62A1	female.genome1	NA	female Xa
chrX.20730301.20730400	X	20730301	20730400	tile	LEE62A1	female.genome1	NA	female Xa
chrX.20754801.20754900	X	20754801	20754900	tile	LEE62A1	female.genome1	50	female Xa
chrX.20773301.20773400	X	20773301	20773400	tile	LEE62A1	female.genome1	NA	female Xa
chrX.20773501.20773600	X	20773501	20773600	tile	LEE62A1	female.genome1	NA	female Xa
chrX.20790301.20790400	X	20790301	20790400	tile	LEE62A1	female.genome1	0	female Xa
chrX.20807101.20807200	X	20807101	20807200	tile	LEE62A1	female.genome1	0	female Xa
chrX.20812401.20812500	X	20812401	20812500	tile	LEE62A1	female.genome1	66.6667	female Xa
chrX.20821201.20821300	X	20821201	20821300	tile	LEE62A1	female.genome1	66.6667	female Xa
chrX.20821301.20821400	X	20821301	20821400	tile	LEE62A1	female.genome1	100	female Xa
chrX.20829601.20829700	X	20829601	20829700	tile	LEE62A1	female.genome1	0	female Xa
chrX.20862201.20862300	X	20862201	20862300	tile	LEE62A1	female.genome1	50	female Xa
chrX.20871001.20871100	X	20871001	20871100	tile	LEE62A1	female.genome1	100	female Xa
chrX.20880201.20880300	X	20880201	20880300	tile	LEE62A1	female.genome1	33.3333	female Xa
chrX.20902501.20902600	X	20902501	20902600	tile	LEE62A1	female.genome1	100	female Xa
chrX.20911401.20911500	X	20911401	20911500	tile	LEE62A1	female.genome1	NA	female Xa
chrX.20938101.20938200	X	20938101	20938200	tile	LEE62A1	female.genome1	NA	female Xa
chrX.21042401.21042500	X	21042401	21042500	tile	LEE62A1	female.genome1	50	female Xa
chrX.21049201.21049300	X	21049201	21049300	tile	LEE62A1	female.genome1	90	female Xa
chrX.21099101.21099200	X	21099101	21099200	tile	LEE62A1	female.genome1	62.5	female Xa
chrX.21137801.21137900	X	21137801	21137900	tile	LEE62A1	female.genome1	50	female Xa
chrX.21141701.21141800	X	21141701	21141800	tile	LEE62A1	female.genome1	0	female Xa
chrX.21148001.21148100	X	21148001	21148100	tile	LEE62A1	female.genome1	76.4706	female Xa
chrX.21207001.21207100	X	21207001	21207100	tile	LEE62A1	female.genome1	100	female Xa
chrX.21238001.21238100	X	21238001	21238100	tile	LEE62A1	female.genome1	NA	female Xa
chrX.21261201.21261300	X	21261201	21261300	tile	LEE62A1	female.genome1	71.4286	female Xa
chrX.21309101.21309200	X	21309101	21309200	tile	LEE62A1	female.genome1	100	female Xa
chrX.21497001.21497100	X	21497001	21497100	tile	LEE62A1	female.genome1	33.3333	female Xa
chrX.21519601.21519700	X	21519601	21519700	tile	LEE62A1	female.genome1	80	female Xa
chrX.21519801.21519900	X	21519801	21519900	tile	LEE62A1	female.genome1	50	female Xa
chrX.21551801.21551900	X	21551801	21551900	tile	LEE62A1	female.genome1	NA	female Xa
chrX.21629401.21629500	X	21629401	21629500	tile	LEE62A1	female.genome1	50	female Xa
chrX.21633101.21633200	X	21633101	21633200	tile	LEE62A1	female.genome1	100	female Xa
chrX.21633601.21633700	X	21633601	21633700	tile	LEE62A1	female.genome1	NA	female Xa
chrX.21634301.21634400	X	21634301	21634400	tile	LEE62A1	female.genome1	50	female Xa
chrX.21653401.21653500	X	21653401	21653500	tile	LEE62A1	female.genome1	0	female Xa
chrX.21665301.21665400	X	21665301	21665400	tile	LEE62A1	female.genome1	100	female Xa
chrX.21739201.21739300	X	21739201	21739300	tile	LEE62A1	female.genome1	100	female Xa
chrX.21739301.21739400	X	21739301	21739400	tile	LEE62A1	female.genome1	80	female Xa
chrX.21739401.21739500	X	21739401	21739500	tile	LEE62A1	female.genome1	100	female Xa
chrX.21779701.21779800	X	21779701	21779800	tile	LEE62A1	female.genome1	71.4286	female Xa
chrX.21779801.21779900	X	21779801	21779900	tile	LEE62A1	female.genome1	100	female Xa
chrX.21964501.21964600	X	21964501	21964600	tile	LEE62A1	female.genome1	100	female Xa
chrX.21967001.21967100	X	21967001	21967100	tile	LEE62A1	female.genome1	50	female Xa
chrX.21972501.21972600	X	21972501	21972600	tile	LEE62A1	female.genome1	50	female Xa
chrX.22115301.22115400	X	22115301	22115400	tile	LEE62A1	female.genome1	33.3333	female Xa
chrX.22115401.22115500	X	22115401	22115500	tile	LEE62A1	female.genome1	87.5	female Xa
chrX.22117001.22117100	X	22117001	22117100	tile	LEE62A1	female.genome1	66.6667	female Xa
chrX.22117901.22118000	X	22117901	22118000	tile	LEE62A1	female.genome1	NA	female Xa
chrX.22210201.22210300	X	22210201	22210300	tile	LEE62A1	female.genome1	0	female Xa
chrX.22387001.22387100	X	22387001	22387100	tile	LEE62A1	female.genome1	57.1429	female Xa
chrX.22471101.22471200	X	22471101	22471200	tile	LEE62A1	female.genome1	45.4545	female Xa
chrX.22498701.22498800	X	22498701	22498800	tile	LEE62A1	female.genome1	66.6667	female Xa
chrX.22561401.22561500	X	22561401	22561500	tile	LEE62A1	female.genome1	37.5	female Xa
chrX.22608601.22608700	X	22608601	22608700	tile	LEE62A1	female.genome1	100	female Xa
chrX.22610801.22610900	X	22610801	22610900	tile	LEE62A1	female.genome1	50	female Xa
chrX.22841501.22841600	X	22841501	22841600	tile	LEE62A1	female.genome1	100	female Xa
chrX.22897301.22897400	X	22897301	22897400	tile	LEE62A1	female.genome1	50	female Xa
chrX.22916701.22916800	X	22916701	22916800	tile	LEE62A1	female.genome1	NA	female Xa
chrX.22979501.22979600	X	22979501	22979600	tile	LEE62A1	female.genome1	81.25	female Xa
chrX.22987701.22987800	X	22987701	22987800	tile	LEE62A1	female.genome1	100	female Xa
chrX.22993201.22993300	X	22993201	22993300	tile	LEE62A1	female.genome1	22.2222	female Xa
chrX.23046301.23046400	X	23046301	23046400	tile	LEE62A1	female.genome1	66.6667	female Xa
chrX.23057501.23057600	X	23057501	23057600	tile	LEE62A1	female.genome1	0	female Xa
chrX.23057801.23057900	X	23057801	23057900	tile	LEE62A1	female.genome1	50	female Xa
chrX.23124501.23124600	X	23124501	23124600	tile	LEE62A1	female.genome1	30	female Xa
chrX.23204101.23204200	X	23204101	23204200	tile	LEE62A1	female.genome1	60	female Xa
chrX.23217601.23217700	X	23217601	23217700	tile	LEE62A1	female.genome1	NA	female Xa
chrX.23217701.23217800	X	23217701	23217800	tile	LEE62A1	female.genome1	NA	female Xa
chrX.23217901.23218000	X	23217901	23218000	tile	LEE62A1	female.genome1	0	female Xa
chrX.23218101.23218200	X	23218101	23218200	tile	LEE62A1	female.genome1	0	female Xa
chrX.23262401.23262500	X	23262401	23262500	tile	LEE62A1	female.genome1	40	female Xa
chrX.23263801.23263900	X	23263801	23263900	tile	LEE62A1	female.genome1	50	female Xa
chrX.23888401.23888500	X	23888401	23888500	tile	LEE62A1	female.genome1	0	female Xa
chrX.23888501.23888600	X	23888501	23888600	tile	LEE62A1	female.genome1	100	female Xa
chrX.23889101.23889200	X	23889101	23889200	tile	LEE62A1	female.genome1	33.3333	female Xa
chrX.24050801.24050900	X	24050801	24050900	tile	LEE62A1	female.genome1	100	female Xa
chrX.24052301.24052400	X	24052301	24052400	tile	LEE62A1	female.genome1	16.6667	female Xa
chrX.24055201.24055300	X	24055201	24055300	tile	LEE62A1	female.genome1	NA	female Xa
chrX.24112001.24112100	X	24112001	24112100	tile	LEE62A1	female.genome1	75	female Xa
chrX.24195701.24195800	X	24195701	24195800	tile	LEE62A1	female.genome1	60	female Xa
chrX.24251001.24251100	X	24251001	24251100	tile	LEE62A1	female.genome1	100	female Xa
chrX.24258301.24258400	X	24258301	24258400	tile	LEE62A1	female.genome1	NA	female Xa
chrX.24278001.24278100	X	24278001	24278100	tile	LEE62A1	female.genome1	100	female Xa
chrX.24278901.24279000	X	24278901	24279000	tile	LEE62A1	female.genome1	100	female Xa
chrX.24279001.24279100	X	24279001	24279100	tile	LEE62A1	female.genome1	100	female Xa
chrX.24281301.24281400	X	24281301	24281400	tile	LEE62A1	female.genome1	100	female Xa
chrX.24354501.24354600	X	24354501	24354600	tile	LEE62A1	female.genome1	50	female Xa
chrX.24369701.24369800	X	24369701	24369800	tile	LEE62A1	female.genome1	60	female Xa
chrX.24371801.24371900	X	24371801	24371900	tile	LEE62A1	female.genome1	NA	female Xa
chrX.24378701.24378800	X	24378701	24378800	tile	LEE62A1	female.genome1	NA	female Xa
chrX.24392601.24392700	X	24392601	24392700	tile	LEE62A1	female.genome1	100	female Xa
chrX.24397701.24397800	X	24397701	24397800	tile	LEE62A1	female.genome1	100	female Xa
chrX.24397801.24397900	X	24397801	24397900	tile	LEE62A1	female.genome1	20	female Xa
chrX.24411301.24411400	X	24411301	24411400	tile	LEE62A1	female.genome1	33.3333	female Xa
chrX.24411501.24411600	X	24411501	24411600	tile	LEE62A1	female.genome1	33.3333	female Xa
chrX.24423501.24423600	X	24423501	24423600	tile	LEE62A1	female.genome1	NA	female Xa
chrX.24428201.24428300	X	24428201	24428300	tile	LEE62A1	female.genome1	NA	female Xa
chrX.24429501.24429600	X	24429501	24429600	tile	LEE62A1	female.genome1	85.7143	female Xa
chrX.24451601.24451700	X	24451601	24451700	tile	LEE62A1	female.genome1	50	female Xa
chrX.24565001.24565100	X	24565001	24565100	tile	LEE62A1	female.genome1	76.9231	female Xa
chrX.24565101.24565200	X	24565101	24565200	tile	LEE62A1	female.genome1	50	female Xa
chrX.24593801.24593900	X	24593801	24593900	tile	LEE62A1	female.genome1	50	female Xa
chrX.24621101.24621200	X	24621101	24621200	tile	LEE62A1	female.genome1	NA	female Xa
chrX.24629601.24629700	X	24629601	24629700	tile	LEE62A1	female.genome1	85.7143	female Xa
chrX.24725001.24725100	X	24725001	24725100	tile	LEE62A1	female.genome1	60	female Xa
chrX.24725101.24725200	X	24725101	24725200	tile	LEE62A1	female.genome1	66.6667	female Xa
chrX.24735001.24735100	X	24735001	24735100	tile	LEE62A1	female.genome1	50	female Xa
chrX.24736901.24737000	X	24736901	24737000	tile	LEE62A1	female.genome1	93.9394	female Xa
chrX.24737001.24737100	X	24737001	24737100	tile	LEE62A1	female.genome1	100	female Xa
chrX.24737101.24737200	X	24737101	24737200	tile	LEE62A1	female.genome1	75	female Xa
chrX.24956601.24956700	X	24956601	24956700	tile	LEE62A1	female.genome1	70	female Xa
chrX.24956701.24956800	X	24956701	24956800	tile	LEE62A1	female.genome1	66.6667	female Xa
chrX.24975401.24975500	X	24975401	24975500	tile	LEE62A1	female.genome1	NA	female Xa
chrX.24975501.24975600	X	24975501	24975600	tile	LEE62A1	female.genome1	NA	female Xa
chrX.24989801.24989900	X	24989801	24989900	tile	LEE62A1	female.genome1	100	female Xa
chrX.24989901.24990000	X	24989901	24990000	tile	LEE62A1	female.genome1	100	female Xa
chrX.25006201.25006300	X	25006201	25006300	tile	LEE62A1	female.genome1	90.9091	female Xa
chrX.25181701.25181800	X	25181701	25181800	tile	LEE62A1	female.genome1	NA	female Xa
chrX.25181801.25181900	X	25181801	25181900	tile	LEE62A1	female.genome1	NA	female Xa
chrX.25193901.25194000	X	25193901	25194000	tile	LEE62A1	female.genome1	NA	female Xa
chrX.25194001.25194100	X	25194001	25194100	tile	LEE62A1	female.genome1	25	female Xa
chrX.25838201.25838300	X	25838201	25838300	tile	LEE62A1	female.genome1	100	female Xa
chrX.26172401.26172500	X	26172401	26172500	tile	LEE62A1	female.genome1	100	female Xa
chrX.26217901.26218000	X	26217901	26218000	tile	LEE62A1	female.genome1	86.6667	female Xa
chrX.26220001.26220100	X	26220001	26220100	tile	LEE62A1	female.genome1	100	female Xa
chrX.26220101.26220200	X	26220101	26220200	tile	LEE62A1	female.genome1	100	female Xa
chrX.26224601.26224700	X	26224601	26224700	tile	LEE62A1	female.genome1	28.5714	female Xa
chrX.26225001.26225100	X	26225001	26225100	tile	LEE62A1	female.genome1	NA	female Xa
chrX.26227001.26227100	X	26227001	26227100	tile	LEE62A1	female.genome1	0	female Xa
chrX.26240301.26240400	X	26240301	26240400	tile	LEE62A1	female.genome1	40	female Xa
chrX.26250501.26250600	X	26250501	26250600	tile	LEE62A1	female.genome1	100	female Xa
chrX.26393501.26393600	X	26393501	26393600	tile	LEE62A1	female.genome1	71.4286	female Xa
chrX.26394601.26394700	X	26394601	26394700	tile	LEE62A1	female.genome1	75	female Xa
chrX.26529101.26529200	X	26529101	26529200	tile	LEE62A1	female.genome1	50	female Xa
chrX.26529701.26529800	X	26529701	26529800	tile	LEE62A1	female.genome1	50	female Xa
chrX.26531201.26531300	X	26531201	26531300	tile	LEE62A1	female.genome1	80	female Xa
chrX.26531301.26531400	X	26531301	26531400	tile	LEE62A1	female.genome1	83.3333	female Xa
chrX.26531501.26531600	X	26531501	26531600	tile	LEE62A1	female.genome1	NA	female Xa
chrX.26531601.26531700	X	26531601	26531700	tile	LEE62A1	female.genome1	66.6667	female Xa
chrX.26531701.26531800	X	26531701	26531800	tile	LEE62A1	female.genome1	100	female Xa
chrX.26626401.26626500	X	26626401	26626500	tile	LEE62A1	female.genome1	66.6667	female Xa
chrX.26635901.26636000	X	26635901	26636000	tile	LEE62A1	female.genome1	60	female Xa
chrX.26638001.26638100	X	26638001	26638100	tile	LEE62A1	female.genome1	0	female Xa
chrX.26638101.26638200	X	26638101	26638200	tile	LEE62A1	female.genome1	33.3333	female Xa
chrX.26654901.26655000	X	26654901	26655000	tile	LEE62A1	female.genome1	0	female Xa
chrX.26682301.26682400	X	26682301	26682400	tile	LEE62A1	female.genome1	83.3333	female Xa
chrX.26696301.26696400	X	26696301	26696400	tile	LEE62A1	female.genome1	50	female Xa
chrX.26716501.26716600	X	26716501	26716600	tile	LEE62A1	female.genome1	80	female Xa
chrX.26718101.26718200	X	26718101	26718200	tile	LEE62A1	female.genome1	NA	female Xa
chrX.26789501.26789600	X	26789501	26789600	tile	LEE62A1	female.genome1	NA	female Xa
chrX.26790201.26790300	X	26790201	26790300	tile	LEE62A1	female.genome1	83.3333	female Xa
chrX.26791501.26791600	X	26791501	26791600	tile	LEE62A1	female.genome1	50	female Xa
chrX.26791601.26791700	X	26791601	26791700	tile	LEE62A1	female.genome1	33.3333	female Xa
chrX.26793901.26794000	X	26793901	26794000	tile	LEE62A1	female.genome1	83.3333	female Xa
chrX.26796301.26796400	X	26796301	26796400	tile	LEE62A1	female.genome1	66.6667	female Xa
chrX.26796401.26796500	X	26796401	26796500	tile	LEE62A1	female.genome1	71.4286	female Xa
chrX.26797401.26797500	X	26797401	26797500	tile	LEE62A1	female.genome1	100	female Xa
chrX.26805101.26805200	X	26805101	26805200	tile	LEE62A1	female.genome1	NA	female Xa
chrX.26805301.26805400	X	26805301	26805400	tile	LEE62A1	female.genome1	100	female Xa
chrX.26850201.26850300	X	26850201	26850300	tile	LEE62A1	female.genome1	0	female Xa
chrX.26861301.26861400	X	26861301	26861400	tile	LEE62A1	female.genome1	50	female Xa
chrX.26861501.26861600	X	26861501	26861600	tile	LEE62A1	female.genome1	66.6667	female Xa
chrX.26861601.26861700	X	26861601	26861700	tile	LEE62A1	female.genome1	50	female Xa
chrX.26863201.26863300	X	26863201	26863300	tile	LEE62A1	female.genome1	NA	female Xa
chrX.26863501.26863600	X	26863501	26863600	tile	LEE62A1	female.genome1	50	female Xa
chrX.26863601.26863700	X	26863601	26863700	tile	LEE62A1	female.genome1	100	female Xa
chrX.26886701.26886800	X	26886701	26886800	tile	LEE62A1	female.genome1	75	female Xa
chrX.26886801.26886900	X	26886801	26886900	tile	LEE62A1	female.genome1	96.2963	female Xa
chrX.26886901.26887000	X	26886901	26887000	tile	LEE62A1	female.genome1	88.8889	female Xa
chrX.26888501.26888600	X	26888501	26888600	tile	LEE62A1	female.genome1	100	female Xa
chrX.26893401.26893500	X	26893401	26893500	tile	LEE62A1	female.genome1	NA	female Xa
chrX.26900601.26900700	X	26900601	26900700	tile	LEE62A1	female.genome1	33.3333	female Xa
chrX.26903801.26903900	X	26903801	26903900	tile	LEE62A1	female.genome1	100	female Xa
chrX.26905201.26905300	X	26905201	26905300	tile	LEE62A1	female.genome1	NA	female Xa
chrX.26905301.26905400	X	26905301	26905400	tile	LEE62A1	female.genome1	NA	female Xa
chrX.26917401.26917500	X	26917401	26917500	tile	LEE62A1	female.genome1	NA	female Xa
chrX.26935001.26935100	X	26935001	26935100	tile	LEE62A1	female.genome1	50	female Xa
chrX.26935101.26935200	X	26935101	26935200	tile	LEE62A1	female.genome1	100	female Xa
chrX.26935201.26935300	X	26935201	26935300	tile	LEE62A1	female.genome1	75	female Xa
chrX.26936501.26936600	X	26936501	26936600	tile	LEE62A1	female.genome1	NA	female Xa
chrX.26964001.26964100	X	26964001	26964100	tile	LEE62A1	female.genome1	50	female Xa
chrX.26978701.26978800	X	26978701	26978800	tile	LEE62A1	female.genome1	75	female Xa
chrX.26978801.26978900	X	26978801	26978900	tile	LEE62A1	female.genome1	50	female Xa
chrX.27010101.27010200	X	27010101	27010200	tile	LEE62A1	female.genome1	100	female Xa
chrX.27010201.27010300	X	27010201	27010300	tile	LEE62A1	female.genome1	100	female Xa
chrX.27011801.27011900	X	27011801	27011900	tile	LEE62A1	female.genome1	0	female Xa
chrX.27015001.27015100	X	27015001	27015100	tile	LEE62A1	female.genome1	33.3333	female Xa
chrX.27020401.27020500	X	27020401	27020500	tile	LEE62A1	female.genome1	28.5714	female Xa
chrX.27023301.27023400	X	27023301	27023400	tile	LEE62A1	female.genome1	54.5455	female Xa
chrX.27027101.27027200	X	27027101	27027200	tile	LEE62A1	female.genome1	NA	female Xa
chrX.27033801.27033900	X	27033801	27033900	tile	LEE62A1	female.genome1	75	female Xa
chrX.27034101.27034200	X	27034101	27034200	tile	LEE62A1	female.genome1	100	female Xa
chrX.27034801.27034900	X	27034801	27034900	tile	LEE62A1	female.genome1	100	female Xa
chrX.27034901.27035000	X	27034901	27035000	tile	LEE62A1	female.genome1	76.9231	female Xa
chrX.27035001.27035100	X	27035001	27035100	tile	LEE62A1	female.genome1	58.3333	female Xa
chrX.27054801.27054900	X	27054801	27054900	tile	LEE62A1	female.genome1	69.2308	female Xa
chrX.27054901.27055000	X	27054901	27055000	tile	LEE62A1	female.genome1	25	female Xa
chrX.27061301.27061400	X	27061301	27061400	tile	LEE62A1	female.genome1	10	female Xa
chrX.27061401.27061500	X	27061401	27061500	tile	LEE62A1	female.genome1	80	female Xa
chrX.27066301.27066400	X	27066301	27066400	tile	LEE62A1	female.genome1	100	female Xa
chrX.27066401.27066500	X	27066401	27066500	tile	LEE62A1	female.genome1	100	female Xa
chrX.27067801.27067900	X	27067801	27067900	tile	LEE62A1	female.genome1	NA	female Xa
chrX.27069601.27069700	X	27069601	27069700	tile	LEE62A1	female.genome1	NA	female Xa
chrX.27069701.27069800	X	27069701	27069800	tile	LEE62A1	female.genome1	NA	female Xa
chrX.27069801.27069900	X	27069801	27069900	tile	LEE62A1	female.genome1	75	female Xa
chrX.27069901.27070000	X	27069901	27070000	tile	LEE62A1	female.genome1	90	female Xa
chrX.27070101.27070200	X	27070101	27070200	tile	LEE62A1	female.genome1	12.5	female Xa
chrX.27070201.27070300	X	27070201	27070300	tile	LEE62A1	female.genome1	NA	female Xa
chrX.27078301.27078400	X	27078301	27078400	tile	LEE62A1	female.genome1	33.3333	female Xa
chrX.27082301.27082400	X	27082301	27082400	tile	LEE62A1	female.genome1	NA	female Xa
chrX.27082401.27082500	X	27082401	27082500	tile	LEE62A1	female.genome1	NA	female Xa
chrX.27089301.27089400	X	27089301	27089400	tile	LEE62A1	female.genome1	75	female Xa
chrX.27089401.27089500	X	27089401	27089500	tile	LEE62A1	female.genome1	66.6667	female Xa
chrX.27089901.27090000	X	27089901	27090000	tile	LEE62A1	female.genome1	93.75	female Xa
chrX.27094801.27094900	X	27094801	27094900	tile	LEE62A1	female.genome1	100	female Xa
chrX.27095001.27095100	X	27095001	27095100	tile	LEE62A1	female.genome1	75	female Xa
chrX.27158501.27158600	X	27158501	27158600	tile	LEE62A1	female.genome1	100	female Xa
chrX.27158601.27158700	X	27158601	27158700	tile	LEE62A1	female.genome1	NA	female Xa
chrX.27158801.27158900	X	27158801	27158900	tile	LEE62A1	female.genome1	0	female Xa
chrX.27178201.27178300	X	27178201	27178300	tile	LEE62A1	female.genome1	0	female Xa
chrX.27179501.27179600	X	27179501	27179600	tile	LEE62A1	female.genome1	50	female Xa
chrX.27181001.27181100	X	27181001	27181100	tile	LEE62A1	female.genome1	16.6667	female Xa
chrX.27181501.27181600	X	27181501	27181600	tile	LEE62A1	female.genome1	55.1724	female Xa
chrX.27181601.27181700	X	27181601	27181700	tile	LEE62A1	female.genome1	93.75	female Xa
chrX.27181701.27181800	X	27181701	27181800	tile	LEE62A1	female.genome1	58.8235	female Xa
chrX.27181801.27181900	X	27181801	27181900	tile	LEE62A1	female.genome1	75	female Xa
chrX.27181901.27182000	X	27181901	27182000	tile	LEE62A1	female.genome1	87.5	female Xa
chrX.27190101.27190200	X	27190101	27190200	tile	LEE62A1	female.genome1	12.5	female Xa
chrX.27192701.27192800	X	27192701	27192800	tile	LEE62A1	female.genome1	50	female Xa
chrX.27251701.27251800	X	27251701	27251800	tile	LEE62A1	female.genome1	0	female Xa
chrX.27290401.27290500	X	27290401	27290500	tile	LEE62A1	female.genome1	NA	female Xa
chrX.27290501.27290600	X	27290501	27290600	tile	LEE62A1	female.genome1	66.6667	female Xa
chrX.27339001.27339100	X	27339001	27339100	tile	LEE62A1	female.genome1	0	female Xa
chrX.27392401.27392500	X	27392401	27392500	tile	LEE62A1	female.genome1	100	female Xa
chrX.27471401.27471500	X	27471401	27471500	tile	LEE62A1	female.genome1	100	female Xa
chrX.27481801.27481900	X	27481801	27481900	tile	LEE62A1	female.genome1	100	female Xa
chrX.27500801.27500900	X	27500801	27500900	tile	LEE62A1	female.genome1	71.4286	female Xa
chrX.27513101.27513200	X	27513101	27513200	tile	LEE62A1	female.genome1	NA	female Xa
chrX.27639001.27639100	X	27639001	27639100	tile	LEE62A1	female.genome1	NA	female Xa
chrX.27639101.27639200	X	27639101	27639200	tile	LEE62A1	female.genome1	NA	female Xa
chrX.27668201.27668300	X	27668201	27668300	tile	LEE62A1	female.genome1	NA	female Xa
chrX.27668301.27668400	X	27668301	27668400	tile	LEE62A1	female.genome1	0	female Xa
chrX.27669701.27669800	X	27669701	27669800	tile	LEE62A1	female.genome1	66.6667	female Xa
chrX.27682301.27682400	X	27682301	27682400	tile	LEE62A1	female.genome1	0	female Xa
chrX.27687401.27687500	X	27687401	27687500	tile	LEE62A1	female.genome1	83.3333	female Xa
chrX.27689101.27689200	X	27689101	27689200	tile	LEE62A1	female.genome1	33.3333	female Xa
chrX.27697201.27697300	X	27697201	27697300	tile	LEE62A1	female.genome1	NA	female Xa
chrX.27707201.27707300	X	27707201	27707300	tile	LEE62A1	female.genome1	0	female Xa
chrX.27707301.27707400	X	27707301	27707400	tile	LEE62A1	female.genome1	50	female Xa
chrX.27812801.27812900	X	27812801	27812900	tile	LEE62A1	female.genome1	60	female Xa
chrX.27829401.27829500	X	27829401	27829500	tile	LEE62A1	female.genome1	100	female Xa
chrX.27840201.27840300	X	27840201	27840300	tile	LEE62A1	female.genome1	75	female Xa
chrX.27883801.27883900	X	27883801	27883900	tile	LEE62A1	female.genome1	66.6667	female Xa
chrX.27883901.27884000	X	27883901	27884000	tile	LEE62A1	female.genome1	80	female Xa
chrX.27885401.27885500	X	27885401	27885500	tile	LEE62A1	female.genome1	100	female Xa
chrX.28001801.28001900	X	28001801	28001900	tile	LEE62A1	female.genome1	83.3333	female Xa
chrX.28100701.28100800	X	28100701	28100800	tile	LEE62A1	female.genome1	100	female Xa
chrX.28102301.28102400	X	28102301	28102400	tile	LEE62A1	female.genome1	100	female Xa
chrX.28172601.28172700	X	28172601	28172700	tile	LEE62A1	female.genome1	25	female Xa
chrX.28177801.28177900	X	28177801	28177900	tile	LEE62A1	female.genome1	66.6667	female Xa
chrX.28192701.28192800	X	28192701	28192800	tile	LEE62A1	female.genome1	50	female Xa
chrX.28193601.28193700	X	28193601	28193700	tile	LEE62A1	female.genome1	NA	female Xa
chrX.28193701.28193800	X	28193701	28193800	tile	LEE62A1	female.genome1	2.63158	female Xa
chrX.28193801.28193900	X	28193801	28193900	tile	LEE62A1	female.genome1	0	female Xa
chrX.28193901.28194000	X	28193901	28194000	tile	LEE62A1	female.genome1	0	female Xa
chrX.28300801.28300900	X	28300801	28300900	tile	LEE62A1	female.genome1	100	female Xa
chrX.28300901.28301000	X	28300901	28301000	tile	LEE62A1	female.genome1	100	female Xa
chrX.28311301.28311400	X	28311301	28311400	tile	LEE62A1	female.genome1	50	female Xa
chrX.28319901.28320000	X	28319901	28320000	tile	LEE62A1	female.genome1	0	female Xa
chrX.28320001.28320100	X	28320001	28320100	tile	LEE62A1	female.genome1	0	female Xa
chrX.28320101.28320200	X	28320101	28320200	tile	LEE62A1	female.genome1	NA	female Xa
chrX.28321401.28321500	X	28321401	28321500	tile	LEE62A1	female.genome1	NA	female Xa
chrX.28322201.28322300	X	28322201	28322300	tile	LEE62A1	female.genome1	0	female Xa
chrX.28322301.28322400	X	28322301	28322400	tile	LEE62A1	female.genome1	0	female Xa
chrX.28322901.28323000	X	28322901	28323000	tile	LEE62A1	female.genome1	6.66667	female Xa
chrX.28323001.28323100	X	28323001	28323100	tile	LEE62A1	female.genome1	25	female Xa
chrX.28323801.28323900	X	28323801	28323900	tile	LEE62A1	female.genome1	NA	female Xa
chrX.28331501.28331600	X	28331501	28331600	tile	LEE62A1	female.genome1	0	female Xa
chrX.28332501.28332600	X	28332501	28332600	tile	LEE62A1	female.genome1	100	female Xa
chrX.28339401.28339500	X	28339401	28339500	tile	LEE62A1	female.genome1	NA	female Xa
chrX.28408601.28408700	X	28408601	28408700	tile	LEE62A1	female.genome1	50	female Xa
chrX.28449501.28449600	X	28449501	28449600	tile	LEE62A1	female.genome1	57.1429	female Xa
chrX.28462101.28462200	X	28462101	28462200	tile	LEE62A1	female.genome1	0	female Xa
chrX.28462201.28462300	X	28462201	28462300	tile	LEE62A1	female.genome1	0	female Xa
chrX.28464701.28464800	X	28464701	28464800	tile	LEE62A1	female.genome1	NA	female Xa
chrX.28496501.28496600	X	28496501	28496600	tile	LEE62A1	female.genome1	0	female Xa
chrX.28496601.28496700	X	28496601	28496700	tile	LEE62A1	female.genome1	85.7143	female Xa
chrX.28498701.28498800	X	28498701	28498800	tile	LEE62A1	female.genome1	100	female Xa
chrX.28498801.28498900	X	28498801	28498900	tile	LEE62A1	female.genome1	100	female Xa
chrX.28499201.28499300	X	28499201	28499300	tile	LEE62A1	female.genome1	100	female Xa
chrX.28511001.28511100	X	28511001	28511100	tile	LEE62A1	female.genome1	NA	female Xa
chrX.28512101.28512200	X	28512101	28512200	tile	LEE62A1	female.genome1	100	female Xa
chrX.28512201.28512300	X	28512201	28512300	tile	LEE62A1	female.genome1	100	female Xa
chrX.28513101.28513200	X	28513101	28513200	tile	LEE62A1	female.genome1	50	female Xa
chrX.28513801.28513900	X	28513801	28513900	tile	LEE62A1	female.genome1	27.2727	female Xa
chrX.28513901.28514000	X	28513901	28514000	tile	LEE62A1	female.genome1	80	female Xa
chrX.28525901.28526000	X	28525901	28526000	tile	LEE62A1	female.genome1	50	female Xa
chrX.28526901.28527000	X	28526901	28527000	tile	LEE62A1	female.genome1	50	female Xa
chrX.28527301.28527400	X	28527301	28527400	tile	LEE62A1	female.genome1	44.4444	female Xa
chrX.28528201.28528300	X	28528201	28528300	tile	LEE62A1	female.genome1	0	female Xa
chrX.28530201.28530300	X	28530201	28530300	tile	LEE62A1	female.genome1	100	female Xa
chrX.28562901.28563000	X	28562901	28563000	tile	LEE62A1	female.genome1	100	female Xa
chrX.28572101.28572200	X	28572101	28572200	tile	LEE62A1	female.genome1	100	female Xa
chrX.28573201.28573300	X	28573201	28573300	tile	LEE62A1	female.genome1	0	female Xa
chrX.28573501.28573600	X	28573501	28573600	tile	LEE62A1	female.genome1	NA	female Xa
chrX.28578101.28578200	X	28578101	28578200	tile	LEE62A1	female.genome1	66.6667	female Xa
chrX.28578201.28578300	X	28578201	28578300	tile	LEE62A1	female.genome1	71.4286	female Xa
chrX.28578401.28578500	X	28578401	28578500	tile	LEE62A1	female.genome1	100	female Xa
chrX.28590001.28590100	X	28590001	28590100	tile	LEE62A1	female.genome1	40	female Xa
chrX.28797201.28797300	X	28797201	28797300	tile	LEE62A1	female.genome1	50	female Xa
chrX.28797301.28797400	X	28797301	28797400	tile	LEE62A1	female.genome1	100	female Xa
chrX.28797401.28797500	X	28797401	28797500	tile	LEE62A1	female.genome1	NA	female Xa
chrX.28821401.28821500	X	28821401	28821500	tile	LEE62A1	female.genome1	0	female Xa
chrX.28840501.28840600	X	28840501	28840600	tile	LEE62A1	female.genome1	NA	female Xa
chrX.29227401.29227500	X	29227401	29227500	tile	LEE62A1	female.genome1	33.3333	female Xa
chrX.31946401.31946500	X	31946401	31946500	tile	LEE62A1	female.genome1	50	female Xa
chrX.36561001.36561100	X	36561001	36561100	tile	LEE62A1	female.genome1	100	female Xa
chrX.38833401.38833500	X	38833401	38833500	tile	LEE62A1	female.genome1	80	female Xa
chrX.38833501.38833600	X	38833501	38833600	tile	LEE62A1	female.genome1	85.7143	female Xa
chrX.39276701.39276800	X	39276701	39276800	tile	LEE62A1	female.genome1	100	female Xa
chrX.39446801.39446900	X	39446801	39446900	tile	LEE62A1	female.genome1	100	female Xa
chrX.39446901.39447000	X	39446901	39447000	tile	LEE62A1	female.genome1	100	female Xa
chrX.39744301.39744400	X	39744301	39744400	tile	LEE62A1	female.genome1	87.5	female Xa
chrX.39748701.39748800	X	39748701	39748800	tile	LEE62A1	female.genome1	71.4286	female Xa
chrX.40582601.40582700	X	40582601	40582700	tile	LEE62A1	female.genome1	80	female Xa
chrX.40760301.40760400	X	40760301	40760400	tile	LEE62A1	female.genome1	60	female Xa
chrX.41647001.41647100	X	41647001	41647100	tile	LEE62A1	female.genome1	0	female Xa
chrX.42435701.42435800	X	42435701	42435800	tile	LEE62A1	female.genome1	100	female Xa
chrX.43058101.43058200	X	43058101	43058200	tile	LEE62A1	female.genome1	66.6667	female Xa
chrX.43177401.43177500	X	43177401	43177500	tile	LEE62A1	female.genome1	75	female Xa
chrX.43178901.43179000	X	43178901	43179000	tile	LEE62A1	female.genome1	48.3871	female Xa
chrX.43179001.43179100	X	43179001	43179100	tile	LEE62A1	female.genome1	43.2432	female Xa
chrX.43179101.43179200	X	43179101	43179200	tile	LEE62A1	female.genome1	31.5789	female Xa
chrX.43188601.43188700	X	43188601	43188700	tile	LEE62A1	female.genome1	0	female Xa
chrX.43189101.43189200	X	43189101	43189200	tile	LEE62A1	female.genome1	0	female Xa
chrX.43196401.43196500	X	43196401	43196500	tile	LEE62A1	female.genome1	100	female Xa
chrX.43219401.43219500	X	43219401	43219500	tile	LEE62A1	female.genome1	20	female Xa
chrX.43219501.43219600	X	43219501	43219600	tile	LEE62A1	female.genome1	50	female Xa
chrX.43235901.43236000	X	43235901	43236000	tile	LEE62A1	female.genome1	NA	female Xa
chrX.43236001.43236100	X	43236001	43236100	tile	LEE62A1	female.genome1	100	female Xa
chrX.43256601.43256700	X	43256601	43256700	tile	LEE62A1	female.genome1	NA	female Xa
chrX.43324301.43324400	X	43324301	43324400	tile	LEE62A1	female.genome1	100	female Xa
chrX.43336401.43336500	X	43336401	43336500	tile	LEE62A1	female.genome1	100	female Xa
chrX.43338801.43338900	X	43338801	43338900	tile	LEE62A1	female.genome1	66.6667	female Xa
chrX.43346601.43346700	X	43346601	43346700	tile	LEE62A1	female.genome1	NA	female Xa
chrX.43355601.43355700	X	43355601	43355700	tile	LEE62A1	female.genome1	100	female Xa
chrX.43362101.43362200	X	43362101	43362200	tile	LEE62A1	female.genome1	100	female Xa
chrX.43363001.43363100	X	43363001	43363100	tile	LEE62A1	female.genome1	50	female Xa
chrX.43363101.43363200	X	43363101	43363200	tile	LEE62A1	female.genome1	75	female Xa
chrX.43368501.43368600	X	43368501	43368600	tile	LEE62A1	female.genome1	100	female Xa
chrX.43368601.43368700	X	43368601	43368700	tile	LEE62A1	female.genome1	100	female Xa
chrX.43372101.43372200	X	43372101	43372200	tile	LEE62A1	female.genome1	0	female Xa
chrX.43372201.43372300	X	43372201	43372300	tile	LEE62A1	female.genome1	2.04082	female Xa
chrX.43372301.43372400	X	43372301	43372400	tile	LEE62A1	female.genome1	4.16667	female Xa
chrX.43373501.43373600	X	43373501	43373600	tile	LEE62A1	female.genome1	0	female Xa
chrX.43377101.43377200	X	43377101	43377200	tile	LEE62A1	female.genome1	100	female Xa
chrX.43377201.43377300	X	43377201	43377300	tile	LEE62A1	female.genome1	100	female Xa
chrX.43379701.43379800	X	43379701	43379800	tile	LEE62A1	female.genome1	88.8889	female Xa
chrX.43379801.43379900	X	43379801	43379900	tile	LEE62A1	female.genome1	75	female Xa
chrX.43380101.43380200	X	43380101	43380200	tile	LEE62A1	female.genome1	62.5	female Xa
chrX.43383001.43383100	X	43383001	43383100	tile	LEE62A1	female.genome1	100	female Xa
chrX.43392101.43392200	X	43392101	43392200	tile	LEE62A1	female.genome1	100	female Xa
chrX.43395101.43395200	X	43395101	43395200	tile	LEE62A1	female.genome1	NA	female Xa
chrX.43395201.43395300	X	43395201	43395300	tile	LEE62A1	female.genome1	NA	female Xa
chrX.43400601.43400700	X	43400601	43400700	tile	LEE62A1	female.genome1	83.3333	female Xa
chrX.43406401.43406500	X	43406401	43406500	tile	LEE62A1	female.genome1	100	female Xa
chrX.43417301.43417400	X	43417301	43417400	tile	LEE62A1	female.genome1	NA	female Xa
chrX.43420301.43420400	X	43420301	43420400	tile	LEE62A1	female.genome1	66.6667	female Xa
chrX.43420401.43420500	X	43420401	43420500	tile	LEE62A1	female.genome1	75	female Xa
chrX.43420701.43420800	X	43420701	43420800	tile	LEE62A1	female.genome1	66.6667	female Xa
chrX.43422101.43422200	X	43422101	43422200	tile	LEE62A1	female.genome1	0	female Xa
chrX.43432501.43432600	X	43432501	43432600	tile	LEE62A1	female.genome1	100	female Xa
chrX.43432601.43432700	X	43432601	43432700	tile	LEE62A1	female.genome1	75	female Xa
chrX.43490701.43490800	X	43490701	43490800	tile	LEE62A1	female.genome1	50	female Xa
chrX.43502601.43502700	X	43502601	43502700	tile	LEE62A1	female.genome1	83.3333	female Xa
chrX.43502701.43502800	X	43502701	43502800	tile	LEE62A1	female.genome1	100	female Xa
chrX.43508201.43508300	X	43508201	43508300	tile	LEE62A1	female.genome1	50	female Xa
chrX.43526001.43526100	X	43526001	43526100	tile	LEE62A1	female.genome1	60	female Xa
chrX.43526101.43526200	X	43526101	43526200	tile	LEE62A1	female.genome1	62.5	female Xa
chrX.43526601.43526700	X	43526601	43526700	tile	LEE62A1	female.genome1	50	female Xa
chrX.43543801.43543900	X	43543801	43543900	tile	LEE62A1	female.genome1	0	female Xa
chrX.43543901.43544000	X	43543901	43544000	tile	LEE62A1	female.genome1	0	female Xa
chrX.43567001.43567100	X	43567001	43567100	tile	LEE62A1	female.genome1	70	female Xa
chrX.43567101.43567200	X	43567101	43567200	tile	LEE62A1	female.genome1	85.2941	female Xa
chrX.43577501.43577600	X	43577501	43577600	tile	LEE62A1	female.genome1	90	female Xa
chrX.43577601.43577700	X	43577601	43577700	tile	LEE62A1	female.genome1	100	female Xa
chrX.43595501.43595600	X	43595501	43595600	tile	LEE62A1	female.genome1	33.3333	female Xa
chrX.43599101.43599200	X	43599101	43599200	tile	LEE62A1	female.genome1	100	female Xa
chrX.43621001.43621100	X	43621001	43621100	tile	LEE62A1	female.genome1	75	female Xa
chrX.43624101.43624200	X	43624101	43624200	tile	LEE62A1	female.genome1	50	female Xa
chrX.43625901.43626000	X	43625901	43626000	tile	LEE62A1	female.genome1	NA	female Xa
chrX.43626601.43626700	X	43626601	43626700	tile	LEE62A1	female.genome1	100	female Xa
chrX.43655501.43655600	X	43655501	43655600	tile	LEE62A1	female.genome1	50	female Xa
chrX.43665701.43665800	X	43665701	43665800	tile	LEE62A1	female.genome1	100	female Xa
chrX.43669001.43669100	X	43669001	43669100	tile	LEE62A1	female.genome1	0	female Xa
chrX.43671301.43671400	X	43671301	43671400	tile	LEE62A1	female.genome1	33.3333	female Xa
chrX.43678601.43678700	X	43678601	43678700	tile	LEE62A1	female.genome1	NA	female Xa
chrX.43691501.43691600	X	43691501	43691600	tile	LEE62A1	female.genome1	78.5714	female Xa
chrX.43702401.43702500	X	43702401	43702500	tile	LEE62A1	female.genome1	85.7143	female Xa
chrX.43716101.43716200	X	43716101	43716200	tile	LEE62A1	female.genome1	NA	female Xa
chrX.43725301.43725400	X	43725301	43725400	tile	LEE62A1	female.genome1	100	female Xa
chrX.43731201.43731300	X	43731201	43731300	tile	LEE62A1	female.genome1	0	female Xa
chrX.43737201.43737300	X	43737201	43737300	tile	LEE62A1	female.genome1	NA	female Xa
chrX.43737901.43738000	X	43737901	43738000	tile	LEE62A1	female.genome1	0	female Xa
chrX.43738001.43738100	X	43738001	43738100	tile	LEE62A1	female.genome1	15.3846	female Xa
chrX.43741001.43741100	X	43741001	43741100	tile	LEE62A1	female.genome1	NA	female Xa
chrX.43741601.43741700	X	43741601	43741700	tile	LEE62A1	female.genome1	64.2857	female Xa
chrX.43741701.43741800	X	43741701	43741800	tile	LEE62A1	female.genome1	100	female Xa
chrX.43741801.43741900	X	43741801	43741900	tile	LEE62A1	female.genome1	NA	female Xa
chrX.43742701.43742800	X	43742701	43742800	tile	LEE62A1	female.genome1	50	female Xa
chrX.43743901.43744000	X	43743901	43744000	tile	LEE62A1	female.genome1	28.5714	female Xa
chrX.43757801.43757900	X	43757801	43757900	tile	LEE62A1	female.genome1	42.8571	female Xa
chrX.43757901.43758000	X	43757901	43758000	tile	LEE62A1	female.genome1	60	female Xa
chrX.43761301.43761400	X	43761301	43761400	tile	LEE62A1	female.genome1	80	female Xa
chrX.43761401.43761500	X	43761401	43761500	tile	LEE62A1	female.genome1	68.2927	female Xa
chrX.43761501.43761600	X	43761501	43761600	tile	LEE62A1	female.genome1	66.6667	female Xa
chrX.43771501.43771600	X	43771501	43771600	tile	LEE62A1	female.genome1	50	female Xa
chrX.43771601.43771700	X	43771601	43771700	tile	LEE62A1	female.genome1	0	female Xa
chrX.43775601.43775700	X	43775601	43775700	tile	LEE62A1	female.genome1	25	female Xa
chrX.43775701.43775800	X	43775701	43775800	tile	LEE62A1	female.genome1	50	female Xa
chrX.43779401.43779500	X	43779401	43779500	tile	LEE62A1	female.genome1	84.6154	female Xa
chrX.43779501.43779600	X	43779501	43779600	tile	LEE62A1	female.genome1	25	female Xa
chrX.43779601.43779700	X	43779601	43779700	tile	LEE62A1	female.genome1	50	female Xa
chrX.43780001.43780100	X	43780001	43780100	tile	LEE62A1	female.genome1	NA	female Xa
chrX.43781301.43781400	X	43781301	43781400	tile	LEE62A1	female.genome1	0	female Xa
chrX.43782301.43782400	X	43782301	43782400	tile	LEE62A1	female.genome1	NA	female Xa
chrX.43794001.43794100	X	43794001	43794100	tile	LEE62A1	female.genome1	50	female Xa
chrX.43797301.43797400	X	43797301	43797400	tile	LEE62A1	female.genome1	0	female Xa
chrX.43803801.43803900	X	43803801	43803900	tile	LEE62A1	female.genome1	5.12821	female Xa
chrX.43803901.43804000	X	43803901	43804000	tile	LEE62A1	female.genome1	0	female Xa
chrX.43818301.43818400	X	43818301	43818400	tile	LEE62A1	female.genome1	100	female Xa
chrX.43818401.43818500	X	43818401	43818500	tile	LEE62A1	female.genome1	66.6667	female Xa
chrX.43819501.43819600	X	43819501	43819600	tile	LEE62A1	female.genome1	100	female Xa
chrX.43826901.43827000	X	43826901	43827000	tile	LEE62A1	female.genome1	22.2222	female Xa
chrX.43856001.43856100	X	43856001	43856100	tile	LEE62A1	female.genome1	0	female Xa
chrX.43861601.43861700	X	43861601	43861700	tile	LEE62A1	female.genome1	50	female Xa
chrX.43862201.43862300	X	43862201	43862300	tile	LEE62A1	female.genome1	100	female Xa
chrX.43873501.43873600	X	43873501	43873600	tile	LEE62A1	female.genome1	100	female Xa
chrX.43980201.43980300	X	43980201	43980300	tile	LEE62A1	female.genome1	0	female Xa
chrX.43980301.43980400	X	43980301	43980400	tile	LEE62A1	female.genome1	100	female Xa
chrX.44062101.44062200	X	44062101	44062200	tile	LEE62A1	female.genome1	NA	female Xa
chrX.44087201.44087300	X	44087201	44087300	tile	LEE62A1	female.genome1	78.5714	female Xa
chrX.44131401.44131500	X	44131401	44131500	tile	LEE62A1	female.genome1	50	female Xa
chrX.44132201.44132300	X	44132201	44132300	tile	LEE62A1	female.genome1	0	female Xa
chrX.44179001.44179100	X	44179001	44179100	tile	LEE62A1	female.genome1	100	female Xa
chrX.44181501.44181600	X	44181501	44181600	tile	LEE62A1	female.genome1	91.6667	female Xa
chrX.44183401.44183500	X	44183401	44183500	tile	LEE62A1	female.genome1	NA	female Xa
chrX.44185001.44185100	X	44185001	44185100	tile	LEE62A1	female.genome1	100	female Xa
chrX.44186601.44186700	X	44186601	44186700	tile	LEE62A1	female.genome1	100	female Xa
chrX.44188401.44188500	X	44188401	44188500	tile	LEE62A1	female.genome1	72.7273	female Xa
chrX.44188501.44188600	X	44188501	44188600	tile	LEE62A1	female.genome1	50	female Xa
chrX.44188701.44188800	X	44188701	44188800	tile	LEE62A1	female.genome1	0	female Xa
chrX.44192001.44192100	X	44192001	44192100	tile	LEE62A1	female.genome1	66.6667	female Xa
chrX.44192401.44192500	X	44192401	44192500	tile	LEE62A1	female.genome1	50	female Xa
chrX.44195001.44195100	X	44195001	44195100	tile	LEE62A1	female.genome1	82.3529	female Xa
chrX.44195201.44195300	X	44195201	44195300	tile	LEE62A1	female.genome1	33.3333	female Xa
chrX.44219601.44219700	X	44219601	44219700	tile	LEE62A1	female.genome1	NA	female Xa
chrX.44229301.44229400	X	44229301	44229400	tile	LEE62A1	female.genome1	50	female Xa
chrX.44254001.44254100	X	44254001	44254100	tile	LEE62A1	female.genome1	33.3333	female Xa
chrX.44254801.44254900	X	44254801	44254900	tile	LEE62A1	female.genome1	100	female Xa
chrX.44286701.44286800	X	44286701	44286800	tile	LEE62A1	female.genome1	NA	female Xa
chrX.44312301.44312400	X	44312301	44312400	tile	LEE62A1	female.genome1	NA	female Xa
chrX.44336401.44336500	X	44336401	44336500	tile	LEE62A1	female.genome1	100	female Xa
chrX.44342601.44342700	X	44342601	44342700	tile	LEE62A1	female.genome1	75	female Xa
chrX.44342701.44342800	X	44342701	44342800	tile	LEE62A1	female.genome1	40	female Xa
chrX.44344601.44344700	X	44344601	44344700	tile	LEE62A1	female.genome1	25	female Xa
chrX.44373901.44374000	X	44373901	44374000	tile	LEE62A1	female.genome1	66.6667	female Xa
chrX.44383101.44383200	X	44383101	44383200	tile	LEE62A1	female.genome1	25	female Xa
chrX.44383201.44383300	X	44383201	44383300	tile	LEE62A1	female.genome1	NA	female Xa
chrX.44385601.44385700	X	44385601	44385700	tile	LEE62A1	female.genome1	50	female Xa
chrX.44385801.44385900	X	44385801	44385900	tile	LEE62A1	female.genome1	42.8571	female Xa
chrX.44389501.44389600	X	44389501	44389600	tile	LEE62A1	female.genome1	100	female Xa
chrX.44398201.44398300	X	44398201	44398300	tile	LEE62A1	female.genome1	66.6667	female Xa
chrX.44405001.44405100	X	44405001	44405100	tile	LEE62A1	female.genome1	100	female Xa
chrX.44406501.44406600	X	44406501	44406600	tile	LEE62A1	female.genome1	80	female Xa
chrX.44411601.44411700	X	44411601	44411700	tile	LEE62A1	female.genome1	100	female Xa
chrX.44413301.44413400	X	44413301	44413400	tile	LEE62A1	female.genome1	50	female Xa
chrX.44416201.44416300	X	44416201	44416300	tile	LEE62A1	female.genome1	100	female Xa
chrX.44430201.44430300	X	44430201	44430300	tile	LEE62A1	female.genome1	100	female Xa
chrX.44430601.44430700	X	44430601	44430700	tile	LEE62A1	female.genome1	91.6667	female Xa
chrX.44430701.44430800	X	44430701	44430800	tile	LEE62A1	female.genome1	100	female Xa
chrX.44431001.44431100	X	44431001	44431100	tile	LEE62A1	female.genome1	68.75	female Xa
chrX.44458301.44458400	X	44458301	44458400	tile	LEE62A1	female.genome1	100	female Xa
chrX.44463801.44463900	X	44463801	44463900	tile	LEE62A1	female.genome1	66.6667	female Xa
chrX.44466701.44466800	X	44466701	44466800	tile	LEE62A1	female.genome1	66.6667	female Xa
chrX.44472901.44473000	X	44472901	44473000	tile	LEE62A1	female.genome1	NA	female Xa
chrX.44473001.44473100	X	44473001	44473100	tile	LEE62A1	female.genome1	NA	female Xa
chrX.44473301.44473400	X	44473301	44473400	tile	LEE62A1	female.genome1	50	female Xa
chrX.44475101.44475200	X	44475101	44475200	tile	LEE62A1	female.genome1	66.6667	female Xa
chrX.44477601.44477700	X	44477601	44477700	tile	LEE62A1	female.genome1	28.5714	female Xa
chrX.44518101.44518200	X	44518101	44518200	tile	LEE62A1	female.genome1	50	female Xa
chrX.44527701.44527800	X	44527701	44527800	tile	LEE62A1	female.genome1	25	female Xa
chrX.44530401.44530500	X	44530401	44530500	tile	LEE62A1	female.genome1	66.6667	female Xa
chrX.44530501.44530600	X	44530501	44530600	tile	LEE62A1	female.genome1	25	female Xa
chrX.44567701.44567800	X	44567701	44567800	tile	LEE62A1	female.genome1	55.5556	female Xa
chrX.44597201.44597300	X	44597201	44597300	tile	LEE62A1	female.genome1	33.3333	female Xa
chrX.44602201.44602300	X	44602201	44602300	tile	LEE62A1	female.genome1	0	female Xa
chrX.44604601.44604700	X	44604601	44604700	tile	LEE62A1	female.genome1	100	female Xa
chrX.44604701.44604800	X	44604701	44604800	tile	LEE62A1	female.genome1	87.5	female Xa
chrX.44610201.44610300	X	44610201	44610300	tile	LEE62A1	female.genome1	66.6667	female Xa
chrX.44617701.44617800	X	44617701	44617800	tile	LEE62A1	female.genome1	86.3636	female Xa
chrX.44617801.44617900	X	44617801	44617900	tile	LEE62A1	female.genome1	50	female Xa
chrX.44653201.44653300	X	44653201	44653300	tile	LEE62A1	female.genome1	95.2381	female Xa
chrX.44696901.44697000	X	44696901	44697000	tile	LEE62A1	female.genome1	25	female Xa
chrX.44807801.44807900	X	44807801	44807900	tile	LEE62A1	female.genome1	30	female Xa
chrX.44809001.44809100	X	44809001	44809100	tile	LEE62A1	female.genome1	50	female Xa
chrX.44809601.44809700	X	44809601	44809700	tile	LEE62A1	female.genome1	100	female Xa
chrX.44869301.44869400	X	44869301	44869400	tile	LEE62A1	female.genome1	100	female Xa
chrX.44901501.44901600	X	44901501	44901600	tile	LEE62A1	female.genome1	NA	female Xa
chrX.44957301.44957400	X	44957301	44957400	tile	LEE62A1	female.genome1	100	female Xa
chrX.44962201.44962300	X	44962201	44962300	tile	LEE62A1	female.genome1	100	female Xa
chrX.44983301.44983400	X	44983301	44983400	tile	LEE62A1	female.genome1	NA	female Xa
chrX.45043501.45043600	X	45043501	45043600	tile	LEE62A1	female.genome1	66.6667	female Xa
chrX.45111901.45112000	X	45111901	45112000	tile	LEE62A1	female.genome1	50	female Xa
chrX.45112801.45112900	X	45112801	45112900	tile	LEE62A1	female.genome1	33.3333	female Xa
chrX.45128401.45128500	X	45128401	45128500	tile	LEE62A1	female.genome1	78.5714	female Xa
chrX.45131301.45131400	X	45131301	45131400	tile	LEE62A1	female.genome1	66.6667	female Xa
chrX.45136901.45137000	X	45136901	45137000	tile	LEE62A1	female.genome1	33.3333	female Xa
chrX.45137101.45137200	X	45137101	45137200	tile	LEE62A1	female.genome1	50	female Xa
chrX.45137201.45137300	X	45137201	45137300	tile	LEE62A1	female.genome1	33.3333	female Xa
chrX.45144001.45144100	X	45144001	45144100	tile	LEE62A1	female.genome1	NA	female Xa
chrX.45148501.45148600	X	45148501	45148600	tile	LEE62A1	female.genome1	0	female Xa
chrX.45181301.45181400	X	45181301	45181400	tile	LEE62A1	female.genome1	0	female Xa
chrX.45343101.45343200	X	45343101	45343200	tile	LEE62A1	female.genome1	70	female Xa
chrX.45389801.45389900	X	45389801	45389900	tile	LEE62A1	female.genome1	NA	female Xa
chrX.45411601.45411700	X	45411601	45411700	tile	LEE62A1	female.genome1	66.6667	female Xa
chrX.45411701.45411800	X	45411701	45411800	tile	LEE62A1	female.genome1	57.1429	female Xa
chrX.45418601.45418700	X	45418601	45418700	tile	LEE62A1	female.genome1	100	female Xa
chrX.45418701.45418800	X	45418701	45418800	tile	LEE62A1	female.genome1	60	female Xa
chrX.45463001.45463100	X	45463001	45463100	tile	LEE62A1	female.genome1	100	female Xa
chrX.45463101.45463200	X	45463101	45463200	tile	LEE62A1	female.genome1	100	female Xa
chrX.45467901.45468000	X	45467901	45468000	tile	LEE62A1	female.genome1	NA	female Xa
chrX.45469801.45469900	X	45469801	45469900	tile	LEE62A1	female.genome1	0	female Xa
chrX.45469901.45470000	X	45469901	45470000	tile	LEE62A1	female.genome1	0	female Xa
chrX.45520201.45520300	X	45520201	45520300	tile	LEE62A1	female.genome1	83.3333	female Xa
chrX.45555401.45555500	X	45555401	45555500	tile	LEE62A1	female.genome1	33.3333	female Xa
chrX.45558701.45558800	X	45558701	45558800	tile	LEE62A1	female.genome1	66.6667	female Xa
chrX.45563001.45563100	X	45563001	45563100	tile	LEE62A1	female.genome1	66.6667	female Xa
chrX.45563101.45563200	X	45563101	45563200	tile	LEE62A1	female.genome1	50	female Xa
chrX.45572801.45572900	X	45572801	45572900	tile	LEE62A1	female.genome1	60	female Xa
chrX.45588401.45588500	X	45588401	45588500	tile	LEE62A1	female.genome1	0	female Xa
chrX.45598001.45598100	X	45598001	45598100	tile	LEE62A1	female.genome1	NA	female Xa
chrX.45598201.45598300	X	45598201	45598300	tile	LEE62A1	female.genome1	NA	female Xa
chrX.45778301.45778400	X	45778301	45778400	tile	LEE62A1	female.genome1	NA	female Xa
chrX.45810301.45810400	X	45810301	45810400	tile	LEE62A1	female.genome1	33.3333	female Xa
chrX.45881001.45881100	X	45881001	45881100	tile	LEE62A1	female.genome1	50	female Xa
chrX.45885201.45885300	X	45885201	45885300	tile	LEE62A1	female.genome1	NA	female Xa
chrX.45953501.45953600	X	45953501	45953600	tile	LEE62A1	female.genome1	0	female Xa
chrX.45960801.45960900	X	45960801	45960900	tile	LEE62A1	female.genome1	50	female Xa
chrX.45970901.45971000	X	45970901	45971000	tile	LEE62A1	female.genome1	66.6667	female Xa
chrX.45971401.45971500	X	45971401	45971500	tile	LEE62A1	female.genome1	50	female Xa
chrX.46069001.46069100	X	46069001	46069100	tile	LEE62A1	female.genome1	69.2308	female Xa
chrX.46069101.46069200	X	46069101	46069200	tile	LEE62A1	female.genome1	100	female Xa
chrX.46685801.46685900	X	46685801	46685900	tile	LEE62A1	female.genome1	NA	female Xa
chrX.46796001.46796100	X	46796001	46796100	tile	LEE62A1	female.genome1	66.6667	female Xa
chrX.46814901.46815000	X	46814901	46815000	tile	LEE62A1	female.genome1	60	female Xa
chrX.46876001.46876100	X	46876001	46876100	tile	LEE62A1	female.genome1	NA	female Xa
chrX.46889701.46889800	X	46889701	46889800	tile	LEE62A1	female.genome1	100	female Xa
chrX.46889801.46889900	X	46889801	46889900	tile	LEE62A1	female.genome1	70	female Xa
chrX.46898201.46898300	X	46898201	46898300	tile	LEE62A1	female.genome1	50	female Xa
chrX.46899001.46899100	X	46899001	46899100	tile	LEE62A1	female.genome1	100	female Xa
chrX.46945601.46945700	X	46945601	46945700	tile	LEE62A1	female.genome1	85.7143	female Xa
chrX.47095801.47095900	X	47095801	47095900	tile	LEE62A1	female.genome1	66.6667	female Xa
chrX.47096101.47096200	X	47096101	47096200	tile	LEE62A1	female.genome1	50	female Xa
chrX.47185901.47186000	X	47185901	47186000	tile	LEE62A1	female.genome1	0	female Xa
chrX.47260301.47260400	X	47260301	47260400	tile	LEE62A1	female.genome1	66.6667	female Xa
chrX.47279901.47280000	X	47279901	47280000	tile	LEE62A1	female.genome1	55	female Xa
chrX.47280001.47280100	X	47280001	47280100	tile	LEE62A1	female.genome1	50	female Xa
chrX.47280201.47280300	X	47280201	47280300	tile	LEE62A1	female.genome1	40	female Xa
chrX.47280301.47280400	X	47280301	47280400	tile	LEE62A1	female.genome1	50	female Xa
chrX.47280401.47280500	X	47280401	47280500	tile	LEE62A1	female.genome1	80	female Xa
chrX.47286001.47286100	X	47286001	47286100	tile	LEE62A1	female.genome1	NA	female Xa
chrX.47286101.47286200	X	47286101	47286200	tile	LEE62A1	female.genome1	NA	female Xa
chrX.47293601.47293700	X	47293601	47293700	tile	LEE62A1	female.genome1	100	female Xa
chrX.47304301.47304400	X	47304301	47304400	tile	LEE62A1	female.genome1	66.6667	female Xa
chrX.47318701.47318800	X	47318701	47318800	tile	LEE62A1	female.genome1	75	female Xa
chrX.47325301.47325400	X	47325301	47325400	tile	LEE62A1	female.genome1	NA	female Xa
chrX.47330801.47330900	X	47330801	47330900	tile	LEE62A1	female.genome1	100	female Xa
chrX.47330901.47331000	X	47330901	47331000	tile	LEE62A1	female.genome1	50	female Xa
chrX.47414701.47414800	X	47414701	47414800	tile	LEE62A1	female.genome1	100	female Xa
chrX.47453401.47453500	X	47453401	47453500	tile	LEE62A1	female.genome1	NA	female Xa
chrX.47735801.47735900	X	47735801	47735900	tile	LEE62A1	female.genome1	NA	female Xa
chrX.47735901.47736000	X	47735901	47736000	tile	LEE62A1	female.genome1	NA	female Xa
chrX.47813801.47813900	X	47813801	47813900	tile	LEE62A1	female.genome1	NA	female Xa
chrX.48544701.48544800	X	48544701	48544800	tile	LEE62A1	female.genome1	NA	female Xa
chrX.48544801.48544900	X	48544801	48544900	tile	LEE62A1	female.genome1	NA	female Xa
chrX.48792201.48792300	X	48792201	48792300	tile	LEE62A1	female.genome1	57.1429	female Xa
chrX.48792301.48792400	X	48792301	48792400	tile	LEE62A1	female.genome1	75	female Xa
chrX.49992501.49992600	X	49992501	49992600	tile	LEE62A1	female.genome1	80	female Xa
chrX.49992601.49992700	X	49992601	49992700	tile	LEE62A1	female.genome1	100	female Xa
chrX.50069501.50069600	X	50069501	50069600	tile	LEE62A1	female.genome1	100	female Xa
chrX.50076301.50076400	X	50076301	50076400	tile	LEE62A1	female.genome1	16.6667	female Xa
chrX.50112401.50112500	X	50112401	50112500	tile	LEE62A1	female.genome1	80	female Xa
chrX.50118501.50118600	X	50118501	50118600	tile	LEE62A1	female.genome1	0	female Xa
chrX.50519801.50519900	X	50519801	50519900	tile	LEE62A1	female.genome1	80	female Xa
chrX.50575601.50575700	X	50575601	50575700	tile	LEE62A1	female.genome1	25	female Xa
chrX.50914801.50914900	X	50914801	50914900	tile	LEE62A1	female.genome1	0	female Xa
chrX.51009301.51009400	X	51009301	51009400	tile	LEE62A1	female.genome1	85.7143	female Xa
chrX.51009401.51009500	X	51009401	51009500	tile	LEE62A1	female.genome1	71.4286	female Xa
chrX.51042001.51042100	X	51042001	51042100	tile	LEE62A1	female.genome1	100	female Xa
chrX.51639501.51639600	X	51639501	51639600	tile	LEE62A1	female.genome1	100	female Xa
chrX.52227501.52227600	X	52227501	52227600	tile	LEE62A1	female.genome1	NA	female Xa
chrX.52309801.52309900	X	52309801	52309900	tile	LEE62A1	female.genome1	100	female Xa
chrX.52508101.52508200	X	52508101	52508200	tile	LEE62A1	female.genome1	100	female Xa
chrX.52526501.52526600	X	52526501	52526600	tile	LEE62A1	female.genome1	93.3333	female Xa
chrX.52526801.52526900	X	52526801	52526900	tile	LEE62A1	female.genome1	100	female Xa
chrX.52526901.52527000	X	52526901	52527000	tile	LEE62A1	female.genome1	100	female Xa
chrX.52533101.52533200	X	52533101	52533200	tile	LEE62A1	female.genome1	NA	female Xa
chrX.52533401.52533500	X	52533401	52533500	tile	LEE62A1	female.genome1	66.6667	female Xa
chrX.52533501.52533600	X	52533501	52533600	tile	LEE62A1	female.genome1	60	female Xa
chrX.52533701.52533800	X	52533701	52533800	tile	LEE62A1	female.genome1	100	female Xa
chrX.52663201.52663300	X	52663201	52663300	tile	LEE62A1	female.genome1	100	female Xa
chrX.52768201.52768300	X	52768201	52768300	tile	LEE62A1	female.genome1	60	female Xa
chrX.52792401.52792500	X	52792401	52792500	tile	LEE62A1	female.genome1	NA	female Xa
chrX.52820801.52820900	X	52820801	52820900	tile	LEE62A1	female.genome1	33.3333	female Xa
chrX.53254901.53255000	X	53254901	53255000	tile	LEE62A1	female.genome1	75	female Xa
chrX.53264501.53264600	X	53264501	53264600	tile	LEE62A1	female.genome1	NA	female Xa
chrX.53266101.53266200	X	53266101	53266200	tile	LEE62A1	female.genome1	NA	female Xa
chrX.53266201.53266300	X	53266201	53266300	tile	LEE62A1	female.genome1	NA	female Xa
chrX.53407701.53407800	X	53407701	53407800	tile	LEE62A1	female.genome1	100	female Xa
chrX.53408401.53408500	X	53408401	53408500	tile	LEE62A1	female.genome1	85.7143	female Xa
chrX.53415301.53415400	X	53415301	53415400	tile	LEE62A1	female.genome1	100	female Xa
chrX.53418201.53418300	X	53418201	53418300	tile	LEE62A1	female.genome1	71.4286	female Xa
chrX.53418301.53418400	X	53418301	53418400	tile	LEE62A1	female.genome1	100	female Xa
chrX.53424001.53424100	X	53424001	53424100	tile	LEE62A1	female.genome1	50	female Xa
chrX.53424101.53424200	X	53424101	53424200	tile	LEE62A1	female.genome1	100	female Xa
chrX.53424201.53424300	X	53424201	53424300	tile	LEE62A1	female.genome1	66.6667	female Xa
chrX.53426101.53426200	X	53426101	53426200	tile	LEE62A1	female.genome1	60	female Xa
chrX.53469801.53469900	X	53469801	53469900	tile	LEE62A1	female.genome1	100	female Xa
chrX.53609401.53609500	X	53609401	53609500	tile	LEE62A1	female.genome1	100	female Xa
chrX.53663301.53663400	X	53663301	53663400	tile	LEE62A1	female.genome1	83.3333	female Xa
chrX.53663601.53663700	X	53663601	53663700	tile	LEE62A1	female.genome1	33.3333	female Xa
chrX.53685901.53686000	X	53685901	53686000	tile	LEE62A1	female.genome1	80	female Xa
chrX.53689701.53689800	X	53689701	53689800	tile	LEE62A1	female.genome1	NA	female Xa
chrX.53690801.53690900	X	53690801	53690900	tile	LEE62A1	female.genome1	50	female Xa
chrX.53697601.53697700	X	53697601	53697700	tile	LEE62A1	female.genome1	87.5	female Xa
chrX.53697701.53697800	X	53697701	53697800	tile	LEE62A1	female.genome1	88.2353	female Xa
chrX.53723401.53723500	X	53723401	53723500	tile	LEE62A1	female.genome1	NA	female Xa
chrX.53725001.53725100	X	53725001	53725100	tile	LEE62A1	female.genome1	100	female Xa
chrX.53725101.53725200	X	53725101	53725200	tile	LEE62A1	female.genome1	100	female Xa
chrX.53779901.53780000	X	53779901	53780000	tile	LEE62A1	female.genome1	90	female Xa
chrX.53783801.53783900	X	53783801	53783900	tile	LEE62A1	female.genome1	100	female Xa
chrX.53824201.53824300	X	53824201	53824300	tile	LEE62A1	female.genome1	40	female Xa
chrX.53860901.53861000	X	53860901	53861000	tile	LEE62A1	female.genome1	NA	female Xa
chrX.53861001.53861100	X	53861001	53861100	tile	LEE62A1	female.genome1	100	female Xa
chrX.53869601.53869700	X	53869601	53869700	tile	LEE62A1	female.genome1	66.6667	female Xa
chrX.53907701.53907800	X	53907701	53907800	tile	LEE62A1	female.genome1	100	female Xa
chrX.53997501.53997600	X	53997501	53997600	tile	LEE62A1	female.genome1	92.3077	female Xa
chrX.53997601.53997700	X	53997601	53997700	tile	LEE62A1	female.genome1	72.2222	female Xa
chrX.54013701.54013800	X	54013701	54013800	tile	LEE62A1	female.genome1	NA	female Xa
chrX.54013801.54013900	X	54013801	54013900	tile	LEE62A1	female.genome1	100	female Xa
chrX.54020301.54020400	X	54020301	54020400	tile	LEE62A1	female.genome1	100	female Xa
chrX.54049801.54049900	X	54049801	54049900	tile	LEE62A1	female.genome1	100	female Xa
chrX.54082101.54082200	X	54082101	54082200	tile	LEE62A1	female.genome1	100	female Xa
chrX.54155701.54155800	X	54155701	54155800	tile	LEE62A1	female.genome1	NA	female Xa
chrX.54267801.54267900	X	54267801	54267900	tile	LEE62A1	female.genome1	0	female Xa
chrX.54275201.54275300	X	54275201	54275300	tile	LEE62A1	female.genome1	100	female Xa
chrX.54290501.54290600	X	54290501	54290600	tile	LEE62A1	female.genome1	90	female Xa
chrX.54372401.54372500	X	54372401	54372500	tile	LEE62A1	female.genome1	100	female Xa
chrX.54372501.54372600	X	54372501	54372600	tile	LEE62A1	female.genome1	63.6364	female Xa
chrX.54421401.54421500	X	54421401	54421500	tile	LEE62A1	female.genome1	50	female Xa
chrX.54439301.54439400	X	54439301	54439400	tile	LEE62A1	female.genome1	100	female Xa
chrX.54614701.54614800	X	54614701	54614800	tile	LEE62A1	female.genome1	66.6667	female Xa
chrX.54941701.54941800	X	54941701	54941800	tile	LEE62A1	female.genome1	82.3529	female Xa
chrX.54941801.54941900	X	54941801	54941900	tile	LEE62A1	female.genome1	92.3077	female Xa
chrX.55259401.55259500	X	55259401	55259500	tile	LEE62A1	female.genome1	100	female Xa
chrX.55259501.55259600	X	55259501	55259600	tile	LEE62A1	female.genome1	50	female Xa
chrX.55383401.55383500	X	55383401	55383500	tile	LEE62A1	female.genome1	0	female Xa
chrX.56297401.56297500	X	56297401	56297500	tile	LEE62A1	female.genome1	57.1429	female Xa
chrX.57371401.57371500	X	57371401	57371500	tile	LEE62A1	female.genome1	50	female Xa
chrX.57493801.57493900	X	57493801	57493900	tile	LEE62A1	female.genome1	60	female Xa
chrX.58709201.58709300	X	58709201	58709300	tile	LEE62A1	female.genome1	100	female Xa
chrX.58709301.58709400	X	58709301	58709400	tile	LEE62A1	female.genome1	66.6667	female Xa
chrX.58950001.58950100	X	58950001	58950100	tile	LEE62A1	female.genome1	88.4615	female Xa
chrX.58950101.58950200	X	58950101	58950200	tile	LEE62A1	female.genome1	96.7742	female Xa
chrX.58953101.58953200	X	58953101	58953200	tile	LEE62A1	female.genome1	33.3333	female Xa
chrX.58953201.58953300	X	58953201	58953300	tile	LEE62A1	female.genome1	95.122	female Xa
chrX.58971801.58971900	X	58971801	58971900	tile	LEE62A1	female.genome1	100	female Xa
chrX.58977301.58977400	X	58977301	58977400	tile	LEE62A1	female.genome1	100	female Xa
chrX.58977401.58977500	X	58977401	58977500	tile	LEE62A1	female.genome1	100	female Xa
chrX.58979801.58979900	X	58979801	58979900	tile	LEE62A1	female.genome1	80	female Xa
chrX.58979901.58980000	X	58979901	58980000	tile	LEE62A1	female.genome1	66.6667	female Xa
chrX.58981101.58981200	X	58981101	58981200	tile	LEE62A1	female.genome1	NA	female Xa
chrX.58985601.58985700	X	58985601	58985700	tile	LEE62A1	female.genome1	57.1429	female Xa
chrX.58989801.58989900	X	58989801	58989900	tile	LEE62A1	female.genome1	NA	female Xa
chrX.58996201.58996300	X	58996201	58996300	tile	LEE62A1	female.genome1	100	female Xa
chrX.59006201.59006300	X	59006201	59006300	tile	LEE62A1	female.genome1	58.3333	female Xa
chrX.59015401.59015500	X	59015401	59015500	tile	LEE62A1	female.genome1	NA	female Xa
chrX.59015501.59015600	X	59015501	59015600	tile	LEE62A1	female.genome1	100	female Xa
chrX.59051501.59051600	X	59051501	59051600	tile	LEE62A1	female.genome1	80	female Xa
chrX.59058201.59058300	X	59058201	59058300	tile	LEE62A1	female.genome1	66.6667	female Xa
chrX.59058301.59058400	X	59058301	59058400	tile	LEE62A1	female.genome1	100	female Xa
chrX.59058601.59058700	X	59058601	59058700	tile	LEE62A1	female.genome1	100	female Xa
chrX.59059501.59059600	X	59059501	59059600	tile	LEE62A1	female.genome1	100	female Xa
chrX.59060101.59060200	X	59060101	59060200	tile	LEE62A1	female.genome1	75	female Xa
chrX.59060201.59060300	X	59060201	59060300	tile	LEE62A1	female.genome1	50	female Xa
chrX.59061301.59061400	X	59061301	59061400	tile	LEE62A1	female.genome1	100	female Xa
chrX.59065601.59065700	X	59065601	59065700	tile	LEE62A1	female.genome1	100	female Xa
chrX.59076601.59076700	X	59076601	59076700	tile	LEE62A1	female.genome1	NA	female Xa
chrX.59076701.59076800	X	59076701	59076800	tile	LEE62A1	female.genome1	72.7273	female Xa
chrX.59076801.59076900	X	59076801	59076900	tile	LEE62A1	female.genome1	90	female Xa
chrX.59076901.59077000	X	59076901	59077000	tile	LEE62A1	female.genome1	100	female Xa
chrX.59080101.59080200	X	59080101	59080200	tile	LEE62A1	female.genome1	100	female Xa
chrX.59086901.59087000	X	59086901	59087000	tile	LEE62A1	female.genome1	42.8571	female Xa
chrX.59097201.59097300	X	59097201	59097300	tile	LEE62A1	female.genome1	NA	female Xa
chrX.59130601.59130700	X	59130601	59130700	tile	LEE62A1	female.genome1	NA	female Xa
chrX.59177501.59177600	X	59177501	59177600	tile	LEE62A1	female.genome1	100	female Xa
chrX.59466301.59466400	X	59466301	59466400	tile	LEE62A1	female.genome1	90	female Xa
chrX.59539501.59539600	X	59539501	59539600	tile	LEE62A1	female.genome1	NA	female Xa
chrX.59890801.59890900	X	59890801	59890900	tile	LEE62A1	female.genome1	66.6667	female Xa
chrX.60596801.60596900	X	60596801	60596900	tile	LEE62A1	female.genome1	69.0476	female Xa
chrX.60596901.60597000	X	60596901	60597000	tile	LEE62A1	female.genome1	75	female Xa
chrX.61097301.61097400	X	61097301	61097400	tile	LEE62A1	female.genome1	40	female Xa
chrX.62148801.62148900	X	62148801	62148900	tile	LEE62A1	female.genome1	50	female Xa
chrX.62259301.62259400	X	62259301	62259400	tile	LEE62A1	female.genome1	100	female Xa
chrX.62633201.62633300	X	62633201	62633300	tile	LEE62A1	female.genome1	77.2727	female Xa
chrX.62701601.62701700	X	62701601	62701700	tile	LEE62A1	female.genome1	0	female Xa
chrX.62741201.62741300	X	62741201	62741300	tile	LEE62A1	female.genome1	100	female Xa
chrX.62741301.62741400	X	62741301	62741400	tile	LEE62A1	female.genome1	73.913	female Xa
chrX.62755601.62755700	X	62755601	62755700	tile	LEE62A1	female.genome1	80	female Xa
chrX.62755701.62755800	X	62755701	62755800	tile	LEE62A1	female.genome1	92.8571	female Xa
chrX.62862401.62862500	X	62862401	62862500	tile	LEE62A1	female.genome1	50	female Xa
chrX.62862601.62862700	X	62862601	62862700	tile	LEE62A1	female.genome1	94.1176	female Xa
chrX.62862801.62862900	X	62862801	62862900	tile	LEE62A1	female.genome1	100	female Xa
chrX.62862901.62863000	X	62862901	62863000	tile	LEE62A1	female.genome1	100	female Xa
chrX.62863001.62863100	X	62863001	62863100	tile	LEE62A1	female.genome1	33.3333	female Xa
chrX.62863101.62863200	X	62863101	62863200	tile	LEE62A1	female.genome1	100	female Xa
chrX.62920001.62920100	X	62920001	62920100	tile	LEE62A1	female.genome1	93.3333	female Xa
[truncated: 22,859 more rows]

## Sheet: ExtData_Fig5F
position	chromosome	start	end	limsid	sex	genome	pcMeth	gene_id	condition
X.3105149.3141568	X	3105149	3141568	LEE62A10	female	genome1	100	ENSMODG00000008710	Xa
X.4912412.4935494	X	4912412	4935494	LEE62A10	female	genome1	75	ENSMODG00000006160	Xa
X.5036207.5071723	X	5036207	5071723	LEE62A10	female	genome1	100	ENSMODG00000006229	Xa
X.5158379.5232341	X	5158379	5232341	LEE62A10	female	genome1	47.3684	ENSMODG00000011427	Xa
X.5728112.5851941	X	5728112	5851941	LEE62A10	female	genome1	83.3333	ENSMODG00000025395	Xa
X.6694549.6913856	X	6694549	6913856	LEE62A10	female	genome1	61.5385	ENSMODG00000011584	Xa
X.8100717.8307654	X	8100717	8307654	LEE62A10	female	genome1	100	ENSMODG00000012412	Xa
X.9819155.9878379	X	9819155	9878379	LEE62A10	female	genome1	100	ENSMODG00000012456	Xa
X.10041849.10063410	X	10041849	10063410	LEE62A10	female	genome1	93.3333	ENSMODG00000012459	Xa
X.10202853.10280093	X	10202853	10280093	LEE62A10	female	genome1	76.9231	ENSMODG00000012494	Xa
X.11603841.11629500	X	11603841	11629500	LEE62A10	female	genome1	66.6667	ENSMODG00000008568	Xa
X.12109569.12168143	X	12109569	12168143	LEE62A10	female	genome1	100	ENSMODG00000002278	Xa
X.12138274.12361358	X	12138274	12361358	LEE62A10	female	genome1	40	ENSMODG00000002246	Xa
X.12254011.12293108	X	12254011	12293108	LEE62A10	female	genome1	33.3333	ENSMODG00000002312	Xa
X.12402940.12514864	X	12402940	12514864	LEE62A10	female	genome1	75.7576	ENSMODG00000002345	Xa
X.12548729.12671459	X	12548729	12671459	LEE62A10	female	genome1	90	ENSMODG00000002362	Xa
X.12835647.12841817	X	12835647	12841817	LEE62A10	female	genome1	100	ENSMODG00000021343	Xa
X.14510870.14527854	X	14510870	14527854	LEE62A10	female	genome1	25	ENSMODG00000011627	Xa
X.22901705.22997789	X	22901705	22997789	LEE62A10	female	genome1	75	ENSMODG00000034064	Xa
X.26245143.26483756	X	26245143	26483756	LEE62A10	female	genome1	50	ENSMODG00000020838	Xa
X.26391953.26397034	X	26391953	26397034	LEE62A10	female	genome1	50	ENSMODG00000020840	Xa
X.26626197.26780872	X	26626197	26780872	LEE62A10	female	genome1	100	ENSMODG00000020842	Xa
X.26871842.27108055	X	26871842	27108055	LEE62A10	female	genome1	76.4706	ENSMODG00000020843	Xa
X.28087752.28428270	X	28087752	28428270	LEE62A10	female	genome1	1.52284	ENSMODG00000010221	Xa
X.28377305.28460603	X	28377305	28460603	LEE62A10	female	genome1	NA	ENSMODG00000010283	Xa
X.31734323.32129100	X	31734323	32129100	LEE62A10	female	genome1	NA	ENSMODG00000015416	Xa
X.43069044.43188663	X	43069044	43188663	LEE62A10	female	genome1	5.26316	ENSMODG00000014073	Xa
X.43272112.43359842	X	43272112	43359842	LEE62A10	female	genome1	80	ENSMODG00000014039	Xa
X.44653115.44944565	X	44653115	44944565	LEE62A10	female	genome1	66.6667	ENSMODG00000014019	Xa
X.45427442.45478540	X	45427442	45478540	LEE62A10	female	genome1	100	ENSMODG00000014012	Xa
X.52790336.53311655	X	52790336	53311655	LEE62A10	female	genome1	100	ENSMODG00000014317	Xa
X.53602647.53842385	X	53602647	53842385	LEE62A10	female	genome1	100	ENSMODG00000014360	Xa
X.53899593.54194977	X	53899593	54194977	LEE62A10	female	genome1	86.1111	ENSMODG00000014364	Xa
X.54266995.54674638	X	54266995	54674638	LEE62A10	female	genome1	25	ENSMODG00000014370	Xa
X.64789495.64979881	X	64789495	64979881	LEE62A10	female	genome1	100	ENSMODG00000033975	Xa
X.64799082.64995173	X	64799082	64995173	LEE62A10	female	genome1	100	ENSMODG00000030552	Xa
X.68758722.68804331	X	68758722	68804331	LEE62A10	female	genome1	NA	ENSMODG00000005098	Xa
X.73439434.73495120	X	73439434	73495120	LEE62A10	female	genome1	76.4706	ENSMODG00000011337	Xa
X.74664591.75600692	X	74664591	75600692	LEE62A10	female	genome1	100	ENSMODG00000002444	Xa
X.78234063.78478045	X	78234063	78478045	LEE62A10	female	genome1	NA	ENSMODG00000011503	Xa
X.79146932.79181407	X	79146932	79181407	LEE62A10	female	genome1	0	ENSMODG00000011785	Xa
X.3105149.3141568	X	3105149	3141568	LEE62A10	female	genome2	100	ENSMODG00000008710	Xi escaper
X.4912412.4935494	X	4912412	4935494	LEE62A10	female	genome2	0	ENSMODG00000006160	Xi
X.5036207.5071723	X	5036207	5071723	LEE62A10	female	genome2	0	ENSMODG00000006229	Xi
X.5158379.5232341	X	5158379	5232341	LEE62A10	female	genome2	7.14286	ENSMODG00000011427	Xi
X.5728112.5851941	X	5728112	5851941	LEE62A10	female	genome2	0	ENSMODG00000025395	Xi
X.6694549.6913856	X	6694549	6913856	LEE62A10	female	genome2	0	ENSMODG00000011584	Xi
X.8100717.8307654	X	8100717	8307654	LEE62A10	female	genome2	0	ENSMODG00000012412	Xi
X.9819155.9878379	X	9819155	9878379	LEE62A10	female	genome2	NA	ENSMODG00000012456	Xi
X.10041849.10063410	X	10041849	10063410	LEE62A10	female	genome2	NA	ENSMODG00000012459	Xi
X.10202853.10280093	X	10202853	10280093	LEE62A10	female	genome2	NA	ENSMODG00000012494	Xi
X.11603841.11629500	X	11603841	11629500	LEE62A10	female	genome2	NA	ENSMODG00000008568	Xi
X.12109569.12168143	X	12109569	12168143	LEE62A10	female	genome2	100	ENSMODG00000002278	Xi escaper
X.12138274.12361358	X	12138274	12361358	LEE62A10	female	genome2	17.6471	ENSMODG00000002246	Xi
X.12254011.12293108	X	12254011	12293108	LEE62A10	female	genome2	NA	ENSMODG00000002312	Xi
X.12402940.12514864	X	12402940	12514864	LEE62A10	female	genome2	26.5306	ENSMODG00000002345	Xi
X.12548729.12671459	X	12548729	12671459	LEE62A10	female	genome2	0	ENSMODG00000002362	Xi
X.12835647.12841817	X	12835647	12841817	LEE62A10	female	genome2	NA	ENSMODG00000021343	Xi
X.14510870.14527854	X	14510870	14527854	LEE62A10	female	genome2	25	ENSMODG00000011627	Xi escaper
X.22901705.22997789	X	22901705	22997789	LEE62A10	female	genome2	0	ENSMODG00000034064	Xi
X.26245143.26483756	X	26245143	26483756	LEE62A10	female	genome2	NA	ENSMODG00000020838	Xi
X.26391953.26397034	X	26391953	26397034	LEE62A10	female	genome2	NA	ENSMODG00000020840	Xi
X.26626197.26780872	X	26626197	26780872	LEE62A10	female	genome2	0	ENSMODG00000020842	Xi
X.26871842.27108055	X	26871842	27108055	LEE62A10	female	genome2	60	ENSMODG00000020843	Xi
X.28087752.28428270	X	28087752	28428270	LEE62A10	female	genome2	12.2302	ENSMODG00000010221	Xi
X.28377305.28460603	X	28377305	28460603	LEE62A10	female	genome2	0	ENSMODG00000010283	Xi
X.31734323.32129100	X	31734323	32129100	LEE62A10	female	genome2	50	ENSMODG00000015416	Xi
X.43069044.43188663	X	43069044	43188663	LEE62A10	female	genome2	58	ENSMODG00000014073	Xi
X.43272112.43359842	X	43272112	43359842	LEE62A10	female	genome2	0	ENSMODG00000014039	Xi
X.44653115.44944565	X	44653115	44944565	LEE62A10	female	genome2	0	ENSMODG00000014019	Xi
X.45427442.45478540	X	45427442	45478540	LEE62A10	female	genome2	0	ENSMODG00000014012	Xi
X.52790336.53311655	X	52790336	53311655	LEE62A10	female	genome2	0	ENSMODG00000014317	Xi
X.53602647.53842385	X	53602647	53842385	LEE62A10	female	genome2	0	ENSMODG00000014360	Xi
X.53899593.54194977	X	53899593	54194977	LEE62A10	female	genome2	42.8571	ENSMODG00000014364	Xi
X.54266995.54674638	X	54266995	54674638	LEE62A10	female	genome2	50	ENSMODG00000014370	Xi
X.64789495.64979881	X	64789495	64979881	LEE62A10	female	genome2	28.5714	ENSMODG00000033975	Xi
X.64799082.64995173	X	64799082	64995173	LEE62A10	female	genome2	28.5714	ENSMODG00000030552	Xi
X.68758722.68804331	X	68758722	68804331	LEE62A10	female	genome2	0	ENSMODG00000005098	Xi
X.73439434.73495120	X	73439434	73495120	LEE62A10	female	genome2	42.8571	ENSMODG00000011337	Xi
X.74664591.75600692	X	74664591	75600692	LEE62A10	female	genome2	0	ENSMODG00000002444	Xi
X.78234063.78478045	X	78234063	78478045	LEE62A10	female	genome2	NA	ENSMODG00000011503	Xi
X.79146932.79181407	X	79146932	79181407	LEE62A10	female	genome2	0	ENSMODG00000011785	Xi
X.3105149.3141568	X	3105149	3141568	LEE62A16	female	genome1	91.4894	ENSMODG00000008710	Xa
X.4912412.4935494	X	4912412	4935494	LEE62A16	female	genome1	100	ENSMODG00000006160	Xa
X.5036207.5071723	X	5036207	5071723	LEE62A16	female	genome1	100	ENSMODG00000006229	Xa
X.5158379.5232341	X	5158379	5232341	LEE62A16	female	genome1	95.8333	ENSMODG00000011427	Xa
X.5728112.5851941	X	5728112	5851941	LEE62A16	female	genome1	100	ENSMODG00000025395	Xa
X.6694549.6913856	X	6694549	6913856	LEE62A16	female	genome1	48.3871	ENSMODG00000011584	Xa
X.8100717.8307654	X	8100717	8307654	LEE62A16	female	genome1	100	ENSMODG00000012412	Xa
X.9819155.9878379	X	9819155	9878379	LEE62A16	female	genome1	100	ENSMODG00000012456	Xa
X.10041849.10063410	X	10041849	10063410	LEE62A16	female	genome1	100	ENSMODG00000012459	Xa
X.10202853.10280093	X	10202853	10280093	LEE62A16	female	genome1	NA	ENSMODG00000012494	Xa
X.11603841.11629500	X	11603841	11629500	LEE62A16	female	genome1	100	ENSMODG00000008568	Xa
X.12109569.12168143	X	12109569	12168143	LEE62A16	female	genome1	100	ENSMODG00000002278	Xa
X.12138274.12361358	X	12138274	12361358	LEE62A16	female	genome1	58.3333	ENSMODG00000002246	Xa
X.12254011.12293108	X	12254011	12293108	LEE62A16	female	genome1	NA	ENSMODG00000002312	Xa
X.12402940.12514864	X	12402940	12514864	LEE62A16	female	genome1	67.2727	ENSMODG00000002345	Xa
X.12548729.12671459	X	12548729	12671459	LEE62A16	female	genome1	83.3333	ENSMODG00000002362	Xa
X.12835647.12841817	X	12835647	12841817	LEE62A16	female	genome1	100	ENSMODG00000021343	Xa
X.14510870.14527854	X	14510870	14527854	LEE62A16	female	genome1	NA	ENSMODG00000011627	Xa
X.22901705.22997789	X	22901705	22997789	LEE62A16	female	genome1	75	ENSMODG00000034064	Xa
X.26245143.26483756	X	26245143	26483756	LEE62A16	female	genome1	66.6667	ENSMODG00000020838	Xa
X.26391953.26397034	X	26391953	26397034	LEE62A16	female	genome1	66.6667	ENSMODG00000020840	Xa
X.26626197.26780872	X	26626197	26780872	LEE62A16	female	genome1	100	ENSMODG00000020842	Xa
X.26871842.27108055	X	26871842	27108055	LEE62A16	female	genome1	76.1905	ENSMODG00000020843	Xa
X.28087752.28428270	X	28087752	28428270	LEE62A16	female	genome1	4.62963	ENSMODG00000010221	Xa
X.28377305.28460603	X	28377305	28460603	LEE62A16	female	genome1	50	ENSMODG00000010283	Xa
X.31734323.32129100	X	31734323	32129100	LEE62A16	female	genome1	83.3333	ENSMODG00000015416	Xa
X.43069044.43188663	X	43069044	43188663	LEE62A16	female	genome1	0	ENSMODG00000014073	Xa
X.43272112.43359842	X	43272112	43359842	LEE62A16	female	genome1	100	ENSMODG00000014039	Xa
X.44653115.44944565	X	44653115	44944565	LEE62A16	female	genome1	100	ENSMODG00000014019	Xa
X.45427442.45478540	X	45427442	45478540	LEE62A16	female	genome1	100	ENSMODG00000014012	Xa
X.52790336.53311655	X	52790336	53311655	LEE62A16	female	genome1	NA	ENSMODG00000014317	Xa
X.53602647.53842385	X	53602647	53842385	LEE62A16	female	genome1	100	ENSMODG00000014360	Xa
X.53899593.54194977	X	53899593	54194977	LEE62A16	female	genome1	73.913	ENSMODG00000014364	Xa
X.54266995.54674638	X	54266995	54674638	LEE62A16	female	genome1	50	ENSMODG00000014370	Xa
X.64789495.64979881	X	64789495	64979881	LEE62A16	female	genome1	33.3333	ENSMODG00000033975	Xa
X.64799082.64995173	X	64799082	64995173	LEE62A16	female	genome1	33.3333	ENSMODG00000030552	Xa
X.68758722.68804331	X	68758722	68804331	LEE62A16	female	genome1	100	ENSMODG00000005098	Xa
X.73439434.73495120	X	73439434	73495120	LEE62A16	female	genome1	75	ENSMODG00000011337	Xa
X.74664591.75600692	X	74664591	75600692	LEE62A16	female	genome1	100	ENSMODG00000002444	Xa
X.78234063.78478045	X	78234063	78478045	LEE62A16	female	genome1	100	ENSMODG00000011503	Xa
X.79146932.79181407	X	79146932	79181407	LEE62A16	female	genome1	NA	ENSMODG00000011785	Xa
X.3105149.3141568	X	3105149	3141568	LEE62A16	female	genome2	96.2025	ENSMODG00000008710	Xi escaper
X.4912412.4935494	X	4912412	4935494	LEE62A16	female	genome2	0	ENSMODG00000006160	Xi
X.5036207.5071723	X	5036207	5071723	LEE62A16	female	genome2	0	ENSMODG00000006229	Xi
X.5158379.5232341	X	5158379	5232341	LEE62A16	female	genome2	3.22581	ENSMODG00000011427	Xi
X.5728112.5851941	X	5728112	5851941	LEE62A16	female	genome2	0	ENSMODG00000025395	Xi
X.6694549.6913856	X	6694549	6913856	LEE62A16	female	genome2	0	ENSMODG00000011584	Xi
X.8100717.8307654	X	8100717	8307654	LEE62A16	female	genome2	0	ENSMODG00000012412	Xi
X.9819155.9878379	X	9819155	9878379	LEE62A16	female	genome2	0	ENSMODG00000012456	Xi
X.10041849.10063410	X	10041849	10063410	LEE62A16	female	genome2	14.2857	ENSMODG00000012459	Xi
X.10202853.10280093	X	10202853	10280093	LEE62A16	female	genome2	50	ENSMODG00000012494	Xi
X.11603841.11629500	X	11603841	11629500	LEE62A16	female	genome2	100	ENSMODG00000008568	Xi
X.12109569.12168143	X	12109569	12168143	LEE62A16	female	genome2	NA	ENSMODG00000002278	Xi escaper
X.12138274.12361358	X	12138274	12361358	LEE62A16	female	genome2	14.2857	ENSMODG00000002246	Xi
X.12254011.12293108	X	12254011	12293108	LEE62A16	female	genome2	0	ENSMODG00000002312	Xi
X.12402940.12514864	X	12402940	12514864	LEE62A16	female	genome2	6.89655	ENSMODG00000002345	Xi
X.12548729.12671459	X	12548729	12671459	LEE62A16	female	genome2	0	ENSMODG00000002362	Xi
X.12835647.12841817	X	12835647	12841817	LEE62A16	female	genome2	0	ENSMODG00000021343	Xi
X.14510870.14527854	X	14510870	14527854	LEE62A16	female	genome2	83.3333	ENSMODG00000011627	Xi escaper
X.22901705.22997789	X	22901705	22997789	LEE62A16	female	genome2	20	ENSMODG00000034064	Xi
X.26245143.26483756	X	26245143	26483756	LEE62A16	female	genome2	20	ENSMODG00000020838	Xi
X.26391953.26397034	X	26391953	26397034	LEE62A16	female	genome2	20	ENSMODG00000020840	Xi
X.26626197.26780872	X	26626197	26780872	LEE62A16	female	genome2	0	ENSMODG00000020842	Xi
X.26871842.27108055	X	26871842	27108055	LEE62A16	female	genome2	29.4118	ENSMODG00000020843	Xi
X.28087752.28428270	X	28087752	28428270	LEE62A16	female	genome2	5.46875	ENSMODG00000010221	Xi
X.28377305.28460603	X	28377305	28460603	LEE62A16	female	genome2	NA	ENSMODG00000010283	Xi
X.31734323.32129100	X	31734323	32129100	LEE62A16	female	genome2	88.8889	ENSMODG00000015416	Xi
X.43069044.43188663	X	43069044	43188663	LEE62A16	female	genome2	19.1489	ENSMODG00000014073	Xi
X.43272112.43359842	X	43272112	43359842	LEE62A16	female	genome2	0	ENSMODG00000014039	Xi
X.44653115.44944565	X	44653115	44944565	LEE62A16	female	genome2	0	ENSMODG00000014019	Xi
X.45427442.45478540	X	45427442	45478540	LEE62A16	female	genome2	NA	ENSMODG00000014012	Xi
X.52790336.53311655	X	52790336	53311655	LEE62A16	female	genome2	0	ENSMODG00000014317	Xi
X.53602647.53842385	X	53602647	53842385	LEE62A16	female	genome2	NA	ENSMODG00000014360	Xi
X.53899593.54194977	X	53899593	54194977	LEE62A16	female	genome2	42.1053	ENSMODG00000014364	Xi
X.54266995.54674638	X	54266995	54674638	LEE62A16	female	genome2	NA	ENSMODG00000014370	Xi
X.64789495.64979881	X	64789495	64979881	LEE62A16	female	genome2	0	ENSMODG00000033975	Xi
X.64799082.64995173	X	64799082	64995173	LEE62A16	female	genome2	0	ENSMODG00000030552	Xi
X.68758722.68804331	X	68758722	68804331	LEE62A16	female	genome2	0	ENSMODG00000005098	Xi
X.73439434.73495120	X	73439434	73495120	LEE62A16	female	genome2	33.3333	ENSMODG00000011337	Xi
X.74664591.75600692	X	74664591	75600692	LEE62A16	female	genome2	0	ENSMODG00000002444	Xi
X.78234063.78478045	X	78234063	78478045	LEE62A16	female	genome2	0	ENSMODG00000011503	Xi
X.79146932.79181407	X	79146932	79181407	LEE62A16	female	genome2	0	ENSMODG00000011785	Xi
X.3105149.3141568	X	3105149	3141568	LEE62A5	female	genome1	100	ENSMODG00000008710	Xa
X.4912412.4935494	X	4912412	4935494	LEE62A5	female	genome1	100	ENSMODG00000006160	Xa
X.5036207.5071723	X	5036207	5071723	LEE62A5	female	genome1	NA	ENSMODG00000006229	Xa
X.5158379.5232341	X	5158379	5232341	LEE62A5	female	genome1	44.4444	ENSMODG00000011427	Xa
X.5728112.5851941	X	5728112	5851941	LEE62A5	female	genome1	100	ENSMODG00000025395	Xa
X.6694549.6913856	X	6694549	6913856	LEE62A5	female	genome1	52.1739	ENSMODG00000011584	Xa
X.8100717.8307654	X	8100717	8307654	LEE62A5	female	genome1	NA	ENSMODG00000012412	Xa
X.9819155.9878379	X	9819155	9878379	LEE62A5	female	genome1	100	ENSMODG00000012456	Xa
X.10041849.10063410	X	10041849	10063410	LEE62A5	female	genome1	80	ENSMODG00000012459	Xa
X.10202853.10280093	X	10202853	10280093	LEE62A5	female	genome1	37.5	ENSMODG00000012494	Xa
X.11603841.11629500	X	11603841	11629500	LEE62A5	female	genome1	NA	ENSMODG00000008568	Xa
X.12109569.12168143	X	12109569	12168143	LEE62A5	female	genome1	NA	ENSMODG00000002278	Xa
X.12138274.12361358	X	12138274	12361358	LEE62A5	female	genome1	100	ENSMODG00000002246	Xa
X.12254011.12293108	X	12254011	12293108	LEE62A5	female	genome1	100	ENSMODG00000002312	Xa
X.12402940.12514864	X	12402940	12514864	LEE62A5	female	genome1	69.7674	ENSMODG00000002345	Xa
X.12548729.12671459	X	12548729	12671459	LEE62A5	female	genome1	NA	ENSMODG00000002362	Xa
X.12835647.12841817	X	12835647	12841817	LEE62A5	female	genome1	NA	ENSMODG00000021343	Xa
X.14510870.14527854	X	14510870	14527854	LEE62A5	female	genome1	50	ENSMODG00000011627	Xa
X.22901705.22997789	X	22901705	22997789	LEE62A5	female	genome1	100	ENSMODG00000034064	Xa
X.26245143.26483756	X	26245143	26483756	LEE62A5	female	genome1	100	ENSMODG00000020838	Xa
X.26391953.26397034	X	26391953	26397034	LEE62A5	female	genome1	100	ENSMODG00000020840	Xa
X.26626197.26780872	X	26626197	26780872	LEE62A5	female	genome1	NA	ENSMODG00000020842	Xa
X.26871842.27108055	X	26871842	27108055	LEE62A5	female	genome1	90	ENSMODG00000020843	Xa
X.28087752.28428270	X	28087752	28428270	LEE62A5	female	genome1	5.88235	ENSMODG00000010221	Xa
X.28377305.28460603	X	28377305	28460603	LEE62A5	female	genome1	100	ENSMODG00000010283	Xa
X.31734323.32129100	X	31734323	32129100	LEE62A5	female	genome1	100	ENSMODG00000015416	Xa
X.43069044.43188663	X	43069044	43188663	LEE62A5	female	genome1	3.84615	ENSMODG00000014073	Xa
X.43272112.43359842	X	43272112	43359842	LEE62A5	female	genome1	100	ENSMODG00000014039	Xa
X.44653115.44944565	X	44653115	44944565	LEE62A5	female	genome1	100	ENSMODG00000014019	Xa
X.45427442.45478540	X	45427442	45478540	LEE62A5	female	genome1	NA	ENSMODG00000014012	Xa
X.52790336.53311655	X	52790336	53311655	LEE62A5	female	genome1	100	ENSMODG00000014317	Xa
X.53602647.53842385	X	53602647	53842385	LEE62A5	female	genome1	NA	ENSMODG00000014360	Xa
X.53899593.54194977	X	53899593	54194977	LEE62A5	female	genome1	91.6667	ENSMODG00000014364	Xa
X.54266995.54674638	X	54266995	54674638	LEE62A5	female	genome1	50	ENSMODG00000014370	Xa
X.64789495.64979881	X	64789495	64979881	LEE62A5	female	genome1	54.5455	ENSMODG00000033975	Xa
X.64799082.64995173	X	64799082	64995173	LEE62A5	female	genome1	54.5455	ENSMODG00000030552	Xa
X.68758722.68804331	X	68758722	68804331	LEE62A5	female	genome1	100	ENSMODG00000005098	Xa
X.73439434.73495120	X	73439434	73495120	LEE62A5	female	genome1	80	ENSMODG00000011337	Xa
X.74664591.75600692	X	74664591	75600692	LEE62A5	female	genome1	100	ENSMODG00000002444	Xa
X.78234063.78478045	X	78234063	78478045	LEE62A5	female	genome1	100	ENSMODG00000011503	Xa
X.79146932.79181407	X	79146932	79181407	LEE62A5	female	genome1	25	ENSMODG00000011785	Xa
X.3105149.3141568	X	3105149	3141568	LEE62A5	female	genome2	100	ENSMODG00000008710	Xi escaper
X.4912412.4935494	X	4912412	4935494	LEE62A5	female	genome2	NA	ENSMODG00000006160	Xi
X.5036207.5071723	X	5036207	5071723	LEE62A5	female	genome2	NA	ENSMODG00000006229	Xi
X.5158379.5232341	X	5158379	5232341	LEE62A5	female	genome2	14.2857	ENSMODG00000011427	Xi
X.5728112.5851941	X	5728112	5851941	LEE62A5	female	genome2	35.7143	ENSMODG00000025395	Xi
X.6694549.6913856	X	6694549	6913856	LEE62A5	female	genome2	12.5	ENSMODG00000011584	Xi
X.8100717.8307654	X	8100717	8307654	LEE62A5	female	genome2	0	ENSMODG00000012412	Xi
X.9819155.9878379	X	9819155	9878379	LEE62A5	female	genome2	0	ENSMODG00000012456	Xi
X.10041849.10063410	X	10041849	10063410	LEE62A5	female	genome2	0	ENSMODG00000012459	Xi
X.10202853.10280093	X	10202853	10280093	LEE62A5	female	genome2	0	ENSMODG00000012494	Xi
X.11603841.11629500	X	11603841	11629500	LEE62A5	female	genome2	0	ENSMODG00000008568	Xi
X.12109569.12168143	X	12109569	12168143	LEE62A5	female	genome2	100	ENSMODG00000002278	Xi escaper
X.12138274.12361358	X	12138274	12361358	LEE62A5	female	genome2	40	ENSMODG00000002246	Xi
X.12254011.12293108	X	12254011	12293108	LEE62A5	female	genome2	0	ENSMODG00000002312	Xi
X.12402940.12514864	X	12402940	12514864	LEE62A5	female	genome2	21.9512	ENSMODG00000002345	Xi
X.12548729.12671459	X	12548729	12671459	LEE62A5	female	genome2	11.1111	ENSMODG00000002362	Xi
X.12835647.12841817	X	12835647	12841817	LEE62A5	female	genome2	66.6667	ENSMODG00000021343	Xi
X.14510870.14527854	X	14510870	14527854	LEE62A5	female	genome2	62.5	ENSMODG00000011627	Xi escaper
X.22901705.22997789	X	22901705	22997789	LEE62A5	female	genome2	0	ENSMODG00000034064	Xi
X.26245143.26483756	X	26245143	26483756	LEE62A5	female	genome2	50	ENSMODG00000020838	Xi
X.26391953.26397034	X	26391953	26397034	LEE62A5	female	genome2	50	ENSMODG00000020840	Xi
X.26626197.26780872	X	26626197	26780872	LEE62A5	female	genome2	0	ENSMODG00000020842	Xi
X.26871842.27108055	X	26871842	27108055	LEE62A5	female	genome2	10.5263	ENSMODG00000020843	Xi
X.28087752.28428270	X	28087752	28428270	LEE62A5	female	genome2	10.0917	ENSMODG00000010221	Xi
X.28377305.28460603	X	28377305	28460603	LEE62A5	female	genome2	0	ENSMODG00000010283	Xi
X.31734323.32129100	X	31734323	32129100	LEE62A5	female	genome2	33.3333	ENSMODG00000015416	Xi
X.43069044.43188663	X	43069044	43188663	LEE62A5	female	genome2	1.5625	ENSMODG00000014073	Xi
X.43272112.43359842	X	43272112	43359842	LEE62A5	female	genome2	NA	ENSMODG00000014039	Xi
X.44653115.44944565	X	44653115	44944565	LEE62A5	female	genome2	0	ENSMODG00000014019	Xi
X.45427442.45478540	X	45427442	45478540	LEE62A5	female	genome2	0	ENSMODG00000014012	Xi
X.52790336.53311655	X	52790336	53311655	LEE62A5	female	genome2	0	ENSMODG00000014317	Xi
X.53602647.53842385	X	53602647	53842385	LEE62A5	female	genome2	0	ENSMODG00000014360	Xi
X.53899593.54194977	X	53899593	54194977	LEE62A5	female	genome2	11.1111	ENSMODG00000014364	Xi
X.54266995.54674638	X	54266995	54674638	LEE62A5	female	genome2	0	ENSMODG00000014370	Xi
X.64789495.64979881	X	64789495	64979881	LEE62A5	female	genome2	0	ENSMODG00000033975	Xi
X.64799082.64995173	X	64799082	64995173	LEE62A5	female	genome2	0	ENSMODG00000030552	Xi
X.68758722.68804331	X	68758722	68804331	LEE62A5	female	genome2	NA	ENSMODG00000005098	Xi
X.73439434.73495120	X	73439434	73495120	LEE62A5	female	genome2	61.9048	ENSMODG00000011337	Xi
X.74664591.75600692	X	74664591	75600692	LEE62A5	female	genome2	0	ENSMODG00000002444	Xi
X.78234063.78478045	X	78234063	78478045	LEE62A5	female	genome2	0	ENSMODG00000011503	Xi
X.79146932.79181407	X	79146932	79181407	LEE62A5	female	genome2	NA	ENSMODG00000011785	Xi

## Sheet: ExtData_Fig5G
sample_id	timepoint	chrX	chrY
LEE307A1	7.5_embryo	1.61213	0.000987065
LEE307A10	6.5_embryo	1.62432	0.000909521
LEE307A102	1.5_embryo	2.11807	0.000565409
LEE307A105	oocyte	3.15226	0
LEE307A106	oocyte	4.44613	0
LEE307A107	oocyte	3.55134	0
LEE307A108	oocyte	3.05289	8.57e-06
LEE307A109	oocyte	3.22233	0
LEE307A110	oocyte	3.57839	5.18403e-06
LEE307A111	oocyte	3.00176	0
LEE307A112	oocyte	3.54613	0
LEE307A113	sperm	1.56207	0.00172212
LEE307A114	sperm	2.31371	0.000129465
LEE307A13	7.5_embryo	3.25783	4.2829e-06
LEE307A134	sperm	1.32311	0.00134765
LEE307A138	sperm	1.81415	0.0012254
LEE307A14	7.5_embryo	1.82614	0.00152185
LEE307A140	sperm	1.74594	0.000609437
LEE307A141	sperm	0.992747	0.00105656
LEE307A16	7.5_embryo	3.39427	1.90605e-06
LEE307A161	sperm	1.21258	0.000337299
LEE307A163	sperm	1.50845	0.000853564
LEE307A17	7.5_embryo	1.79973	0.00163523
LEE307A173	7.5_ED	1.57264	0.000851144
LEE307A174	7.5_TE	1.69361	0.00091154
LEE307A175	7.5_ED	1.65483	0.000878401
LEE307A176	7.5_TE	1.61209	0.00085203
LEE307A177	7.5_ED	1.64293	0.000883168
LEE307A178	7.5_TE	1.71515	0.000915629
LEE307A179	7.5_ED	1.70842	0.000883843
LEE307A180	7.5_TE	1.74305	0.000912011
LEE307A181	7.5_ED	3.49142	0
LEE307A182	7.5_TE	3.30739	9.34229e-06
LEE307A183	7.5_ED	3.21918	5.51168e-06
LEE307A184	7.5_TE	2.98343	3.64419e-06
LEE307A19	7.5_embryo	1.73322	0.00140253
LEE307A192	3.5_embryo	3.32502	0
LEE307A2	7.5_embryo	1.64922	0.00090271
LEE307A21	7.5_embryo	1.8379	0.00151425
LEE307A23	6.5_embryo	3.39295	6.84531e-06
LEE307A24	6.5_embryo	1.82473	0.00157986
LEE307A25	6.5_embryo	3.31133	1.29957e-05
LEE307A26	6.5_embryo	1.63131	0.00110138
LEE307A29	5.5_embryo	3.91573	9.66858e-06
LEE307A3	7.5_embryo	1.72004	0.00100012
LEE307A32	5.5_embryo	2.07935	0.00146468
LEE307A33	5.5_embryo	1.93494	0.00109879
LEE307A34	5.5_embryo	1.91447	0.00149258
LEE307A36	5.5_embryo	3.93915	8.35675e-06
LEE307A37	5.5_embryo	1.9305	0.00142167
LEE307A38	5.5_embryo	2.02753	0.00127357
LEE307A4	7.5_embryo	3.09814	4.81745e-06
LEE307A40	5.5_embryo	1.98058	0.00134914
LEE307A41	5.5_embryo	2.09061	0.00137952
LEE307A42	5.5_embryo	2.00549	0.00129267
LEE307A44	5.5_embryo	3.49709	4.91308e-06
LEE307A45	5.5_embryo	3.61442	4.22718e-06
LEE307A52	4.5_embryo	1.54327	0.000972772
LEE307A53	4.5_embryo	1.74502	0.00135771
LEE307A54	4.5_embryo	2.87366	7.111e-06
LEE307A55	4.5_embryo	2.59557	0
LEE307A56	4.5_embryo	2.34067	0
LEE307A59	4.5_embryo	1.71154	0.000876731
LEE307A60	4.5_embryo	3.29854	1.65103e-06
LEE307A63	3.5_embryo	2.95738	1.31356e-06
LEE307A65	3.5_embryo	1.83665	0.000540013
LEE307A67	3.5_embryo	1.85368	0.000520534
LEE307A68	3.5_embryo	3.1995	3.44354e-06
LEE307A7	6.5_embryo	4.44572	3.48146e-06
LEE307A70	3.5_embryo	1.7905	0.000337182
LEE307A71	3.5_embryo	2.12022	0.000393287
LEE307A73	3.5_embryo	2.02117	0.000877285
LEE307A74	3.5_embryo	1.96288	0.000630978
LEE307A78	2.5_embryo	3.00028	0
LEE307A79	2.5_embryo	3.10021	0
LEE307A8	6.5_embryo	1.57179	0.00089637
LEE307A80	2.5_embryo	1.55107	0.000583765
LEE307A81	2.5_embryo	1.8997	0.000428166
LEE307A82	2.5_embryo	3.09578	0
LEE307A84	2.5_embryo	3.15655	4.15627e-06
LEE307A85	2.5_embryo	3.24089	0
LEE307A88	1.5_embryo	2.93084	0
LEE307A89	1.5_embryo	1.9499	0.00071058
LEE307A9	6.5_embryo	3.02536	0
LEE307A90	1.5_embryo	1.90472	0.000202438
LEE307A91	1.5_embryo	2.08805	0.000496043
LEE307A92	1.5_embryo	2.66475	0
LEE307A93	1.5_embryo	2.77465	3.57494e-06
LEE307A94	1.5_embryo	2.02389	0.000625162
LEE307A96	1.5_embryo	2.1653	0.000453587
LEE307A97	1.5_embryo	1.8462	0.000620497
LEE307A98	1.5_embryo	2.98701	3.02184e-06
