# Supplementary material for: Divergent DNA methylation dynamics in marsupial and eutherian embryos
Source: Nature. 2025 May 14;642(8069):1073–9. doi: 10.1038/s41586-025-08992-2 (PMC12221971; doi:10.1038/s41586-025-08992-2)
Supplement: Supplementary file 15 — Source Data Extended Data Fig. 6 [file 41586_2025_8992_MOESM15_ESM.xlsx]

## Sheet: ExtData_Fig6B
Window	Window_coord	Genomic_position	Position_relative_to_RSX_TSS	Position_relative_to_first_residue	RSX_promotor_start	Gap_between_residues	CTRL_methylation	DNMT1_KO_methylation
Window1	X:35,652,181-35,652,821	35652288	648	0	35651640	0	0.875	0.667
Window1	X:35,652,181-35,652,821	35652302	662	14	35651640	14	1	1
Window1	X:35,652,181-35,652,821	35652362	722	75	35651640	61	0.833	0.8
Window1	X:35,652,181-35,652,821	35652405	765	120	35651640	45	1	0.833
Window1	X:35,652,181-35,652,821	35652417	777	133	35651640	13	1	0.917
Window1	X:35,652,181-35,652,821	35652527	887	243	35651640	110	1	0.5
Window1	X:35,652,181-35,652,821	35652576	936	292	35651640	49	0.4	0.231
Window1	X:35,652,181-35,652,821	35652626	986	344	35651640	52	0.714	0.417
Window2	X:35,655,094-35,655,411	35655204	3564	0	35651640	0	1	0.5
Window2	X:35,655,094-35,655,411	35655235	3595	32	35651640	32	0.857	0.5
Window2	X:35,655,094-35,655,411	35655267	3627	66	35651640	34	1	0.833
Window3	X:35,659,202-35,659,734	35659435	7795	0	35651640	0	0.636	0.6
Window3	X:35,659,202-35,659,734	35659473	7833	40	35651640	40	0.889	0.625
Window3	X:35,659,202-35,659,734	35659529	7889	106	35651640	56	1	0.429

## Sheet: ExtData_Fig6C
DNMT1 KO day 8 DOWNREGULATED
Chromosome	Observed DEG (p<0.05)	Genes detected	Expected DEG according to gene content	log fc observed - expected DEG
1	660	4148	770.512	-0.0672352
2	676	3385	628.781	0.0314476
3	489	2460	456.957	0.0294333
4	456	2428	451.013	0.00477575
5	201	1209	224.578	-0.0481707
6	300	1580	293.493	0.00952376
7	152	877	162.907	-0.0300964
8	313	1664	309.096	0.00545061
X	146	515	95.6638	0.183605
total	3393	18266
DNMT1 KO day 8 UPREGULATED
Chromosome	Observed DEG (p<0.05)	Genes detected	Expected DEG according to gene content	log fc observed - expected DEG
1	1032	4148	1013.95	0.00766294
2	835	3385	827.44	0.00394979
3	536	2460	601.33	-0.0499483
4	619	2428	593.508	0.018264
5	304	1209	295.532	0.0122693
6	374	1580	386.22	-0.0139635
7	227	877	214.377	0.0248483
8	422	1664	406.754	0.0159811
X	116	515	125.888	-0.0355273
total	4465	18266

## Sheet: ExtData_Fig6D (RNA-seq_only)
class	family	Condition	Day	mean	se
SINE	5S-Deu-L2	DNMT1_KO	4	138.454	9.89343
SINE	5S-Deu-L2	DNMT1_KO	8	147.86	2.71495
SINE	5S-Deu-L2	NC	4	132.568	10.9042
SINE	5S-Deu-L2	NC	8	119.275	12.865
SINE	L2	DNMT1_KO	4	5345.28	185.95
SINE	L2	DNMT1_KO	8	5817.74	154.468
SINE	L2	NC	4	5152.58	81.6084
SINE	L2	NC	8	5181.29	225.949
SINE	MIR	DNMT1_KO	4	141309	5569.08
SINE	MIR	DNMT1_KO	8	152379	4521.16
SINE	MIR	NC	4	131896	2782.33
SINE	MIR	NC	8	133345	7260.82
SINE	RTE-BovB	DNMT1_KO	4	2290.04	59.8802
SINE	RTE-BovB	DNMT1_KO	8	2918.69	31.9476
SINE	RTE-BovB	NC	4	1999.12	41.9263
SINE	RTE-BovB	NC	8	2074.87	72.1005
SINE	tRNA	DNMT1_KO	4	436.464	16.1172
SINE	tRNA	DNMT1_KO	8	382.214	15.408
SINE	tRNA	NC	4	424.002	16.1697
SINE	tRNA	NC	8	365.907	8.579
SINE	tRNA-Core-RTE	DNMT1_KO	4	10402.8	494.722
SINE	tRNA-Core-RTE	DNMT1_KO	8	11267.5	399.771
SINE	tRNA-Core-RTE	NC	4	9804.47	226.114
SINE	tRNA-Core-RTE	NC	8	9929.15	658.449
SINE	tRNA-Deu	DNMT1_KO	4	10.5658	0.175902
SINE	tRNA-Deu	DNMT1_KO	8	8.98483	0.487546
SINE	tRNA-Deu	NC	4	9.0362	0.700849
SINE	tRNA-Deu	NC	8	7.77117	2.10251
SINE	tRNA-RTE	DNMT1_KO	4	557.464	18.4567
SINE	tRNA-RTE	DNMT1_KO	8	575.633	13.4415
SINE	tRNA-RTE	NC	4	546.048	3.96365
SINE	tRNA-RTE	NC	8	555.923	25.0159
LTR	ERV1	DNMT1_KO	4	131705	8229.44
LTR	ERV1	DNMT1_KO	8	182076	7270.2
LTR	ERV1	NC	4	120064	5595.08
LTR	ERV1	NC	8	94368.6	5947.62
LTR	ERVK	DNMT1_KO	4	12879	523.736
LTR	ERVK	DNMT1_KO	8	28561.7	464.149
LTR	ERVK	NC	4	11820.8	381.426
LTR	ERVK	NC	8	9611.57	485.781
LTR	Gypsy	DNMT1_KO	4	3.2427	0.111033
LTR	Gypsy	DNMT1_KO	8	2.67733	0.284008
LTR	Gypsy	NC	4	1.85699	0.538903
LTR	Gypsy	NC	8	1.36016	0.317747
LTR	LTR	DNMT1_KO	4	442.814	19.7202
LTR	LTR	DNMT1_KO	8	786.258	7.7074
LTR	LTR	NC	4	402.978	12.3117
LTR	LTR	NC	8	375.585	12.2248
LINE	CR1	DNMT1_KO	4	32133.9	1400.92
LINE	CR1	DNMT1_KO	8	33184.8	1211.19
LINE	CR1	NC	4	29801.9	776.237
LINE	CR1	NC	8	29127.8	1974.01
LINE	Dong-R4	DNMT1_KO	4	23.4995	2.46051
LINE	Dong-R4	DNMT1_KO	8	23.8976	3.35693
LINE	Dong-R4	NC	4	15.3176	0.578755
LINE	Dong-R4	NC	8	13.3417	1.09007
LINE	L1	DNMT1_KO	4	69693	5758.93
LINE	L1	DNMT1_KO	8	584950	18579.3
LINE	L1	NC	4	61018.3	2367.92
LINE	L1	NC	8	54651.8	5253.54
LINE	L2	DNMT1_KO	4	49969	2361.6
LINE	L2	DNMT1_KO	8	52582.5	2113.47
LINE	L2	NC	4	45270.8	1229.52
LINE	L2	NC	8	45598.5	3432.88
LINE	RTE	DNMT1_KO	4	14114.8	743.166
LINE	RTE	DNMT1_KO	8	14919	620.808
LINE	RTE	NC	4	13048.4	434.699
LINE	RTE	NC	8	12681.9	946.716
LINE	RTE-BovB	DNMT1_KO	4	3315.83	100.558
LINE	RTE-BovB	DNMT1_KO	8	4441.78	71.552
LINE	RTE-BovB	NC	4	2800.24	43.9739
LINE	RTE-BovB	NC	8	2754.03	102.394
LINE	RTE-X	DNMT1_KO	4	99.1759	7.76797
LINE	RTE-X	DNMT1_KO	8	103.534	9.68735
LINE	RTE-X	NC	4	95.6098	6.00669
LINE	RTE-X	NC	8	86.9463	9.56287

## Sheet: ExtData_Fig6E
sample	H19 expression (relative to GAPDH)
control_d4_1	26.2972
control_d4_2	24.789
control_d4_3	26.5076
control_d6_1	56.3276
control_d6_2	44.3995
control_d6_3	36.9697
control_d8_1	55.2535
control_d8_2	21.2359
control_d8_3	15.9814
DNMT1_KO_d4_1	33.1039
DNMT1_KO_d4_2	18.6013
DNMT1_KO_d4_3	27.9254
DNMT1_KO_d6_1	132.721
DNMT1_KO_d6_2	136.72
DNMT1_KO_d6_3	237.797
DNMT1_KO_d8_1	157.515
DNMT1_KO_d8_2	112.201
DNMT1_KO_d8_3	220.219
